# Supplementary material for: A programmable method for massively parallel targeted sequencing
Source: Nucleic Acids Res. 2014 Apr 29;42(10):e88. doi: 10.1093/nar/gku282 (PMC4041455; doi:10.1093/nar/gku282)
Supplement: SUPPLEMENTARY DATA [file supp_gku282_nar-00250-met-k-2014-File007.xlsx]

## Sheet: SuppTable S1 adapter sequences
	Function	Name	Sequence
	Adapter/Amplification Primer	Ad_top_FC_capture_A_tail	CGAGATCTACACTCTTTCCCTACACGACGCTCTTCCGATC*T
	Adapter	Ad_bot_FC_capture_A_tail	/5Phos/GATCGGAAGAGCGTCGTGTAGGGAAAGAGTGTAGATCTCG
	Adapter	Ad_top_FC_capture_TGCTAA_1	CGAGATCTACACTCTTTCCCTACACGACGCTCTTCCGATCTTGCTAA*T
	Adapter	Ad_bot_FC_capture_TGCTAA_1	/5Phos/TTAGCAAGATCGGAAGAGCGTCGTGTAGGGAAAGAGTGTAGATCTCG
	Adapter	Ad_top_FC_capture_GTAACC_8	CGAGATCTACACTCTTTCCCTACACGACGCTCTTCCGATCTGTAACC*T
	Adapter	Ad_bot_FC_capture_GTAACC_8	/5Phos/GGTTACAGATCGGAAGAGCGTCGTGTAGGGAAAGAGTGTAGATCTCG
	Adapter	Ad_top_FC_capture_ACTGCT_11	CGAGATCTACACTCTTTCCCTACACGACGCTCTTCCGATCTACTGCT*T
	Adapter	Ad_bot_FC_capture_ACTGCT_11	/5Phos/AGCAGTAGATCGGAAGAGCGTCGTGTAGGGAAAGAGTGTAGATCTCG
	Adapter	Ad_top_FC_capture_CAGCAG_15	CGAGATCTACACTCTTTCCCTACACGACGCTCTTCCGATCTCAGCAG*T
	Adapter	Ad_bot_FC_capture_CAGCAG_15	/5Phos/CTGCTGAGATCGGAAGAGCGTCGTGTAGGGAAAGAGTGTAGATCTCG
	*= phosphorothioate bond

## Sheet: SuppTable S2 cBot protocols
GAIIx OS-Seq Program 1 (p1)
<?xml version="1.0" encoding="utf-8"?>
<RecipeFile Version="7.0" Name="p1_OSSEQ_20hrHYB_v7.0" ExperimentType="PairedEnd" Description="OS-Seq PrimerProbe and Lib Hybridization and Extension" PrimeBeforeRun="true">
<ReagentMapping>
<Reagent Name="HT1" Index="1" />
<Reagent Name="HFE" Index="2" />
<Reagent Name="APM" Index="3" />
<Reagent Name="AMX1" Index="4" />
<Reagent Name="AT1" Index="5" />
<Reagent Name="AMX1" Index="6" />
<Reagent Name="HT2" Index="7" />
<Reagent Name="LMX1" Index="8" />
<Reagent Name="BMX" Index="9" />
<Reagent Name="HP5" Index="10" />
<Reagent Name="HP1" Index="11" />
<Reagent Name="Not Used" Index="12" />
<Reagent Name="Template" Index="13" />
<Reagent Name="Other Primer" Index="14" />
<Reagent Name="Air" Index="15" />
</ReagentMapping>
<ChemistryDefinitions>
<Chemistry Name="Probe Library Hyb">
<TempRamp Temperature="20" Rate="0.9" />
<Pump Reagent="1" AspirationRate="60" Volume="120" />
<TempRamp Temperature="96" Rate="0.9" />
<Pump Reagent="14" AspirationRate="15" Volume="75" />
<Pump Reagent="14" AspirationRate="100" Volume="10" />
<Wait Duration="30000" />
<TempRamp Temperature="40" Rate="0.05" />
<Pump Reagent="7" AspirationRate="15" Volume="75" />
</Chemistry>
<Chemistry Name="Extension-Amplification">
<Pump Reagent="3" AspirationRate="15" Volume="70" />
<Pump Reagent="2" AspirationRate="60" Volume="95" />
<TempRamp Temperature="74" Rate="0.9" />
<Wait Duration="90000" />
<TempRamp Temperature="60" Rate="0.9" />
<Pump Reagent="10" AspirationRate="60" Volume="75" />
<Pump Reagent="7" AspirationRate="60" Volume="95" />
<TempRamp Temperature="60" Rate="0.9" />
</Chemistry>
<Chemistry Name="Genomic Library Hyb">
<TempRamp Temperature="60" Rate="0.9" />
<Pump Reagent="1" AspirationRate="60" Volume="120" />
<TempRamp Temperature="96" Rate="0.9" />
<Pump Reagent="13" AspirationRate="15" Volume="50" />
<Pump Reagent="1" AspirationRate="15" Volume="20" />
<Pump Reagent="1" AspirationRate="100" Volume="10" />
<Wait Duration="30000" />
<TempRamp Temperature="65" Rate="0.9" />
<Wait Duration="72000000" />
<Pump Reagent="1" AspirationRate="15" Volume="75" />
<TempRamp Temperature="40" Rate="0.9" />
</Chemistry>
</ChemistryDefinitions>
<Protocol>
<Step Name="Two Templates Hyb">
<ChemistryRef Name="Probe Library Hyb" />
<ChemistryRef Name="Extension-Amplification" />
<ChemistryRef Name="Genomic Library Hyb" />
</Step>
</Protocol>
</RecipeFile>
GAIIx OS-Seq Program 2 (p2)
<?xml version="1.0" encoding="utf-8"?>
<RecipeFile Version="7.0" Name="p2_OSSEQ_v7.1" ExperimentType="PairedEnd" Description="OS-Seq p2: Paired-End complete cluster generation" PrimeBeforeRun="false">
<ReagentMapping>
<Reagent Name="HT1" Index="1" />
<Reagent Name="HFE" Index="2" />
<Reagent Name="APM" Index="3" />
<Reagent Name="AMX1" Index="4" />
<Reagent Name="AT1" Index="5" />
<Reagent Name="AMX1" Index="6" />
<Reagent Name="HT2" Index="7" />
<Reagent Name="LMX1" Index="8" />
<Reagent Name="BMX" Index="9" />
<Reagent Name="HP5" Index="10" />
<Reagent Name="HP1" Index="11" />
<Reagent Name="Not Used" Index="12" />
<Reagent Name="Template" Index="13" />
<Reagent Name="Other Primer" Index="14" />
<Reagent Name="Air" Index="15" />
</ReagentMapping>
<ChemistryDefinitions>
<Chemistry Name="HT2-WASH">
<Pump Reagent="7" AspirationRate="15" Volume="75" />
</Chemistry>
<Chemistry Name="TemplateDNAhyb-3">
<TempRamp Temperature="60" Rate="0.9" />
<Pump Reagent="1" AspirationRate="60" Volume="120" />
<TempRamp Temperature="96" Rate="0.9" />
<Pump Reagent="1" AspirationRate="15" Volume="75" />
<Pump Reagent="1" AspirationRate="100" Volume="10" />
<Wait Duration="30000" />
<TempRamp Temperature="40" Rate="0.05" />
<Pump Reagent="7" AspirationRate="15" Volume="75" />
</Chemistry>
<Chemistry Name="Extension-Amplification">
<Pump Reagent="3" AspirationRate="15" Volume="70" />
<Pump Reagent="2" AspirationRate="60" Volume="95" />
<TempRamp Temperature="74" Rate="0.9" />
<Wait Duration="90000" />
<TempRamp Temperature="60" Rate="0.9" />
<Pump Reagent="10" AspirationRate="60" Volume="75" />
<Pump Reagent="7" AspirationRate="60" Volume="95" />
<TempRamp Temperature="60" Rate="0.9" />
</Chemistry>
<Chemistry Name="Amplification 1">
<Pump Reagent="5" AspirationRate="30" Volume="20" />
<Pump Reagent="3" AspirationRate="30" Volume="20" />
<Pump Reagent="4" AspirationRate="30" Volume="32" />
</Chemistry>
<Chemistry Name="Amplification 2">
<Pump Reagent="5" AspirationRate="30" Volume="20" />
<Pump Reagent="3" AspirationRate="30" Volume="20" />
<Pump Reagent="6" AspirationRate="30" Volume="32" />
</Chemistry>
<Chemistry Name="Amplification-Wash">
<Pump Reagent="7" AspirationRate="30" Volume="120" />
<TempRamp Temperature="20" Rate="0.9" />
<Pump Reagent="1" AspirationRate="60" Volume="95" />
</Chemistry>
<Chemistry Name="Linearization PE">
<TempRamp Temperature="20" Rate="0.9" />
<Pump Reagent="8" AspirationRate="60" Volume="95" />
<TempRamp Temperature="37.9" Rate="0.9" />
<Wait Duration="1800000" />
<TempRamp Temperature="20" Rate="0.9" />
<Pump Reagent="7" AspirationRate="60" Volume="95" />
</Chemistry>
<Chemistry Name="Linearization SR">
<TempRamp Temperature="20" Rate="0.9" />
<Pump Reagent="8" AspirationRate="15" Volume="150" />
<Pump Reagent="7" AspirationRate="60" Volume="95" />
</Chemistry>
<Chemistry Name="CombinedBlocking 1">
<TempRamp Temperature="38" Rate="0.9" />
<Pump Reagent="9" AspirationRate="60" Volume="95" />
</Chemistry>
<Chemistry Name="CombinedBlocking-CyclicPumping">
<Pump Reagent="9" AspirationRate="15" Volume="5" />
<Wait Duration="180000" />
</Chemistry>
<Chemistry Name="CombinedBlocking 2">
<TempRamp Temperature="60" Rate="0.9" />
<Pump Reagent="9" AspirationRate="60" Volume="25" />
<Wait Duration="900000" />
</Chemistry>
<Chemistry Name="CombinedBlocking-Wash">
<TempRamp Temperature="20" Rate="0.9" />
<Pump Reagent="7" AspirationRate="60" Volume="95" />
<Pump Reagent="1" AspirationRate="60" Volume="95" />
</Chemistry>
<Chemistry Name="Denaturation-Hybridization">
<TempRamp Temperature="20" Rate="0.9" />
<Pump Reagent="10" AspirationRate="60" Volume="95" />
<Pump Reagent="7" AspirationRate="60" Volume="95" />
<Pump Reagent="11" AspirationRate="60" Volume="95" />
<TempRamp Temperature="60" Rate="0.9" />
<Wait Duration="300000" />
<TempRamp Temperature="40" Rate="0.9" />
<Pump Reagent="7" AspirationRate="60" Volume="95" />
<TempRamp Temperature="20" Rate="0.9" />
<Pump Reagent="1" AspirationRate="60" Volume="95" />
</Chemistry>
<Chemistry Name="Drain Sippers">
<Pump Reagent="15" AspirationRate="60" Volume="40" />
</Chemistry>
</ChemistryDefinitions>
<Protocol>
<Step Name="Template Hybridization">
<ChemistryRef Name="HT2-WASH" />
<ChemistryRef Name="Extension-Amplification" />
<ChemistryRef Name="TemplateDNAhyb-3" />
</Step>
<Step Name="Amplification">
<ChemistryRef Name="Extension-Amplification" />
<ChemistryRef Name="Amplification 1" Cycles="20" />
<ChemistryRef Name="Amplification 2" Cycles="21" />
<ChemistryRef Name="Amplification-Wash" />
</Step>
<Step Name="Linearization PE">
<ChemistryRef Name="Linearization PE" />
</Step>
<Step Name="Blocking">
<ChemistryRef Name="CombinedBlocking 1" />
<ChemistryRef Name="CombinedBlocking-CyclicPumping" Cycles="9" />
<ChemistryRef Name="CombinedBlocking 2" />
<ChemistryRef Name="CombinedBlocking-Wash" />
</Step>
<Step Name="Hybridization">
<ChemistryRef Name="Denaturation-Hybridization" />
</Step>
<Step Name="Drain Sippers">
<ChemistryRef Name="Drain Sippers" />
</Step>
</Protocol>
</RecipeFile>
HiSeq OS-Seq Program 1 (p1)
<?xml version="1.0" encoding="utf-8"?>
<RecipeFile Version="8.0" Name="p1_OSSEQ_20hrHYB_v8.0" ExperimentType="PairedEnd" Description="OS-Seq PrimerProbe and Lib Hybridization and Extension" PrimeBeforeRun="true">
<ReagentMapping>
<Reagent Name="HT1" Index="1" />
<Reagent Name="HFE" Index="2" />
<Reagent Name="LPM1" Index="3" />
<Reagent Name="LAM1" Index="4" />
<Reagent Name="LDR1" Index="5" />
<Reagent Name="LAM1" Index="6" />
<Reagent Name="HT2" Index="7" />
<Reagent Name="LMX1" Index="8" />
<Reagent Name="BMX" Index="9" />
<Reagent Name="HP5" Index="10" />
<Reagent Name="HP1" Index="11" />
<Reagent Name="Empty" Index="12" />
<Reagent Name="Template" Index="13" />
<Reagent Name="Other Primer" Index="14" />
<Reagent Name="Air" Index="15" />
</ReagentMapping>
<ChemistryDefinitions>
<Chemistry Name="Probe Library Hyb">
<TempRamp Temperature="20" Rate="0.9" />
<Pump Reagent="1" AspirationRate="60" Volume="120" />
<TempRamp Temperature="96" Rate="0.9" />
<Pump Reagent="14" AspirationRate="15" Volume="75" />
<Pump Reagent="14" AspirationRate="100" Volume="10" />
<Wait Duration="30000" />
<TempRamp Temperature="40" Rate="0.05" />
<Pump Reagent="7" AspirationRate="15" Volume="75" />
</Chemistry>
<Chemistry Name="Extension-Amplification">
<Pump Reagent="7" AspirationRate="15" Volume="70" />
<Pump Reagent="15" AspirationRate="15" Volume="3" />
<Pump Reagent="2" AspirationRate="60" Volume="150" />
<Pump Reagent="15" AspirationRate="15" Volume="3" />
<Pump Reagent="10" AspirationRate="15" Volume="27" />
<TempRamp Temperature="74" Rate="0.9" />
<Wait Duration="90000" />
<TempRamp Temperature="60" Rate="0.9" />
<Pump Reagent="10" AspirationRate="60" Volume="48" />
<Pump Reagent="7" AspirationRate="60" Volume="95" />
<TempRamp Temperature="60" Rate="0.9" />
</Chemistry>
<Chemistry Name="Genomic Library Hyb">
<TempRamp Temperature="60" Rate="0.9" />
<Pump Reagent="1" AspirationRate="60" Volume="120" />
<TempRamp Temperature="96" Rate="0.9" />
<Pump Reagent="13" AspirationRate="15" Volume="50" />
<Pump Reagent="1" AspirationRate="15" Volume="20" />
<Pump Reagent="1" AspirationRate="100" Volume="10" />
<Wait Duration="30000" />
<TempRamp Temperature="65" Rate="0.9" />
<Wait Duration="72000000" />
<Pump Reagent="1" AspirationRate="15" Volume="75" />
<TempRamp Temperature="40" Rate="0.9" />
</Chemistry>
</ChemistryDefinitions>
<Protocol>
<Step Name="Two Templates Hyb">
<ChemistryRef Name="Probe Library Hyb" />
<ChemistryRef Name="Extension-Amplification" />
<ChemistryRef Name="Genomic Library Hyb" />
</Step>
</Protocol>
</RecipeFile>
HiSeq OS-Seq Program 2 (p2)
<?xml version="1.0" encoding="utf-8"?>
<RecipeFile Version="8.0" Name="p2_OSSEQ_v8.1" ExperimentType="PairedEnd" Description="OS-Seq p2: Paired-End complete cluster generation" PrimeBeforeRun="false">
<ReagentMapping>
<Reagent Name="HT1" Index="1" />
<Reagent Name="HFE" Index="2" />
<Reagent Name="LPM1" Index="3" />
<Reagent Name="LAM1" Index="4" />
<Reagent Name="LDR1" Index="5" />
<Reagent Name="LAM1" Index="6" />
<Reagent Name="HT2" Index="7" />
<Reagent Name="LMX1" Index="8" />
<Reagent Name="BMX" Index="9" />
<Reagent Name="HP5" Index="10" />
<Reagent Name="HP1" Index="11" />
<Reagent Name="Empty" Index="12" />
<Reagent Name="Template" Index="13" />
<Reagent Name="Other Primer" Index="14" />
<Reagent Name="Air" Index="15" />
</ReagentMapping>
<ChemistryDefinitions>
<Chemistry Name="HT2-WASH">
<Pump Reagent="7" AspirationRate="15" Volume="75" />
</Chemistry>
<Chemistry Name="TemplateDNAhyb-3">
<TempRamp Temperature="60" Rate="0.9" />
<Pump Reagent="1" AspirationRate="60" Volume="120" />
<TempRamp Temperature="96" Rate="0.9" />
<Pump Reagent="1" AspirationRate="15" Volume="75" />
<Pump Reagent="1" AspirationRate="100" Volume="10" />
<Wait Duration="30000" />
<TempRamp Temperature="40" Rate="0.05" />
<Pump Reagent="7" AspirationRate="15" Volume="75" />
</Chemistry>
<Chemistry Name="Extension-Amplification">
<Pump Reagent="7" AspirationRate="15" Volume="70" />
<Pump Reagent="15" AspirationRate="15" Volume="3" />
<Pump Reagent="2" AspirationRate="60" Volume="150" />
<Pump Reagent="15" AspirationRate="15" Volume="3" />
<Pump Reagent="10" AspirationRate="15" Volume="27" />
<TempRamp Temperature="74" Rate="0.9" />
<Wait Duration="90000" />
<TempRamp Temperature="60" Rate="0.9" />
<Pump Reagent="10" AspirationRate="60" Volume="48" />
<Pump Reagent="7" AspirationRate="60" Volume="95" />
<TempRamp Temperature="60" Rate="0.9" />
</Chemistry>
<Chemistry Name="Amplification 1">
<Pump Reagent="5" AspirationRate="30" Volume="28" />
<Pump Reagent="3" AspirationRate="30" Volume="28" />
<Pump Reagent="4" AspirationRate="30" Volume="72" />
</Chemistry>
<Chemistry Name="Amplification 2">
<Pump Reagent="5" AspirationRate="30" Volume="28" />
<Pump Reagent="3" AspirationRate="30" Volume="28" />
<Pump Reagent="6" AspirationRate="30" Volume="72" />
</Chemistry>
<Chemistry Name="Amplification 3">
<Pump Reagent="5" AspirationRate="30" Volume="28" />
<Pump Reagent="3" AspirationRate="30" Volume="28" />
<Pump Reagent="12" AspirationRate="30" Volume="72" />
</Chemistry>
<Chemistry Name="Amplification-Wash">
<Pump Reagent="7" AspirationRate="30" Volume="120" />
<TempRamp Temperature="20" Rate="0.9" />
<Pump Reagent="1" AspirationRate="60" Volume="95" />
</Chemistry>
<Chemistry Name="Linearization PE">
<TempRamp Temperature="20" Rate="0.9" />
<Pump Reagent="8" AspirationRate="60" Volume="200" />
<TempRamp Temperature="37.9" Rate="0.9" />
<Wait Duration="1800000" />
<TempRamp Temperature="20" Rate="0.9" />
<Pump Reagent="7" AspirationRate="60" Volume="95" />
</Chemistry>
<Chemistry Name="Linearization SR">
<TempRamp Temperature="20" Rate="0.9" />
<Pump Reagent="8" AspirationRate="15" Volume="150" />
<Pump Reagent="7" AspirationRate="60" Volume="95" />
</Chemistry>
<Chemistry Name="CombinedBlocking 1">
<TempRamp Temperature="38" Rate="0.9" />
<Pump Reagent="9" AspirationRate="60" Volume="200" />
</Chemistry>
<Chemistry Name="CombinedBlocking-CyclicPumping">
<Pump Reagent="9" AspirationRate="15" Volume="5" />
<Wait Duration="180000" />
</Chemistry>
<Chemistry Name="CombinedBlocking 2">
<TempRamp Temperature="60" Rate="0.9" />
<Pump Reagent="9" AspirationRate="60" Volume="25" />
<Wait Duration="900000" />
</Chemistry>
<Chemistry Name="CombinedBlocking-Wash">
<TempRamp Temperature="20" Rate="0.9" />
<Pump Reagent="7" AspirationRate="60" Volume="95" />
<Pump Reagent="1" AspirationRate="60" Volume="95" />
</Chemistry>
<Chemistry Name="Denaturation-Hybridization">
<TempRamp Temperature="20" Rate="0.9" />
<Pump Reagent="10" AspirationRate="60" Volume="200" />
<Pump Reagent="7" AspirationRate="60" Volume="200" />
<Pump Reagent="11" AspirationRate="60" Volume="200" />
<TempRamp Temperature="60" Rate="0.9" />
<Wait Duration="300000" />
<TempRamp Temperature="40" Rate="0.9" />
<Pump Reagent="7" AspirationRate="60" Volume="95" />
<TempRamp Temperature="20" Rate="0.9" />
<Pump Reagent="1" AspirationRate="60" Volume="95" />
</Chemistry>
<Chemistry Name="Denaturation-StripPrimerHyb">
<TempRamp Temperature="20" Rate="0.9" />
<Pump Reagent="10" AspirationRate="60" Volume="200" />
<Pump Reagent="7" AspirationRate="60" Volume="200" />
<Pump Reagent="14" AspirationRate="60" Volume="95" />
<TempRamp Temperature="60" Rate="0.9" />
<Wait Duration="300000" />
<TempRamp Temperature="40" Rate="0.9" />
<Pump Reagent="7" AspirationRate="60" Volume="95" />
<TempRamp Temperature="20" Rate="0.9" />
<Pump Reagent="1" AspirationRate="60" Volume="95" />
</Chemistry>
<Chemistry Name="Drain Sippers">
<Pump Reagent="15" AspirationRate="60" Volume="40" />
</Chemistry>
</ChemistryDefinitions>
<Protocol>
<Step Name="Template Hybridization">
<ChemistryRef Name="Extension-Amplification" />
<ChemistryRef Name="TemplateDNAhyb-3" />
</Step>
<Step Name="Amplification">
<ChemistryRef Name="Extension-Amplification" />
<ChemistryRef Name="Amplification 1" Cycles="16" />
<ChemistryRef Name="Amplification 2" Cycles="16" />
<ChemistryRef Name="Amplification-Wash" />
</Step>
<Step Name="Linearization PE">
<ChemistryRef Name="Linearization PE" />
</Step>
<Step Name="Blocking">
<ChemistryRef Name="CombinedBlocking 1" />
<ChemistryRef Name="CombinedBlocking-CyclicPumping" Cycles="9" />
<ChemistryRef Name="CombinedBlocking 2" />
<ChemistryRef Name="CombinedBlocking-Wash" />
</Step>
<Step Name="Hybridization">
<ChemistryRef Name="Denaturation-Hybridization" />
</Step>
<Step Name="Drain Sippers">
<ChemistryRef Name="Drain Sippers" />
</Step>
</Protocol>
</RecipeFile>

## Sheet: SuppTable S3 ReagentPlate
	Preparation Reagent plate Program 1
	Overview
	Row	Reagent		Volume (ul)
	1	HT1	Hybridization buffer	650
	2	HFE	1x Phusion Master Mix	230
	3	APM1*	Phusion 1x HF Buffer	200
	4	----
	5	----
	6	----
	7	HT2	Wash buffer	300
	8	----
	9	----
	10	HP5	0.1 N NaOH	150
	11	----
	12	----
	13	Template	genomic library	50
	14	primer	probe pool	50
	15	Air	----
	*GAIIx (v7.0) cBOT protocol only
	Preparations:
	HFE
	Final Concentration:				STOCK		2ml required:
	20	U/ml	phusion		2	U/ul	40	U	20	ul
	0.2	mM	dNTP		10	mM	50	times dilution	40	ul
	1	x	Phusion HF buffer		5	x			400	ul
								Water	1540
	APM1
	Final Concentration:				STOCK		2ml required:
	1	x	Phusion HF buffer		5	x			400	ul
								Water	1600
	NaOH
	Final Concentration:				STOCK		1.2ml required:
	0.1	N	NaOH		10	N	100	times dilution	12	ul
								Water	1188	ul
	HT1
	Use HT1 from a previous run or the 15 ml tube HT1 in the cBOT reagents kit, if not available make your own
	(5x SSC (20X stock: 3M sodium chloride and 300mM trisodium citrate, pH 7.0) + 0.05% Tween 20)
	HT2
	Use HT2 from a previous run, if not available use 10mM Tris-HCL, pH 8.5
