# Supplementary material for: A programmable method for massively parallel targeted sequencing
Source: Nucleic Acids Res. 2014 Apr 29;42(10):e88. doi: 10.1093/nar/gku282 (PMC4041455; doi:10.1093/nar/gku282)
Supplement: SUPPLEMENTARY DATA [file supp_gku282_nar-00250-met-k-2014-File008.xls]

## Sheet: SuppTable S4 Assay genes
	Assay 1/5	Assay 2	Assay 3	Assay 4
	AKT1	ABCA1	A2M	CHD5
	AKT2	ABCA7	A4GALT	PARP1
	APC	ABCC3	AATK	MSH2
	ARAF	ABL1	ABCA1	STAT1
	BRAF	ACVR1B	ABCA13	ATR
	EGFR	ACVR2A	ABCA3	TGFBR2
	HRAS	ADCY9	ABCA4	FGFR3
	JAK1	AGAP2	ABCA5	KIT
	JAK2	AKT1	ABCA6	APC
	KRAS	AKT2	ABCA7	TERT
	MAP2K1	ALK	ABCA9	HDAC2
	MAP2K2	ANAPC5	ABCB1	VEGFA
	MAP2K7	APC	ABCB10	BRAF
	MAP3K1	APC2	ABCB11	PDGFA
	MAPK1	AR	ABCB8	FGFR1
	MAPK3	ARAF	ABCC1	MYC
	MAPK8	ARFRP1	ABCC3	ABL1
	MARK3	ATM	ABCC4	JAK2
	MTOR	ATP5A1	ABCD2	FGFR2
	NRAS	ATR	ABCD4	KLF6
	PLCG1	AURKA	ABCG2	ATM
	PRKCA	BAI3	ABI1	CD44
	RAF1	BARD1	ABL1	CDK2
	SMAD4	BAX	ABL2	CDKN1B
	STAT1	BCL11A	ABLIM2	BRCA2
	STAT3	BCL2	ABP1	ERCC5
	TEP1	BCL3	ACADM	AKT1
	TGFBR2	BCR	ACO2	FOS
	TP53	BIRC5	ACP5	BLM
		BIRC6	ACPP	MAP2K1
		BLM	ACSBG1	CDH1
		BRAF	ACSL5	TSC2
		BRCA1	ACSL6	BRCA1
		BRCA2	ACSS1	TP53
		BRIP1	ACTB	BCL2
		BUB1B	ACTR3B	SMAD4
		CABLES1	ACVR1B	AKT2
		CACNA2D1	ACVR2A	STK11
		CAMKV	ACYP1	PCNA
		CARM1	ADA	SRC
		CAV1	ADAM12	RUNX1
		CBFA2T3	ADAM15	MAPK1
		CBL	ADAM17	CERK
		CCND1	ADAM19	CD40LG
		CCND2	ADAM22	FIGF
		CCND3	ADAM28	ZFY
		CCNE1	ADAMTS12
		CD40LG	ADAMTS20
		CD44	ADAMTSL1
		CDC42	ADAMTSL3
		CDC42BPB	ADAR
		CDC73	ADCK1
		CDH1	ADCK2
		CDH10	ADCY1
		CDH20	ADCY10
		CDK2	ADCY2
		CDK4	ADCY3
		CDK6	ADCY4
		CDK7	ADCY5
		CDKN1A	ADCY6
		CDKN1B	ADCY7
		CDKN2A	ADCY8
		CDKN2B	ADCY9
		CDKN2C	ADH1A
		CDKN2D	ADH7
		CDX2	ADHFE1
		CERK	ADK
		CHD5	ADM
		CHEK1	ADSS
		CHEK2	AFF1
		CLTC	AFF3
		COL1A1	AFF4
		CREBBP	AGAP2
		CSF1R	AGPAT2
		CSMD3	AHR
		CSNK1G2	AIM1
		CTNNA1	AK2
		CTNNA2	AK5
		CTNNB1	AKAP12
		CYFIP1	AKAP13
		CYP19A1	AKAP4
		CYP1B1	AKAP6
		DACH2	AKAP9
		DCC	AKR1C1
		DCLK3	AKR1C2
		DDB2	AKR1C3
		DGKB	AKR1C4
		DGKZ	AKR1D1
		DIRAS3	AKT1
		DLG3	AKT2
		DNMT1	AKT3
		DNMT3B	ALAD
		DOT1L	ALCAM
		DPYD	ALDH1A1
		E2F1	ALDH1A3
		EED	ALDH2
		EGF	ALDH3B2
		EGFR	ALDH6A1
		EP300	ALDH7A1
		EPHA3	ALDOA
		EPHA8	ALDOB
		EPHB1	ALDOC
		EPHB4	ALG12
		EPHB6	ALK
		EPO	ALOX15
		ERBB2	ALPI
		ERBB3	ALPK2
		ERBB4	ALPP
		ERCC1	ALS2
		ERCC2	AMBP
		ERCC3	AMD1
		ERCC4	AMFR
		ERCC5	AMH
		ERCC6	ANAPC10
		ERN2	ANAPC11
		ESR1	ANAPC2
		ESR2	ANAPC4
		ETV4	ANAPC5
		EWSR1	ANG
		EXT1	ANGPT1
		EZH2	ANGPT2
		FANCA	ANKRD43
		FANCD2	ANPEP
		FANCE	AOC3
		FANCF	APAF1
		FAS	APBB1IP
		FBXW7	APC
		FES	APC2
		FGFR1	APEX1
		FGFR2	APOD
		FGFR3	AQP1
		FGFR4	AQR
		FH	AR
		FHOD3	ARAF
		FIGF	ARG2
		FLG2	ARHGAP26
		FLNC	ARHGAP29
		FLT1	ARHGEF12
		FLT3	ARHGEF7
		FLT4	ARNT
		FN1	ARNT2
		FOS	ARSD
		FOXO1	ASCC3
		FOXO3	ASL
		FOXP4	ASNS
		GAB1	ASPH
		GNAS	ASPSCR1
		GPR124	ASTN1
		GPR133	ATF1
		GRB2	ATF2
		GSK3B	ATF3
		HDAC1	ATIC
		HDAC2	ATM
		HGF	ATP11A
		HIF1A	ATP13A1
		HM13	ATP5D
		HMGA1	ATP5J2
		HNF1A	ATP6V0A1
		HOXA9	ATP6V0A4
		HRAS	ATP6V1D
		HSP90AA1	ATP6V1E1
		IFNG	ATP6V1G1
		IGF2R	ATP6V1G2
		IL2RG	ATP8A2
		INSR	ATR
		IRS1	ATRNL1
		JAK1	ATRX
		JAK2	AURKA
		KBTBD11	AURKB
		KDR	AURKC
		KIT	AXIN1
		KLF6	AXIN2
		KLHDC4	AXL
		KRAS	B3GAT1
		LMO2	BAAT
		MAP2K1	BAD
		MAP2K2	BAI3
		MAP2K4	BARD1
		MAP2K7	BAX
		MAP3K1	BCAR1
		MAPK1	BCAS1
		MAPK3	BCL10
		MAPK8	BCL11A
		MDM2	BCL11B
		MDM4	BCL2
		MECOM	BCL2L1
		MEN1	BCL2L2
		MET	BCL3
		MLH1	BCL6
		MLL3	BCL7A
		MPL	BCL9
		MRE11A	BCR
		MSH2	BID
		MSH6	BIK
		MTOR	BIRC3
		MUTYH	BIRC5
		MYC	BIRC6
		MYCL1	BLM
		MYH2	BMP4
		MYH9	BMPR1A
		NAV3	BMPR1B
		NBN	BMPR2
		NCOA2	BRAF
		NEK11	BRCA1
		NF1	BRCA2
		NF2	BRD4
		NOS2	BRIP1
		NOS3	BSG
		NOTCH1	BTG1
		NOTCH3	BUB1
		NR3C1	BUB1B
		NRAS	C10orf137
		NTRK1	C15orf55
		NTRK3	CACNA1F
		OMA1	CACNA1G
		OR10R2	CACNA1H
		PARP1	CACNA2D3
		PCDH15	CAD
		PCDH18	CALM1
		PCNA	CAMK1G
		PDGFA	CAMK2A
		PDGFB	CAMK2B
		PDGFRA	CAMK2G
		PDGFRB	CAMK4
		PDZRN3	CAMKK1
		PIK3C3	CAMTA1
		PIK3CA	CARD11
		PIK3CB	CARM1
		PIK3CD	CARS
		PIK3CG	CARS2
		PIK3R1	CASC5
		PIK3R2	CASK
		PLCB1	CASP1
		PLCG1	CASP3
		PLCG2	CASP4
		PML	CASP8
		PMS2	CAV1
		PPARG	CBFA2T3
		PPARGC1A	CBFB
		PPP1R3A	CBL
		PPP2R1A	CCDC6
		PPP2R1B	CCK
		PRKAA2	CCKBR
		PRKCA	CCL2
		PRKCZ	CCNA1
		PTCH1	CCNA2
		PTGS2	CCNB1IP1
		PTPN11	CCND1
		PTPRB	CCND2
		RAD50	CCND3
		RAD51	CCNE1
		RAF1	CCNG1
		RARA	CCR1
		RB1	CD19
		REM1	CD2
		RET	CD36
		RIPK1	CD40
		ROR1	CD40LG
		ROR2	CD44
		ROS1	CD79A
		RPS6KA2	CD9
		RUNX1	CD99
		SDHB	CDC14A
		SF3B1	CDC14B
		SHC1	CDC16
		SKP2	CDC25A
		SLC1A6	CDC25B
		SMAD2	CDC25C
		SMAD3	CDC27
		SMAD4	CDC34
		SMARCA4	CDC42
		SMARCB1	CDC42BPB
		SMO	CDC42BPG
		SOCS1	CDC5L
		SOS1	CDC7
		SP1	CDC73
		SPRY2	CDH1
		SRC	CDH11
		ST6GAL2	CDH4
		STAT1	CDK2
		STAT3	CDK4
		STK11	CDK6
		SUZ12	CDK7
		TAF1	CDK8
		TCF12	CDK9
		TCF3	CDKL5
		TCF4	CDKN1A
		TEK	CDKN1B
		TERT	CDKN1C
		TGFBR2	CDKN2A
		THBS1	CDKN2B
		TNNI3K	CDKN2C
		TNR	CDKN2D
		TOP2A	CDX2
		TP53	CEBPA
		TP73	CENPF
		TPM3	CENPI
		TPO	CEP110
		TPR	CERK
		TRIO	CFP
		TRRAP	CHAT
		TSC1	CHD8
		TSC2	CHD9
		TTK	CHEK1
		TYK2	CHEK2
		VEGFA	CHIC2
		VHL	CHKA
		WRN	CHKB
		WT1	CHL1
		XPA	CHN1
		XPC	CHST12
		ZFY	CHST14
		ZNF521	CHUK
			CIC
			CIITA
			CIT
			CKB
			CLDN3
			CLDN4
			CLGN
			CLP1
			CLSPN
			CLTC
			CLTCL1
			CLU
			CLYBL
			CNBP
			CNTN1
			CNTN3
			CNTN5
			COL11A1
			COL18A1
			COL1A1
			COL1A2
			COL3A1
			COL4A6
			COMT
			COPS5
			COQ6
			COX4I1
			COX6B1
			COX6C
			CPT1A
			CPT1B
			CREB1
			CREBBP
			CRKL
			CRTC1
			CSF1R
			CSF2
			CSF3
			CSF3R
			CSMD3
			CSNK1A1L
			CSNK1D
			CSNK1E
			CSNK1G2
			CSNK2A1
			CSNK2A2
			CST3
			CSTA
			CTBP1
			CTNNA1
			CTNNA2
			CTNNA3
			CTNNB1
			CTNND1
			CTNND2
			CTSB
			CTSD
			CUL4A
			CUX1
			CXCR4
			CXCR7
			CYB5R3
			CYCS
			CYLD
			CYP11A1
			CYP11B1
			CYP17A1
			CYP19A1
			CYP1A1
			CYP1A2
			CYP1B1
			CYP21A2
			CYP24A1
			CYP27B1
			CYP2A13
			CYP2A6
			CYP2A7
			CYP2B6
			CYP2J2
			CYP3A4
			CYP51A1
			DAB2
			DAPK1
			DAXX
			DBC1
			DCC
			DCLK2
			DCN
			DCT
			DCX
			DDB1
			DDB2
			DDIT3
			DDIT4
			DDO
			DDR1
			DDR2
			DDX10
			DDX18
			DDX23
			DDX4
			DDX54
			DDX6
			DEK
			DES
			DGKA
			DGKB
			DGKD
			DGKE
			DGKG
			DGKH
			DGKI
			DGKQ
			DGKZ
			DHCR24
			DHFR
			DHRS3
			DHRS7
			DICER1
			DIP2C
			DIRAS3
			DLC1
			DLEC1
			DLL1
			DLL3
			DLL4
			DLST
			DNAH8
			DNAJA4
			DNAJC15
			DNM1
			DNM2
			DNM3
			DNMT1
			DNMT3A
			DNMT3B
			DOT1L
			DPAGT1
			DPP10
			DPYD
			DSCAML1
			DST
			DTX1
			DTX3L
			DTX4
			DUSP1
			DUSP10
			DUSP12
			DUSP2
			DUSP26
			DUSP3
			DUSP9
			DUT
			DUX4
			E2F1
			E2F3
			E2F4
			ECHS1
			EDIL3
			EDN1
			EDNRA
			EDNRB
			EEF1A1
			EEF1A2
			EGF
			EGFR
			EHMT2
			EIF2AK1
			EIF2AK2
			EIF2AK4
			EIF2S1
			EIF2S3
			EIF4A2
			EIF4E
			EIF4EBP1
			EIF5A
			ELF1
			ELF4
			ELK1
			ELL
			ELN
			ELOVL2
			EML4
			ENO1
			ENO2
			ENPP2
			ENPP4
			ENTPD5
			ENTPD6
			EP300
			EP400
			EPHA1
			EPHA10
			EPHA2
			EPHA3
			EPHA4
			EPHA5
			EPHA6
			EPHA7
			EPHA8
			EPHB1
			EPHB2
			EPHB3
			EPHB4
			EPHB6
			EPHX2
			EPO
			EPS15
			ERBB2
			ERBB3
			ERBB4
			ERC1
			ERCC1
			ERCC2
			ERCC3
			ERCC4
			ERCC5
			ERCC6
			ERCC8
			EREG
			ERG
			ERN1
			ERRFI1
			ESR1
			ESR2
			ESRRA
			ETNK1
			ETNK2
			ETS1
			ETS2
			ETV1
			ETV4
			ETV5
			ETV6
			EWSR1
			EXT1
			EXT2
			EYA2
			EZH2
			F8
			FADD
			FAM123B
			FAM171B
			FAM19A5
			FAM53B
			FANCA
			FANCC
			FANCD2
			FANCE
			FANCF
			FANCG
			FANCM
			FAS
			FASLG
			FASN
			FBLN1
			FBN2
			FBXL18
			FBXO24
			FBXW11
			FBXW2
			FBXW7
			FCGBP
			FCGR2B
			FCRL4
			FDPS
			FEN1
			FES
			FEV
			FGF1
			FGF13
			FGF14
			FGF2
			FGF9
			FGFR1
			FGFR1OP
			FGFR2
			FGFR3
			FGFR4
			FH
			FHIT
			FHL2
			FIGF
			FIP1L1
			FKBP1A
			FKBP8
			FKBP9
			FLCN
			FLI1
			FLNA
			FLNB
			FLNC
			FLT1
			FLT3
			FLT4
			FN1
			FNBP1
			FOS
			FOSL1
			FOXC1
			FOXO1
			FOXO3
			FOXO4
			FRMPD4
			FRS2
			FSTL3
			FSTL5
			FURIN
			FUS
			FUT1
			FUT8
			FUT9
			FYN
			FZD1
			FZD10
			FZD3
			FZD6
			FZD7
			FZD8
			G6PD
			GAB1
			GADD45A
			GALNS
			GALNT5
			GALNTL5
			GALNTL6
			GALT
			GAMT
			GANAB
			GAS1
			GAS7
			GAST
			GATA1
			GATA3
			GATA4
			GATA6
			GCK
			GCLC
			GCLM
			GDA
			GDF6
			GFAP
			GGT1
			GHR
			GJA1
			GLG1
			GLI1
			GLI3
			GLO1
			GLRX3
			GMPS
			GNA12
			GNAI1
			GNAS
			GNB2
			GNE
			GNG10
			GNG3
			GNRH1
			GOLGA5
			GOPC
			GPC3
			GPHN
			GPI
			GPLD1
			GPR112
			GPR158
			GPT
			GPX4
			GRB10
			GRB2
			GRIA4
			GRIK1
			GRIN2A
			GRIN2B
			GRM1
			GRM3
			GRM5
			GSK3B
			GSN
			GSTA1
			GSTM1
			GSTM2
			GSTM3
			GSTM5
			GSTP1
			GSTT1
			GSTZ1
			GTF2H4
			GTPBP4
			GUCY1A2
			GUCY2C
			GUCY2D
			GUCY2F
			GUK1
			HCK
			HDAC1
			HDAC10
			HDAC2
			HDAC3
			HDAC4
			HDAC5
			HDAC6
			HDAC7
			HDAC8
			HDAC9
			HECW1
			HEPH
			HERC2
			HEYL
			HGF
			HGS
			HIF1A
			HIP1
			HIRA
			HIST1H4I
			HK1
			HK2
			HLA-DQA1
			HLA-DRA
			HLA-G
			HLF
			HMGA1
			HMGA2
			HMGB1
			HMGB2
			HNF1A
			HNRNPA2B1
			HOXA11
			HOXA13
			HOXA9
			HOXC13
			HOXD11
			HOXD13
			HPSE
			HRAS
			HRASLS
			HS6ST3
			HSD11B1
			HSD17B1
			HSD17B2
			HSD17B3
			HSD17B4
			HSD3B2
			HSP90AA1
			HSP90AB1
			HSPA2
			HSPA4
			HSPA8
			HSPB1
			HUWE1
			ICAM1
			ICAM3
			ID1
			IDH1
			IDH2
			IFNB1
			IFNG
			IGF1
			IGF1R
			IGF2
			IGF2BP1
			IGF2R
			IGFBP2
			IGFBP3
			IGFBP5
			IGFBP6
			IKBKAP
			IKBKB
			IL13
			IL13RA2
			IL15
			IL1A
			IL1B
			IL1R1
			IL1RN
			IL2
			IL2RA
			IL3
			IL6
			IL6ST
			IL7R
			IL8
			ILK
			IMPA1
			IMPA2
			ING1
			ING4
			INHBA
			INPP1
			INPP4A
			INPP4B
			INPP5A
			INPP5B
			INPP5E
			INPP5J
			INPPL1
			INSR
			INSRR
			IQGAP1
			IRS1
			IRS2
			IRS4
			ITGA5
			ITGA8
			ITGAV
			ITGB1
			ITGB2
			ITGB3
			ITK
			ITPK1
			ITPKA
			ITPR2
			JAK2
			JAK3
			JUN
			JUNB
			JUND
			JUP
			KALRN
			KAT2B
			KCNB1
			KDM4B
			KDR
			KDSR
			KEAP1
			KIAA1598
			KIF2C
			KIT
			KLF4
			KLF6
			KLK10
			KLK3
			KLK7
			KRAS
			KTN1
			L1CAM
			LAMA1
			LAMA5
			LAMP1
			LATS1
			LATS2
			LCK
			LCP1
			LDHA
			LDHB
			LFNG
			LGALS3
			LGALS3BP
			LGI1
			LHFP
			LIFR
			LIG1
			LIG3
			LIG4
			LINGO2
			LMNB2
			LMO2
			LMO7
			LMTK2
			LOX
			LPAR1
			LRP1B
			LRP5
			LRP6
			LRRC7
			LTBP1
			LTK
			LYN
			MAD1L1
			MAD2L1
			MADD
			MAF
			MAFB
			MAGEA1
			MAGEE1
			MALT1
			MAML1
			MAML2
			MAOA
			MAP2
			MAP2K1
			MAP2K2
			MAP2K3
			MAP2K4
			MAP2K6
			MAP2K7
			MAP3K1
			MAP3K8
			MAPK1
			MAPK11
			MAPK12
			MAPK14
			MAPK3
			MAPK8
			MAPK9
			MAPKAP1
			MAPKBP1
			MARK4
			MARS
			MATK
			MBD2
			MCL1
			MDC1
			MDH1
			MDH2
			MDM2
			MDM4
			MELK
			MEN1
			MEOX2
			MERTK
			MET
			METTL7B
			MGMT
			MIF
			MINPP1
			MKI67
			MKL1
			MLF1IP
			MLH1
			MLH3
			MLL
			MLL3
			MLLT11
			MLLT4
			MMP2
			MMP9
			MN1
			MNAT1
			MOBKL1B
			MPL
			MPO
			MRE11A
			MSH2
			MSH6
			MSN
			MST1
			MST1R
			MTHFR
			MUC1
			MUSK
			MUTYH
			MYB
			MYC
			MYCL1
			MYCN
			MYH11
			MYH9
			MYO18B
			MYOD1
			MYST3
			MYST4
			NADK
			NAT2
			NAV3
			NBN
			NCK1
			NCKIPSD
			NCOA2
			NCOA3
			NCOA4
			NCOA6
			NCOR2
			NDUFA13
			NEK10
			NF1
			NF2
			NFATC1
			NFKB1
			NFKB2
			NFKBIA
			NIPBL
			NKX2-1
			NMBR
			NME1
			NODAL
			NOS1
			NOS2
			NOS3
			NOTCH1
			NOTCH2
			NOTCH3
			NOTCH4
			NOV
			NPM1
			NPY
			NR0B1
			NR2E1
			NR2F2
			NR3C1
			NRAS
			NRP1
			NRP2
			NSD1
			NTRK1
			NTRK2
			NTRK3
			NUDT1
			NUMA1
			NUMB
			NUP133
			NUP153
			NUP214
			NUP98
			NUPL1
			OLIG1
			OLIG2
			OMG
			P2RX7
			PAFAH1B2
			PAK1
			PAK3
			PAK6
			PAK7
			PALB2
			PAPSS2
			PARK2
			PARP1
			PARP2
			PAX3
			PAX5
			PAX7
			PAX8
			PCM1
			PCNA
			PCSK7
			PDE4DIP
			PDGFA
			PDGFB
			PDGFRA
			PDGFRB
			PDPK1
			PDPN
			PEG3
			PFKP
			PGF
			PGK1
			PGR
			PHB
			PHIP
			PI4KA
			PI4KB
			PIGS
			PIK3C2B
			PIK3C3
			PIK3CA
			PIK3CB
			PIK3CD
			PIK3CG
			PIK3R1
			PIK3R2
			PIK3R4
			PIK3R5
			PIKFYVE
			PIM1
			PIP4K2A
			PIP4K2C
			PIP5K1B
			PKM2
			PLA2G2A
			PLA2G5
			PLA2G6
			PLAG1
			PLAGL1
			PLAT
			PLAU
			PLCB1
			PLCB2
			PLCB4
			PLCG1
			PLCG2
			PLD2
			PLK1
			PLK3
			PLS3
			PLSCR1
			PML
			PMS1
			PMS2
			POFUT1
			POLA1
			POLD1
			POLD4
			POLE
			POLE3
			POLM
			POLR1D
			POLR2A
			POLR2B
			POLR2E
			POLR2F
			POLR2H
			POLR2K
			POLR2L
			POLRMT
			POPDC3
			POSTN
			POU2AF1
			PPAP2C
			PPARA
			PPARG
			PPARGC1A
			PPARGC1B
			PPM1D
			PPM1E
			PPME1
			PPP1R13B
			PPP1R13L
			PPP1R15B
			PPP1R3A
			PPP2CA
			PPP2CB
			PPP2R1A
			PPP2R1B
			PPP2R2B
			PPP2R4
			PPP3CA
			PPP3CB
			PPP3R1
			PRDM16
			PRKACG
			PRKAR1A
			PRKCA
			PRKCB
			PRKCD
			PRKCDBP
			PRKCG
			PRKCH
			PRKCI
			PRKCQ
			PRKCZ
			PRKD1
			PRMT1
			PRMT8
			PRPF4B
			PRPS1
			PRRX1
			PSEN1
			PTBP1
			PTCH1
			PTCH2
			PTEN
			PTGES
			PTGS2
			PTHLH
			PTK2
			PTK2B
			PTK7
			PTPN1
			PTPN11
			PTPN13
			PTPN6
			PTPRA
			PTPRB
			PTPRC
			PTPRD
			PTPRF
			PTPRG
			PTPRJ
			PTPRK
			PTPRM
			PTPRS
			PTPRT
			PTTG1
			RAB3D
			RAC1
			RAC2
			RAC3
			RAD21
			RAD50
			RAD51
			RAD51L1
			RAD52
			RAD54B
			RAD54L
			RAF1
			RALBP1
			RAN
			RANBP17
			RAP1GDS1
			RAP2A
			RARA
			RARB
			RASA1
			RASGRF1
			RASGRF2
			RASGRP1
			RASSF1
			RB1
			RBPJ
			RCHY1
			REL
			RELA
			RET
			RGS6
			RHEB
			RHOA
			RHOB
			RHOC
			RICTOR
			RIMS2
			RIT2
			ROBO1
			ROBO2
			ROCK1
			ROR1
			ROR2
			ROS1
			RPA3
			RPL22
			RPN1
			RPS6KA1
			RPS6KA2
			RPS6KA3
			RPS6KB1
			RPS6KB2
			RRM1
			RRM2B
			RUNX1
			RUNX1T1
			RUNX2
			RYR3
			SAT1
			SAT2
			SCYL1
			SDC1
			SDHB
			SDHC
			SDHD
			SEPHS2
			2013-09-05
			2013-09-09
			SERPINB5
			SERPINE1
			SETD7
			SETDB1
			SFN
			SFRP2
			SFRP4
			SGK1
			SGPP1
			SGPP2
			SH3GL2
			SHC1
			SHC2
			SHOX2
			SIK2
			SIRT1
			SIRT5
			SKP2
			SLC2A1
			SLC35E3
			SLC45A3
			SLC7A5
			SMAD2
			SMAD3
			SMAD4
			SMAD6
			SMAD7
			SMARCA2
			SMARCA4
			SMARCB1
			SMO
			SNCG
			SNW1
			SOCS1
			SOCS2
			SOD2
			SOS1
			SOX11
			SP1
			SPARC
			SPEN
			SPHKAP
			SPINK1
			SPP1
			SPRY2
			SRC
			SS18
			SSX2
			SSX4
			STAG2
			STAG3
			STAT1
			STAT3
			STAT6
			STIL
			STK11
			STYK1
			SUFU
			SULF1
			SUV39H1
			SUV39H2
			SYK
			SYNJ2
			SYP
			TAF1
			TAF1L
			TAL1
			TAP2
			TBK1
			TCF12
			TCF3
			TCL1A
			TEK
			TERT
			TES
			TFAP2A
			TFDP1
			TFE3
			TFEB
			TFG
			TFPI2
			TFPT
			TFRC
			TG
			TGFB3
			TGFBI
			TGFBR1
			TGFBR2
			THBD
			THBS1
			THRB
			TIAM1
			TIE1
			TK1
			TLE1
			TLR4
			TLX1
			TLX3
			TMEFF2
			TMPRSS2
			TNC
			TNF
			TNFRSF10B
			TNFRSF10D
			TNFRSF17
			TNFRSF1A
			TNFRSF1B
			TNFRSF8
			TNFSF10
			TNK2
			TOP1
			TOP2A
			TOP2B
			TOPBP1
			TP53
			TP53BP1
			TP63
			TP73
			TPM3
			TPM4
			TPO
			TPR
			TRAF2
			TRIM24
			TRIM33
			TRIP11
			TRRAP
			TSC1
			TSC2
			TSHR
			TSPAN31
			TTK
			TUSC3
			TYK2
			TYMP
			TYMS
			TYRO3
			UBE2B
			UBE2C
			UBE2I
			UBE2M
			UBE2O
			UBR5
			UGT1A1
			USP7
			VAV1
			VCAM1
			VDR
			VEGFA
			VEGFC
			VHL
			VIP
			WHSC1L1
			WNT10B
			WNT11
			WNT4
			WNT8B
			WRN
			WT1
			WWOX
			XIAP
			XPA
			XPC
			XRCC1
			XRCC2
			XRCC3
			XRCC6
			YWHAH
			ZBTB16
			ZIC2
			ZMYM2
			ZMYND10
			ZNF217
			ZNF331
			ZNF384

## Sheet: SuppTable S5 Assay 1 oligos
OS-Seq_Assay 1
chromosome_nr	chr_start_pos	strand	oligo_name	sequence
1	11167349	minus	1551222_1_11167349_40_MTOR_ROI_57_OSSeq	GAACCAACTTTCTAGCTGCTGTTGAAGAATATATTGTCAGAGATCGGAAGAGCGGTTCAGCAGGAATGCCGAGACCGATCTCGTATGCCGTCTTCTGCTTG
1	11167492	minus	MTOR_1_exon_start_11167541:11167580	AGATGTGCCCATCACGTTTTTTCTGAGGCTTTTGTACTTTAGATCGGAAGAGCGGTTCAGCAGGAATGCCGAGACCGATCTCGTATGCCGTCTTCTGCTT
1	11167568	plus	MTOR_1_exon_end_11167517:11167556	AGAAAGAAAAGGAATATTTTAATAATTTGAGCTTCTTCAAAGATCGGAAGAGCGGTTCAGCAGGAATGCCGAGACCGATCTCGTATGCCGTCTTCTGCTT
1	11167709	plus	1551223_1_11167709_40_MTOR_ROI_57_OSSeq	TTTCCAGTCAAGGCTAATGCCCACCGAGGTCCCGCAAGGAAGATCGGAAGAGCGGTTCAGCAGGAATGCCGAGACCGATCTCGTATGCCGTCTTCTGCTTG
1	11167960	minus	1551224_1_11167960_40_MTOR_ROI_56_OSSeq	TGGTTCAGGAGAATAGGCAAGGCTTGTTTGTTTGTGAGGGAGATCGGAAGAGCGGTTCAGCAGGAATGCCGAGACCGATCTCGTATGCCGTCTTCTGCTTG
1	11168188	minus	MTOR_1_exon_start_11168237:11168276	CTCTCAAAGTGACTTTGTTAAAATAAGCAATCAGGTCCCAAGATCGGAAGAGCGGTTCAGCAGGAATGCCGAGACCGATCTCGTATGCCGTCTTCTGCTT
1	11168241	minus	1551226_1_11168241_40_MTOR_ROI_56_OSSeq	AAGCGACATCCCATGAAAACCTCTGCCAGTGCTATATTGGAGATCGGAAGAGCGGTTCAGCAGGAATGCCGAGACCGATCTCGTATGCCGTCTTCTGCTTG
1	11168320	plus	1551225_1_11168320_40_MTOR_ROI_56_OSSeq	TGTCATCATGAGAGAAGTCCCGACCTAGCACAGGAGGAACAGATCGGAAGAGCGGTTCAGCAGGAATGCCGAGACCGATCTCGTATGCCGTCTTCTGCTTG
1	11168354	plus	MTOR_1_exon_end_11168303:11168342	AGGAACAAAAACATTTCACTCTCTTCCTGGCAATCGATGCAGATCGGAAGAGCGGTTCAGCAGGAATGCCGAGACCGATCTCGTATGCCGTCTTCTGCTT
1	11169223	minus	1551227_1_11169223_40_MTOR_ROI_55_OSSeq	TGGTGTTAGTGACGAGCTTTGGCACCATGCAGCTGACAAAAGATCGGAAGAGCGGTTCAGCAGGAATGCCGAGACCGATCTCGTATGCCGTCTTCTGCTTG
1	11169297	minus	MTOR_1_exon_start_11169346:11169385	CATGTGTTTACTTAAAAGGGACATAAAATCTGAGCACACTAGATCGGAAGAGCGGTTCAGCAGGAATGCCGAGACCGATCTCGTATGCCGTCTTCTGCTT
1	11169438	plus	MTOR_1_exon_end_11169387:11169426	CAAAAGTAGAAATAACTGTAAGAATGGGAGCAATACAACAAGATCGGAAGAGCGGTTCAGCAGGAATGCCGAGACCGATCTCGTATGCCGTCTTCTGCTT
1	11169527	minus	1551229_1_11169527_40_MTOR_ROI_54_OSSeq	TATTCTGAGGACAAAGACGGACATAGAGGAAGGATTGCTTAGATCGGAAGAGCGGTTCAGCAGGAATGCCGAGACCGATCTCGTATGCCGTCTTCTGCTTG
1	11169584	plus	1551228_1_11169584_40_MTOR_ROI_55_OSSeq	AACCTTTTCTGCTCAAAGGCAGTTTTGTTGCTTCATCTTGAGATCGGAAGAGCGGTTCAGCAGGAATGCCGAGACCGATCTCGTATGCCGTCTTCTGCTTG
1	11169656	minus	MTOR_1_exon_start_11169705:11169744	CCTCTGAGGAACCGCACCAGTGACTAGCTCATTAAGAAAAAGATCGGAAGAGCGGTTCAGCAGGAATGCCGAGACCGATCTCGTATGCCGTCTTCTGCTT
1	11169797	plus	MTOR_1_exon_end_11169746:11169785	AGAAATCAATTAACAGAAAATTCAAACACCAAAAAGCCACAGATCGGAAGAGCGGTTCAGCAGGAATGCCGAGACCGATCTCGTATGCCGTCTTCTGCTT
1	11169890	plus	1551230_1_11169890_40_MTOR_ROI_54_OSSeq	TACCTACCCTAAAGGGGAAAAGAGAAGGAAAGTTTTATGTAGATCGGAAGAGCGGTTCAGCAGGAATGCCGAGACCGATCTCGTATGCCGTCTTCTGCTTG
1	11172777	minus	1551231_1_11172777_40_MTOR_ROI_53_OSSeq	AGGACGTTACAGAGGCTCTCCCCCTTGTGCAGAGTGTTTCAGATCGGAAGAGCGGTTCAGCAGGAATGCCGAGACCGATCTCGTATGCCGTCTTCTGCTTG
1	11172859	minus	MTOR_1_exon_start_11172908:11172947	CCACGGGAGGTCGCAAAGGCTCTCCCCCTTGTGCAGAGTGAGATCGGAAGAGCGGTTCAGCAGGAATGCCGAGACCGATCTCGTATGCCGTCTTCTGCTT
1	11172985	plus	MTOR_1_exon_end_11172934:11172973	AAATAAAGAGTATTGAAACATGCTTCAAATTTTGACTTGAAGATCGGAAGAGCGGTTCAGCAGGAATGCCGAGACCGATCTCGTATGCCGTCTTCTGCTT
1	11173129	plus	1551232_1_11173129_40_MTOR_ROI_53_OSSeq	GGTATTAGCATGGGATGTGAAACCCAGGGGGACACTCTATAGATCGGAAGAGCGGTTCAGCAGGAATGCCGAGACCGATCTCGTATGCCGTCTTCTGCTTG
1	11174181	minus	1551233_1_11174181_40_MTOR_ROI_52_OSSeq	ATTAGGCATGTATTAGTCTGTTCTCACGCTGTTATAAAGAAGATCGGAAGAGCGGTTCAGCAGGAATGCCGAGACCGATCTCGTATGCCGTCTTCTGCTTG
1	11174325	minus	MTOR_1_exon_start_11174374:11174413	TCAAGTGCCTGGGAGCTGAGCTCAGTGGCTCACACCTGTAAGATCGGAAGAGCGGTTCAGCAGGAATGCCGAGACCGATCTCGTATGCCGTCTTCTGCTT
1	11174334	minus	1551235_1_11174334_40_MTOR_ROI_52_OSSeq	TGAGTATCATCAAGTGCCTGGGAGCTGAGCTCAGTGGCTCAGATCGGAAGAGCGGTTCAGCAGGAATGCCGAGACCGATCTCGTATGCCGTCTTCTGCTTG
1	11174521	plus	MTOR_1_exon_end_11174470:11174509	GACAGAGCCACTCACCACAGGAGTTACTAACTCTCCACCCAGATCGGAAGAGCGGTTCAGCAGGAATGCCGAGACCGATCTCGTATGCCGTCTTCTGCTT
1	11174539	plus	1551234_1_11174539_40_MTOR_ROI_52_OSSeq	AGGAGTTACTAACTCTCCACCCAAAGCAAGCCGAGGGGGTAGATCGGAAGAGCGGTTCAGCAGGAATGCCGAGACCGATCTCGTATGCCGTCTTCTGCTTG
1	11174670	minus	1551237_1_11174670_40_MTOR_ROI_51_OSSeq	GAAAGGCTTACCACTTCACTTCTGACCTGGTTTCCTGTGGAGATCGGAAGAGCGGTTCAGCAGGAATGCCGAGACCGATCTCGTATGCCGTCTTCTGCTTG
1	11174691	plus	1551236_1_11174691_40_MTOR_ROI_52_OSSeq	GTGAAGTGGTAAGCCTTTCATAGATAGGTCATTTCTAACAAGATCGGAAGAGCGGTTCAGCAGGAATGCCGAGACCGATCTCGTATGCCGTCTTCTGCTTG
1	11174820	minus	MTOR_1_exon_start_11174869:11174908	ATCGGGAACGAGCTGCTTCCAAATGGGATCAGGACAGTTAAGATCGGAAGAGCGGTTCAGCAGGAATGCCGAGACCGATCTCGTATGCCGTCTTCTGCTT
1	11174955	plus	MTOR_1_exon_end_11174904:11174943	ATAAATGGGAAAAGCCAAATCAATGTTTATTTTCTTTACCAGATCGGAAGAGCGGTTCAGCAGGAATGCCGAGACCGATCTCGTATGCCGTCTTCTGCTT
1	11175027	plus	1551238_1_11175027_40_MTOR_ROI_51_OSSeq	CATCACCTGCACTGATTTTAATTATAGCAGGGAAAGGAAGAGATCGGAAGAGCGGTTCAGCAGGAATGCCGAGACCGATCTCGTATGCCGTCTTCTGCTTG
1	11175298	minus	1551239_1_11175298_40_MTOR_ROI_50_OSSeq	CCTACCAAGGCTGTAGTTAAGTCAGTCTAAGAAATGAAATAGATCGGAAGAGCGGTTCAGCAGGAATGCCGAGACCGATCTCGTATGCCGTCTTCTGCTTG
1	11175403	minus	MTOR_1_exon_start_11175452:11175491	GTTCTAGAACCCCAACCTCATCTTCCCGGGTGATCACTTTAGATCGGAAGAGCGGTTCAGCAGGAATGCCGAGACCGATCTCGTATGCCGTCTTCTGCTT
1	11175536	plus	MTOR_1_exon_end_11175485:11175524	CAGAAGACAGATCAGGGAGGGATCAACAGAGATAACGGATAGATCGGAAGAGCGGTTCAGCAGGAATGCCGAGACCGATCTCGTATGCCGTCTTCTGCTT
1	11175662	plus	1551240_1_11175662_40_MTOR_ROI_50_OSSeq	TGCAAGTCCAGTTTTACTGGAACACACAGCACGCTCCCTTAGATCGGAAGAGCGGTTCAGCAGGAATGCCGAGACCGATCTCGTATGCCGTCTTCTGCTTG
1	11176885	minus	1551241_1_11176885_40_MTOR_ROI_49_OSSeq	CAACATTAGCCTTAGTTCCCTATTGATTGTGATGCCATCAAGATCGGAAGAGCGGTTCAGCAGGAATGCCGAGACCGATCTCGTATGCCGTCTTCTGCTTG
1	11177011	minus	MTOR_1_exon_start_11177060:11177099	TAATTTGGTTTTTTTAGTCTTCTTTCTCCATTGTAGTTTTAGATCGGAAGAGCGGTTCAGCAGGAATGCCGAGACCGATCTCGTATGCCGTCTTCTGCTT
1	11177154	plus	MTOR_1_exon_end_11177103:11177142	GGAGTGCATGTGAACTACGGTTCTGGAAACTTTAATTTCAAGATCGGAAGAGCGGTTCAGCAGGAATGCCGAGACCGATCTCGTATGCCGTCTTCTGCTT
1	11181107	minus	1551242_1_11181107_40_MTOR_ROI_48_OSSeq	CAAGACAAGTTCACAGAGTTAGAATGAGTAGTTTAATATTAGATCGGAAGAGCGGTTCAGCAGGAATGCCGAGACCGATCTCGTATGCCGTCTTCTGCTTG
1	11181253	minus	MTOR_1_exon_start_11181302:11181341	GGGCCCTGCAGACCTGCGCTCTCCTGGAACCCCCACTCGCAGATCGGAAGAGCGGTTCAGCAGGAATGCCGAGACCGATCTCGTATGCCGTCTTCTGCTT
1	11181323	minus	1551244_1_11181323_40_MTOR_ROI_48_OSSeq	AATAATACAGCTGGGGACGACCTGGCCAAGCTGCTGTGGCAGATCGGAAGAGCGGTTCAGCAGGAATGCCGAGACCGATCTCGTATGCCGTCTTCTGCTTG
1	11181436	plus	MTOR_1_exon_end_11181385:11181424	ACACAACTGTTCAGTAAGAGAGCAGCCTAAGACATGTAGTAGATCGGAAGAGCGGTTCAGCAGGAATGCCGAGACCGATCTCGTATGCCGTCTTCTGCTT
1	11181469	plus	1551243_1_11181469_40_MTOR_ROI_48_OSSeq	ATGTAGTTTGGGTCCAGGAAGAAACAAGGCTTGGGGTCCAAGATCGGAAGAGCGGTTCAGCAGGAATGCCGAGACCGATCTCGTATGCCGTCTTCTGCTTG
1	11181679	plus	1551245_1_11181679_40_MTOR_ROI_48_OSSeq	GTACTGGAAGTTTCAAGGTTTTGGAAAACAAGCAATTCTCAGATCGGAAGAGCGGTTCAGCAGGAATGCCGAGACCGATCTCGTATGCCGTCTTCTGCTTG
1	11181788	minus	1551246_1_11181788_40_MTOR_ROI_47_OSSeq	CTAGGGAAGACTAGACAGATAAATATTCGGCACCATATATAGATCGGAAGAGCGGTTCAGCAGGAATGCCGAGACCGATCTCGTATGCCGTCTTCTGCTTG
1	11181986	minus	MTOR_1_exon_start_11182035:11182074	CGGCCACGAGAGCTAGTGCCCCTTCCGTGGCAGGGAATCTAGATCGGAAGAGCGGTTCAGCAGGAATGCCGAGACCGATCTCGTATGCCGTCTTCTGCTT
1	11182020	minus	1551248_1_11182020_40_MTOR_ROI_47_OSSeq	ATCGAGCATCGCATCATGTTGCGGGTATGTGATGCGGCCAAGATCGGAAGAGCGGTTCAGCAGGAATGCCGAGACCGATCTCGTATGCCGTCTTCTGCTTG
1	11182148	plus	1551247_1_11182148_40_MTOR_ROI_47_OSSeq	TTGGTCGATAAAGGGATGACAGCGTATCTCTGGATGCTGGAGATCGGAAGAGCGGTTCAGCAGGAATGCCGAGACCGATCTCGTATGCCGTCTTCTGCTTG
1	11182194	plus	MTOR_1_exon_end_11182143:11182182	CAGAAAAGCAGGGTTAGTGTACCGTAAAGAGAGTATACCCAGATCGGAAGAGCGGTTCAGCAGGAATGCCGAGACCGATCTCGTATGCCGTCTTCTGCTT
1	11184505	minus	MTOR_1_exon_start_11184554:11184593	ACCCTGAAATGGCAACAATTTGAGAAGTCTTCTGGTTTTTAGATCGGAAGAGCGGTTCAGCAGGAATGCCGAGACCGATCTCGTATGCCGTCTTCTGCTT
1	11184547	minus	1551250_1_11184547_40_MTOR_ROI_46_OSSeq	AATGACCCAACATCTCTTCGGAAAAACCTCAGGTATTCAGAGATCGGAAGAGCGGTTCAGCAGGAATGCCGAGACCGATCTCGTATGCCGTCTTCTGCTTG
1	11184701	plus	MTOR_1_exon_end_11184650:11184689	CAGTGGGAGCGGTGAGTGTACATCAGAGGTCCTCAGCTCTAGATCGGAAGAGCGGTTCAGCAGGAATGCCGAGACCGATCTCGTATGCCGTCTTCTGCTT
1	11184787	plus	1551249_1_11184787_40_MTOR_ROI_46_OSSeq	TGCCTTACCTAATCACACGTTCCTCACAAAAAGAAAAAACAGATCGGAAGAGCGGTTCAGCAGGAATGCCGAGACCGATCTCGTATGCCGTCTTCTGCTTG
1	11184910	plus	1551251_1_11184910_40_MTOR_ROI_46_OSSeq	TCTGTTTTTGAGGACCAGGAACGGTTAGGCATGGAAATGAAGATCGGAAGAGCGGTTCAGCAGGAATGCCGAGACCGATCTCGTATGCCGTCTTCTGCTTG
1	11186473	minus	1551252_1_11186473_40_MTOR_ROI_45_OSSeq	ATGTCCTCAGGACTTAGTTCATTCATGTAGTTGGGCTTATAGATCGGAAGAGCGGTTCAGCAGGAATGCCGAGACCGATCTCGTATGCCGTCTTCTGCTTG
1	11186629	minus	MTOR_1_exon_start_11186678:11186717	TTGTGCACTTCTGTCACCCACTTCTCCCTCCTACACTGGCAGATCGGAAGAGCGGTTCAGCAGGAATGCCGAGACCGATCTCGTATGCCGTCTTCTGCTT
1	11186721	minus	1551254_1_11186721_40_MTOR_ROI_45_OSSeq	CCAATCATTCGCATTCAGTCCATAGCACCGTCTTTGCAAGAGATCGGAAGAGCGGTTCAGCAGGAATGCCGAGACCGATCTCGTATGCCGTCTTCTGCTTG
1	11186813	minus	1551256_1_11186813_40_MTOR_ROI_44_OSSeq	TCACATCCTTAGAGCTGCAATATGTTTCCCCAAAACTTCTAGATCGGAAGAGCGGTTCAGCAGGAATGCCGAGACCGATCTCGTATGCCGTCTTCTGCTTG
1	11186833	plus	1551253_1_11186833_40_MTOR_ROI_45_OSSeq	TTGCAGCTCTAAGGATGTGAGCTGTAAATAATTACCAAAGAGATCGGAAGAGCGGTTCAGCAGGAATGCCGAGACCGATCTCGTATGCCGTCTTCTGCTTG
1	11186864	plus	MTOR_1_exon_end_11186813:11186852	TTACCAAAGGATTTAGTGTTCTGCCTCCAGGGAAGAATTTAGATCGGAAGAGCGGTTCAGCAGGAATGCCGAGACCGATCTCGTATGCCGTCTTCTGCTT
1	11187017	minus	MTOR_1_exon_start_11187066:11187105	CAGGCTCCTGGCAGGGTTAACTGTCATTATAGTCCTTTCTAGATCGGAAGAGCGGTTCAGCAGGAATGCCGAGACCGATCTCGTATGCCGTCTTCTGCTT
1	11187060	minus	1551258_1_11187060_40_MTOR_ROI_44_OSSeq	GTGTTCCGACGAATCTCAAAGCAGCTGCCTCAGGTAGGATAGATCGGAAGAGCGGTTCAGCAGGAATGCCGAGACCGATCTCGTATGCCGTCTTCTGCTTG
1	11187081	plus	1551255_1_11187081_40_MTOR_ROI_45_OSSeq	TTGAGATTCGTCGGAACACATGATAATAGAGGTCCCAGGCAGATCGGAAGAGCGGTTCAGCAGGAATGCCGAGACCGATCTCGTATGCCGTCTTCTGCTTG
1	11187177	plus	1551257_1_11187177_40_MTOR_ROI_44_OSSeq	CCTCCATTAAATCTCGACCATAGGCCTGAGAGAGAAAGCAAGATCGGAAGAGCGGTTCAGCAGGAATGCCGAGACCGATCTCGTATGCCGTCTTCTGCTTG
1	11187212	plus	MTOR_1_exon_end_11187161:11187200	AAGCAGGCACGTTTTCAAGTTATCAAAGTCTCAACCAACCAGATCGGAAGAGCGGTTCAGCAGGAATGCCGAGACCGATCTCGTATGCCGTCTTCTGCTT
1	11187414	minus	1551260_1_11187414_40_MTOR_ROI_43_OSSeq	GGAAAAGCCCAAGATTTCTCAAGAGGTCATCTCGTCTCTCAGATCGGAAGAGCGGTTCAGCAGGAATGCCGAGACCGATCTCGTATGCCGTCTTCTGCTTG
1	11187420	plus	1551259_1_11187420_40_MTOR_ROI_44_OSSeq	CGAGATGACCTCTTGAGAAATCTTGGGCTTTTCCAGTTAAAGATCGGAAGAGCGGTTCAGCAGGAATGCCGAGACCGATCTCGTATGCCGTCTTCTGCTTG
1	11187631	minus	MTOR_1_exon_start_11187680:11187719	AAAAACACGAAAGGACATAACCCTGTAGAAATATTCTGCCAGATCGGAAGAGCGGTTCAGCAGGAATGCCGAGACCGATCTCGTATGCCGTCTTCTGCTT
1	11187756	minus	1551262_1_11187756_40_MTOR_ROI_43_OSSeq	ATCTCGTTTGTACTTTGGGGAAAGGAACGTGAAAGGCATGAGATCGGAAGAGCGGTTCAGCAGGAATGCCGAGACCGATCTCGTATGCCGTCTTCTGCTTG
1	11187762	minus	1551264_1_11187762_40_MTOR_ROI_42_OSSeq	AGAGGCATCTCGTTTGTACTTTGGGGAAAGGAACGTGAAAAGATCGGAAGAGCGGTTCAGCAGGAATGCCGAGACCGATCTCGTATGCCGTCTTCTGCTTG
1	11187776	plus	1551261_1_11187776_40_MTOR_ROI_43_OSSeq	CCCCAAAGTACAAACGAGATGCCTCTTCCAGGCCTTCATGAGATCGGAAGAGCGGTTCAGCAGGAATGCCGAGACCGATCTCGTATGCCGTCTTCTGCTTG
1	11187874	plus	MTOR_1_exon_end_11187823:11187862	GAGAAGAAGGAGAGAAGCATCAAGAATCAGCTAACCTCAGAGATCGGAAGAGCGGTTCAGCAGGAATGCCGAGACCGATCTCGTATGCCGTCTTCTGCTT
1	11188011	minus	MTOR_1_exon_start_11188060:11188099	GCCACTGTGGGGCTTCATAGACCCTGGTCCCTTAGCTGGTAGATCGGAAGAGCGGTTCAGCAGGAATGCCGAGACCGATCTCGTATGCCGTCTTCTGCTT
1	11188091	minus	1551266_1_11188091_40_MTOR_ROI_42_OSSeq	CAATGCAGCCAACAAGATTCTGAAGAACATGTGTGAGCACAGATCGGAAGAGCGGTTCAGCAGGAATGCCGAGACCGATCTCGTATGCCGTCTTCTGCTTG
1	11188111	plus	1551263_1_11188111_40_MTOR_ROI_43_OSSeq	GAATCTTGTTGGCTGCATTGTGCCGGGCTGTCGTGGTAGAAGATCGGAAGAGCGGTTCAGCAGGAATGCCGAGACCGATCTCGTATGCCGTCTTCTGCTTG
1	11188138	plus	1551265_1_11188138_40_MTOR_ROI_42_OSSeq	CTGTCGTGGTAGACTTAGAAGCCACTGTCAGTGGGTAGATAGATCGGAAGAGCGGTTCAGCAGGAATGCCGAGACCGATCTCGTATGCCGTCTTCTGCTTG
1	11188194	plus	MTOR_1_exon_end_11188143:11188182	AACAGAAGAAACATCTATAAAGGAAATGTGGGTTGGGGAAAGATCGGAAGAGCGGTTCAGCAGGAATGCCGAGACCGATCTCGTATGCCGTCTTCTGCTT
1	11188313	minus	1551268_1_11188313_40_MTOR_ROI_41_OSSeq	GCCTTGCTAAAAAGAAAGCGTTCCCTCGAAGACTGAGCCCAGATCGGAAGAGCGGTTCAGCAGGAATGCCGAGACCGATCTCGTATGCCGTCTTCTGCTTG
1	11188461	minus	MTOR_1_exon_start_11188510:11188549	ACTCTGGGCAGTTTCTCATCTAACCACTGGTTTGGTGGTCAGATCGGAAGAGCGGTTCAGCAGGAATGCCGAGACCGATCTCGTATGCCGTCTTCTGCTT
1	11188465	plus	1551267_1_11188465_40_MTOR_ROI_42_OSSeq	ACCAAACCAGTGGTTAGATGAGAAACTGCCCAGAGTCTCCAGATCGGAAGAGCGGTTCAGCAGGAATGCCGAGACCGATCTCGTATGCCGTCTTCTGCTTG
1	11188620	plus	MTOR_1_exon_end_11188569:11188608	AAAAGACACAGTATGTAGCATATGAGACTTGAAACAACTAAGATCGGAAGAGCGGTTCAGCAGGAATGCCGAGACCGATCTCGTATGCCGTCTTCTGCTT
1	11188692	plus	1551269_1_11188692_40_MTOR_ROI_41_OSSeq	ACTTGTTTCGGTTGATGCTCTGAAATGGTTCATTCCCTTCAGATCGGAAGAGCGGTTCAGCAGGAATGCCGAGACCGATCTCGTATGCCGTCTTCTGCTTG
1	11188814	minus	1551270_1_11188814_40_MTOR_ROI_40_OSSeq	CTTACAAGCATGCTGTGTTCAGTGTCACAAGGCAGTGTGTAGATCGGAAGAGCGGTTCAGCAGGAATGCCGAGACCGATCTCGTATGCCGTCTTCTGCTTG
1	11188862	minus	MTOR_1_exon_start_11188911:11188950	TTGGTTACAGGTGAAGGTGGCTCCAAGTCTCTCTTCTGTGAGATCGGAAGAGCGGTTCAGCAGGAATGCCGAGACCGATCTCGTATGCCGTCTTCTGCTT
1	11189019	plus	MTOR_1_exon_end_11188968:11189007	AATGAGAAAGTCACAGAAAATTTAGTTTCCCAGTTTTTGCAGATCGGAAGAGCGGTTCAGCAGGAATGCCGAGACCGATCTCGTATGCCGTCTTCTGCTT
1	11189175	plus	1551271_1_11189175_40_MTOR_ROI_40_OSSeq	CTCTTGACTGAACACCGTAAGAGTCACCCTGAGCAAATGAAGATCGGAAGAGCGGTTCAGCAGGAATGCCGAGACCGATCTCGTATGCCGTCTTCTGCTTG
1	11189539	minus	1551272_1_11189539_40_MTOR_ROI_39_OSSeq	AGAACTCTCCATGTGTGGTTTATTATGGAGGGATTATTAAAGATCGGAAGAGCGGTTCAGCAGGAATGCCGAGACCGATCTCGTATGCCGTCTTCTGCTTG
1	11189731	minus	1551274_1_11189731_40_MTOR_ROI_39_OSSeq	CTCTGGTAGGCCATGTTAATGGCAAGACCTAGAAGTCACAAGATCGGAAGAGCGGTTCAGCAGGAATGCCGAGACCGATCTCGTATGCCGTCTTCTGCTTG
1	11189745	minus	MTOR_1_exon_start_11189794:11189833	AGGGAAGGATGCAACTCTGGTAGGCCATGTTAATGGCAAGAGATCGGAAGAGCGGTTCAGCAGGAATGCCGAGACCGATCTCGTATGCCGTCTTCTGCTT
1	11189899	plus	1551273_1_11189899_40_MTOR_ROI_39_OSSeq	TTGGAACACACACGTGTTAGCGACACTCTTGCCTCTGCTTAGATCGGAAGAGCGGTTCAGCAGGAATGCCGAGACCGATCTCGTATGCCGTCTTCTGCTTG
1	11189906	plus	MTOR_1_exon_end_11189855:11189894	ACACACGTGTTAGCGACACTCTTGCCTCTGCTTTCTCATCAGATCGGAAGAGCGGTTCAGCAGGAATGCCGAGACCGATCTCGTATGCCGTCTTCTGCTT
1	11190090	plus	1551275_1_11190090_40_MTOR_ROI_39_OSSeq	ATTATCTTGGGCTGACAGTGGCTTCCTGAACAGGATGGAGAGATCGGAAGAGCGGTTCAGCAGGAATGCCGAGACCGATCTCGTATGCCGTCTTCTGCTTG
1	11190392	minus	1551276_1_11190392_40_MTOR_ROI_38_OSSeq	GATAGGGCTTTGTGTGTGAATATTTGTGTTTGGGGAGCTGAGATCGGAAGAGCGGTTCAGCAGGAATGCCGAGACCGATCTCGTATGCCGTCTTCTGCTTG
1	11190536	minus	MTOR_1_exon_start_11190585:11190624	CTTCTTCCTTATTAACAACCAACCAAGGTGCCAGGCTCTCAGATCGGAAGAGCGGTTCAGCAGGAATGCCGAGACCGATCTCGTATGCCGTCTTCTGCTT
1	11190729	minus	1551278_1_11190729_40_MTOR_ROI_38_OSSeq	CGCGATGAGAAGAAGAAACTGCGTCATGCCAGCGGGGCCAAGATCGGAAGAGCGGTTCAGCAGGAATGCCGAGACCGATCTCGTATGCCGTCTTCTGCTTG
1	11190749	plus	1551277_1_11190749_40_MTOR_ROI_38_OSSeq	AGTTTCTTCTTCTCATCGCGGGCTTGGTTCTGATGTTTGTAGATCGGAAGAGCGGTTCAGCAGGAATGCCGAGACCGATCTCGTATGCCGTCTTCTGCTTG
1	11190845	plus	MTOR_1_exon_end_11190794:11190833	AGAAAGGCAAGGACAGACACTGGAGCTGTGACCAACAGCAAGATCGGAAGAGCGGTTCAGCAGGAATGCCGAGACCGATCTCGTATGCCGTCTTCTGCTT
1	11191089	plus	1551279_1_11191089_40_MTOR_ROI_38_OSSeq	CTCTTGCCTCAAGGGATCTCCCGGCCTCCTAGGGGAGCTCAGATCGGAAGAGCGGTTCAGCAGGAATGCCGAGACCGATCTCGTATGCCGTCTTCTGCTTG
1	11192847	minus	1551280_1_11192847_40_MTOR_ROI_37_OSSeq	TGCTGTCTTACAGACTCTGAGCTGCTTGTTTTCCTGGGAGAGATCGGAAGAGCGGTTCAGCAGGAATGCCGAGACCGATCTCGTATGCCGTCTTCTGCTTG
1	11193087	minus	MTOR_1_exon_start_11193136:11193175	GCAGGCCACCTGTGAGACCCAGCACCCTGGCTGGCTCGTGAGATCGGAAGAGCGGTTCAGCAGGAATGCCGAGACCGATCTCGTATGCCGTCTTCTGCTT
1	11193152	minus	1551282_1_11193152_40_MTOR_ROI_37_OSSeq	CAAAGTGCTGCAGTACTACAGCGCCGCCACAGAGCACGACAGATCGGAAGAGCGGTTCAGCAGGAATGCCGAGACCGATCTCGTATGCCGTCTTCTGCTTG
1	11193207	plus	1551281_1_11193207_40_MTOR_ROI_37_OSSeq	TTGATGCCCTGTAGATTCAGCTGCCACTCTCCAAGTTTCAAGATCGGAAGAGCGGTTCAGCAGGAATGCCGAGACCGATCTCGTATGCCGTCTTCTGCTTG
1	11193265	plus	MTOR_1_exon_end_11193214:11193253	AGAAACAAGCCCCCATGACATTCCCTCCTCAAAACAGCCCAGATCGGAAGAGCGGTTCAGCAGGAATGCCGAGACCGATCTCGTATGCCGTCTTCTGCTT
1	11193511	plus	1551283_1_11193511_40_MTOR_ROI_37_OSSeq	TAGGTCTGTATGGACTTACCTACCCCAAACCCAATTTTTTAGATCGGAAGAGCGGTTCAGCAGGAATGCCGAGACCGATCTCGTATGCCGTCTTCTGCTTG
1	11194141	minus	1551284_1_11194141_40_MTOR_ROI_36_OSSeq	CGTCTGGTTTTAGAGTCCTTGTTTTCAAATGTCAGATATGAGATCGGAAGAGCGGTTCAGCAGGAATGCCGAGACCGATCTCGTATGCCGTCTTCTGCTTG
1	11194358	minus	MTOR_1_exon_start_11194407:11194446	CACTGACCTGGGGCAAGTCATATTCCAGCCCTGTCATCCCAGATCGGAAGAGCGGTTCAGCAGGAATGCCGAGACCGATCTCGTATGCCGTCTTCTGCTT
1	11194399	minus	1551286_1_11194399_40_MTOR_ROI_36_OSSeq	ATAAGCAGGAACTGCACAAGCTCATGGCCCGGTGAGGTCCAGATCGGAAGAGCGGTTCAGCAGGAATGCCGAGACCGATCTCGTATGCCGTCTTCTGCTTG
1	11194510	plus	1551285_1_11194510_40_MTOR_ROI_36_OSSeq	TGGAAGGCATCGATCTGTAACAGGACAAAGGCACAGAGAGAGATCGGAAGAGCGGTTCAGCAGGAATGCCGAGACCGATCTCGTATGCCGTCTTCTGCTTG
1	11194534	plus	MTOR_1_exon_end_11194483:11194522	ACAAAGGCACAGAGAGCCACTTGGCTTGTGGCCCAGCTTCAGATCGGAAGAGCGGTTCAGCAGGAATGCCGAGACCGATCTCGTATGCCGTCTTCTGCTT
1	11194764	plus	1551287_1_11194764_40_MTOR_ROI_36_OSSeq	CCAGTTTTATAAGCCTTGGCAAAGTTTCATGCCTGGCTACAGATCGGAAGAGCGGTTCAGCAGGAATGCCGAGACCGATCTCGTATGCCGTCTTCTGCTTG
1	11199077	minus	1551288_1_11199077_40_MTOR_ROI_35_OSSeq	CTAGAAAGTGCTGGGACATAGAAAGGGCACACTTTCTACCAGATCGGAAGAGCGGTTCAGCAGGAATGCCGAGACCGATCTCGTATGCCGTCTTCTGCTTG
1	11199311	minus	MTOR_1_exon_start_11199360:11199399	CAATGCATCCAGAACAGACCACCTTCTCCAGAATGCTCGCAGATCGGAAGAGCGGTTCAGCAGGAATGCCGAGACCGATCTCGTATGCCGTCTTCTGCTT
1	11199320	minus	1551292_1_11199320_40_MTOR_ROI_34_OSSeq	TCTGTATCCCAATGCATCCAGAACAGACCACCTTCTCCAGAGATCGGAAGAGCGGTTCAGCAGGAATGCCGAGACCGATCTCGTATGCCGTCTTCTGCTTG
1	11199436	plus	1551289_1_11199436_40_MTOR_ROI_35_OSSeq	AAGTTGCCGAGACGGATCAACTCCCAGGAGCAACACTAAAAGATCGGAAGAGCGGTTCAGCAGGAATGCCGAGACCGATCTCGTATGCCGTCTTCTGCTTG
1	11199490	minus	1551294_1_11199490_40_MTOR_ROI_34_OSSeq	CAGTTCTGTCTATAACCCAGTTTCTCTTATTTTTAAGGCTAGATCGGAAGAGCGGTTCAGCAGGAATGCCGAGACCGATCTCGTATGCCGTCTTCTGCTTG
1	11199503	plus	MTOR_1_exon_end_11199452:11199491	AGAGAAACTGGGTTATAGACAGAACTGGACAGCCCAGGGAAGATCGGAAGAGCGGTTCAGCAGGAATGCCGAGACCGATCTCGTATGCCGTCTTCTGCTT
1	11199540	minus	MTOR_1_exon_start_11199589:11199628	ACCACCCACCCACATGGGCAGGTAGGGCCCCATGGTGTCCAGATCGGAAGAGCGGTTCAGCAGGAATGCCGAGACCGATCTCGTATGCCGTCTTCTGCTT
1	11199680	plus	1551293_1_11199680_40_MTOR_ROI_34_OSSeq	GATTTTCTGCCAGTCCTCTACGATACGCTGGCAGCCCTGGAGATCGGAAGAGCGGTTCAGCAGGAATGCCGAGACCGATCTCGTATGCCGTCTTCTGCTTG
1	11199726	plus	MTOR_1_exon_end_11199675:11199714	CAGAAGTGAAGATTAGATATGTCTTCTGATACATTGTTTTAGATCGGAAGAGCGGTTCAGCAGGAATGCCGAGACCGATCTCGTATGCCGTCTTCTGCTT
1	11204489	minus	1551295_1_11204489_40_MTOR_ROI_33_OSSeq	GCTGTGAGAGAATGACCAATTTTCCAGTCTCTTCTTATTCAGATCGGAAGAGCGGTTCAGCAGGAATGCCGAGACCGATCTCGTATGCCGTCTTCTGCTTG
1	11204655	minus	MTOR_1_exon_start_11204704:11204743	TAGAAAGCCCCAGTTCACCCACCTACCCCTACCCCTTCCAAGATCGGAAGAGCGGTTCAGCAGGAATGCCGAGACCGATCTCGTATGCCGTCTTCTGCTT
1	11204668	minus	1551297_1_11204668_40_MTOR_ROI_33_OSSeq	CAGGTGAGCTTGGTAGAAAGCCCCAGTTCACCCACCTACCAGATCGGAAGAGCGGTTCAGCAGGAATGCCGAGACCGATCTCGTATGCCGTCTTCTGCTTG
1	11204823	plus	MTOR_1_exon_end_11204772:11204811	CAAATCGCATTCCAAACTAATTACTGCACGAACAATCCAAAGATCGGAAGAGCGGTTCAGCAGGAATGCCGAGACCGATCTCGTATGCCGTCTTCTGCTT
1	11204848	plus	1551296_1_11204848_40_MTOR_ROI_33_OSSeq	GCACGAACAATCCAAAAGACAGGATTAATTTAAATCATTCAGATCGGAAGAGCGGTTCAGCAGGAATGCCGAGACCGATCTCGTATGCCGTCTTCTGCTTG
1	11204882	minus	1551299_1_11204882_40_MTOR_ROI_32_OSSeq	TTTCTCTGATCGGCAGATACCCTGACACCAGAAGGAATGAAGATCGGAAGAGCGGTTCAGCAGGAATGCCGAGACCGATCTCGTATGCCGTCTTCTGCTTG
1	11204975	minus	MTOR_1_exon_start_11205024:11205063	ACTATTCTGCACATTGTCATTTTTGAGGCTTATTTCCATAAGATCGGAAGAGCGGTTCAGCAGGAATGCCGAGACCGATCTCGTATGCCGTCTTCTGCTT
1	11205028	plus	1551298_1_11205028_40_MTOR_ROI_33_OSSeq	ATATGCCCGACTGTAACTCTCTCCTGCCATCGCAGTTAATAGATCGGAAGAGCGGTTCAGCAGGAATGCCGAGACCGATCTCGTATGCCGTCTTCTGCTTG
1	11205113	plus	MTOR_1_exon_end_11205062:11205101	AACAACCCTTGGGACTGAGCTCTGGACTTGGGAGCTTAGGAGATCGGAAGAGCGGTTCAGCAGGAATGCCGAGACCGATCTCGTATGCCGTCTTCTGCTT
1	11205242	plus	1551300_1_11205242_40_MTOR_ROI_32_OSSeq	TTTTCCCAGAACTGAATGGCTTGAGAGGAGGTATTATCCAAGATCGGAAGAGCGGTTCAGCAGGAATGCCGAGACCGATCTCGTATGCCGTCTTCTGCTTG
1	11206449	minus	1551301_1_11206449_40_MTOR_ROI_31_OSSeq	AGCTTGTTGGGTCATCATTGTATCCCTTGTTGTAGAGAGAAGATCGGAAGAGCGGTTCAGCAGGAATGCCGAGACCGATCTCGTATGCCGTCTTCTGCTTG
1	11206683	minus	MTOR_1_exon_start_11206732:11206771	ACATGCACCCAGATCTCTCAGTGAGGAAAAGATTGTAGTGAGATCGGAAGAGCGGTTCAGCAGGAATGCCGAGACCGATCTCGTATGCCGTCTTCTGCTT
1	11206756	minus	1551303_1_11206756_40_MTOR_ROI_31_OSSeq	GATGGGGCATTTTATAGAGCTGTGCTGGCACTGCATCAGGAGATCGGAAGAGCGGTTCAGCAGGAATGCCGAGACCGATCTCGTATGCCGTCTTCTGCTTG
1	11206809	plus	1551302_1_11206809_40_MTOR_ROI_31_OSSeq	GGGATCATACAGGTGTATTCTTCCATGCTGTCCCACTGACAGATCGGAAGAGCGGTTCAGCAGGAATGCCGAGACCGATCTCGTATGCCGTCTTCTGCTTG
1	11206859	plus	MTOR_1_exon_end_11206808:11206847	ACACATAGACAGAAAGCATCAAGGGGGTTGGCTGGTTGGGAGATCGGAAGAGCGGTTCAGCAGGAATGCCGAGACCGATCTCGTATGCCGTCTTCTGCTT
1	11207119	plus	1551304_1_11207119_40_MTOR_ROI_31_OSSeq	GTGAAGTCTGCACATCAAGTGGGCTGAATGCAGCACCTCAAGATCGGAAGAGCGGTTCAGCAGGAATGCCGAGACCGATCTCGTATGCCGTCTTCTGCTTG
1	11209952	minus	1551305_1_11209952_40_MTOR_ROI_30_OSSeq	TGGGGAAAATTGGATCTTCGTGGGGAGGCCAAGGAAAACGAGATCGGAAGAGCGGTTCAGCAGGAATGCCGAGACCGATCTCGTATGCCGTCTTCTGCTTG
1	11210088	minus	1551307_1_11210088_40_MTOR_ROI_30_OSSeq	TCGCATCAGAAGAGTAAGGTGCTGGCTCTAGGTGGAGATCAGATCGGAAGAGCGGTTCAGCAGGAATGCCGAGACCGATCTCGTATGCCGTCTTCTGCTTG
1	11210133	minus	MTOR_1_exon_start_11210182:11210221	CCTCACAGGCACCCTGTGAAGGATGGGGTGAGTGAGGCTAAGATCGGAAGAGCGGTTCAGCAGGAATGCCGAGACCGATCTCGTATGCCGTCTTCTGCTT
1	11210294	plus	MTOR_1_exon_end_11210243:11210282	TGAATTATATAGTCAGATTAATCCAAATCTCCTTAAACTAAGATCGGAAGAGCGGTTCAGCAGGAATGCCGAGACCGATCTCGTATGCCGTCTTCTGCTT
1	11210316	plus	1551306_1_11210316_40_MTOR_ROI_30_OSSeq	CCAAATCTCCTTAAACTACCAATCTTCCTCTCCTGCCCCTAGATCGGAAGAGCGGTTCAGCAGGAATGCCGAGACCGATCTCGTATGCCGTCTTCTGCTTG
1	11210459	plus	1551308_1_11210459_40_MTOR_ROI_30_OSSeq	ACCCGGTGCTCGTAATTTTTCTGGGTGAGTTTATCAAGGAAGATCGGAAGAGCGGTTCAGCAGGAATGCCGAGACCGATCTCGTATGCCGTCTTCTGCTTG
1	11216957	minus	1551309_1_11216957_40_MTOR_ROI_29_OSSeq	ATAATGCTCTAGGACAGGACAGCCTTGGGGGTGCTCCTGGAGATCGGAAGAGCGGTTCAGCAGGAATGCCGAGACCGATCTCGTATGCCGTCTTCTGCTTG
1	11217159	minus	MTOR_1_exon_start_11217208:11217247	TAGAATGATGGCATGTGTGGCTGCAAGAGACTTCGTCTCTAGATCGGAAGAGCGGTTCAGCAGGAATGCCGAGACCGATCTCGTATGCCGTCTTCTGCTT
1	11217174	minus	1551311_1_11217174_40_MTOR_ROI_29_OSSeq	GAATGGTGAGCTTCCTAGAATGATGGCATGTGTGGCTGCAAGATCGGAAGAGCGGTTCAGCAGGAATGCCGAGACCGATCTCGTATGCCGTCTTCTGCTTG
1	11217317	plus	1551310_1_11217317_40_MTOR_ROI_29_OSSeq	TGCAGTTTCTCATACCAGGTAGCCTGGATCTCCTGTTACAAGATCGGAAGAGCGGTTCAGCAGGAATGCCGAGACCGATCTCGTATGCCGTCTTCTGCTTG
1	11217359	plus	MTOR_1_exon_end_11217308:11217347	GGAAAGAAAGACTGCTGTGAGGTACACAGAAGAAGGGATCAGATCGGAAGAGCGGTTCAGCAGGAATGCCGAGACCGATCTCGTATGCCGTCTTCTGCTT
1	11217535	plus	1551312_1_11217535_40_MTOR_ROI_29_OSSeq	ATACTGGTTCCTTGGCACATGGATGGAATGATCCTGGGATAGATCGGAAGAGCGGTTCAGCAGGAATGCCGAGACCGATCTCGTATGCCGTCTTCTGCTTG
1	11227348	minus	1551313_1_11227348_40_MTOR_ROI_28_OSSeq	ACAGTCTGATGCTGACTTACCAGTCTTCAGGATGAAAGAGAGATCGGAAGAGCGGTTCAGCAGGAATGCCGAGACCGATCTCGTATGCCGTCTTCTGCTTG
1	11227449	minus	MTOR_1_exon_start_11227498:11227537	CATTCTTTTTGGAAAAGCAGGAGGTAGAGACTTGGCTAGGAGATCGGAAGAGCGGTTCAGCAGGAATGCCGAGACCGATCTCGTATGCCGTCTTCTGCTT
1	11227585	plus	MTOR_1_exon_end_11227534:11227573	AAAGGGAAAAGGTAGTTACACTCAACAGGTCTGAGGGTAGAGATCGGAAGAGCGGTTCAGCAGGAATGCCGAGACCGATCTCGTATGCCGTCTTCTGCTT
1	11227713	plus	1551314_1_11227713_40_MTOR_ROI_28_OSSeq	TACCATCCAGAAAGCTCAGTTTAAATCGTTTCATCTGAAAAGATCGGAAGAGCGGTTCAGCAGGAATGCCGAGACCGATCTCGTATGCCGTCTTCTGCTTG
1	11259058	minus	1551315_1_11259058_40_MTOR_ROI_27_OSSeq	CCTGTTGTTTTCCAACCTGTCCTTTCTTGTTCCAGTGAAAAGATCGGAAGAGCGGTTCAGCAGGAATGCCGAGACCGATCTCGTATGCCGTCTTCTGCTTG
1	11259265	minus	MTOR_1_exon_start_11259314:11259353	AACCCTTTTTAATTGCTGCCTTCATGCAAAATGACCTCTCAGATCGGAAGAGCGGTTCAGCAGGAATGCCGAGACCGATCTCGTATGCCGTCTTCTGCTT
1	11259284	minus	1551317_1_11259284_40_MTOR_ROI_27_OSSeq	TCTCATCAGGTAGGCCATAAACCCTTTTTAATTGCTGCCTAGATCGGAAGAGCGGTTCAGCAGGAATGCCGAGACCGATCTCGTATGCCGTCTTCTGCTTG
1	11259335	minus	1551319_1_11259335_40_MTOR_ROI_26_OSSeq	CTACAAAGAACTGGAGTTCCAGAAAGGCCCCACCCCTGCCAGATCGGAAGAGCGGTTCAGCAGGAATGCCGAGACCGATCTCGTATGCCGTCTTCTGCTTG
1	11259419	plus	1551316_1_11259419_40_MTOR_ROI_27_OSSeq	CAGCAGAACAATGCCATTGTCATCTCTCAGTGGCAGGGGGAGATCGGAAGAGCGGTTCAGCAGGAATGCCGAGACCGATCTCGTATGCCGTCTTCTGCTTG
1	11259471	plus	MTOR_1_exon_end_11259420:11259459	GCAAAACCTCACAGCACAGGAAAATGGCAGATGGGGCACAAGATCGGAAGAGCGGTTCAGCAGGAATGCCGAGACCGATCTCGTATGCCGTCTTCTGCTT
1	11259548	minus	MTOR_1_exon_start_11259597:11259636	TCCCCATTGTCCAGATGGAGGCTGACAGGGAACCAGCTGGAGATCGGAAGAGCGGTTCAGCAGGAATGCCGAGACCGATCTCGTATGCCGTCTTCTGCTT
1	11259645	plus	1551318_1_11259645_40_MTOR_ROI_27_OSSeq	TGACTTCAGCGATGTCTTGTGAGGTGAGGGCCAACTCGATAGATCGGAAGAGCGGTTCAGCAGGAATGCCGAGACCGATCTCGTATGCCGTCTTCTGCTTG
1	11259668	minus	1551321_1_11259668_40_MTOR_ROI_26_OSSeq	AACAGGATGAGCTCATCAGAAGCATCGAGTTGGCCCTCACAGATCGGAAGAGCGGTTCAGCAGGAATGCCGAGACCGATCTCGTATGCCGTCTTCTGCTTG
1	11259694	plus	1551320_1_11259694_40_MTOR_ROI_26_OSSeq	GAGCTCATCCTGTTGATCTTCATTCAGTTCAGACCAGCAGAGATCGGAAGAGCGGTTCAGCAGGAATGCCGAGACCGATCTCGTATGCCGTCTTCTGCTTG
1	11259771	plus	MTOR_1_exon_end_11259720:11259759	AGAAGGTGGAAAATGGAGAGACCTCCCGTGCCTCTGCCTGAGATCGGAAGAGCGGTTCAGCAGGAATGCCGAGACCGATCTCGTATGCCGTCTTCTGCTT
1	11260038	plus	1551322_1_11260038_40_MTOR_ROI_26_OSSeq	GCAGGTACAGACATTGTGATATTCAGGGACTTGGGGGGCGAGATCGGAAGAGCGGTTCAGCAGGAATGCCGAGACCGATCTCGTATGCCGTCTTCTGCTTG
1	11264408	minus	1551323_1_11264408_40_MTOR_ROI_25_OSSeq	CTTAACCTTGCTAGTAGACCACAAATTCCTTTTTCTAGTAAGATCGGAAGAGCGGTTCAGCAGGAATGCCGAGACCGATCTCGTATGCCGTCTTCTGCTTG
1	11264568	minus	MTOR_1_exon_start_11264617:11264656	TCAGGGCGGGTGGAGAAGATCAGCACATAGAAAACGATATAGATCGGAAGAGCGGTTCAGCAGGAATGCCGAGACCGATCTCGTATGCCGTCTTCTGCTT
1	11264652	minus	1551325_1_11264652_40_MTOR_ROI_25_OSSeq	CTGCTGAAGGACTCATCATCGCCCTCCCTGCGCTCCTGCTAGATCGGAAGAGCGGTTCAGCAGGAATGCCGAGACCGATCTCGTATGCCGTCTTCTGCTTG
1	11264769	plus	1551324_1_11264769_40_MTOR_ROI_25_OSSeq	CCACAGGTGACAATGGAAAACAATCAGTTTCAAGGGCCAAAGATCGGAAGAGCGGTTCAGCAGGAATGCCGAGACCGATCTCGTATGCCGTCTTCTGCTTG
1	11264771	plus	MTOR_1_exon_end_11264720:11264759	ACAGGTGACAATGGAAAACAATCAGTTTCAAGGGCCAATTAGATCGGAAGAGCGGTTCAGCAGGAATGCCGAGACCGATCTCGTATGCCGTCTTCTGCTT
1	11265016	plus	1551326_1_11265016_40_MTOR_ROI_25_OSSeq	ACCAGAATACATGGGATTGCCACACTCGGGTGCATTCGACAGATCGGAAGAGCGGTTCAGCAGGAATGCCGAGACCGATCTCGTATGCCGTCTTCTGCTTG
1	11269112	minus	1551327_1_11269112_40_MTOR_ROI_24_OSSeq	TGCTCCCTTGGAATATGGATGGTAGAACCTTTTGTTGCAAAGATCGGAAGAGCGGTTCAGCAGGAATGCCGAGACCGATCTCGTATGCCGTCTTCTGCTTG
1	11269319	minus	MTOR_1_exon_start_11269368:11269407	TGTTTCAGGTGACTGGGAAAGGAGAGCTCTGCTCTTCTCAAGATCGGAAGAGCGGTTCAGCAGGAATGCCGAGACCGATCTCGTATGCCGTCTTCTGCTT
1	11269326	minus	1551329_1_11269326_40_MTOR_ROI_24_OSSeq	AGTCCATTGTTTCAGGTGACTGGGAAAGGAGAGCTCTGCTAGATCGGAAGAGCGGTTCAGCAGGAATGCCGAGACCGATCTCGTATGCCGTCTTCTGCTTG
1	11269473	plus	1551328_1_11269473_40_MTOR_ROI_24_OSSeq	GGTAAATCAAAGGATCCTCCTCTTCATCAGCAAGTGTGTAAGATCGGAAGAGCGGTTCAGCAGGAATGCCGAGACCGATCTCGTATGCCGTCTTCTGCTTG
1	11269526	plus	MTOR_1_exon_end_11269475:11269514	AGATTTATAGGAAACACCTATAACTCTACTAGATGCTTCTAGATCGGAAGAGCGGTTCAGCAGGAATGCCGAGACCGATCTCGTATGCCGTCTTCTGCTT
1	11269686	plus	1551330_1_11269686_40_MTOR_ROI_24_OSSeq	GTAGACAGTCTTTGCTAGTCACTCCTAGTTACTGACAAGCAGATCGGAAGAGCGGTTCAGCAGGAATGCCGAGACCGATCTCGTATGCCGTCTTCTGCTTG
1	11270772	minus	1551331_1_11270772_40_MTOR_ROI_23_OSSeq	GTAATCTTGGCTATGGGAGTTTGTGTAGCTTTTTGGCTGTAGATCGGAAGAGCGGTTCAGCAGGAATGCCGAGACCGATCTCGTATGCCGTCTTCTGCTTG
1	11270821	minus	MTOR_1_exon_start_11270870:11270909	CTTCTTTTCTGTTCTGAAGTCCCTGTTGTCTTTACTACTTAGATCGGAAGAGCGGTTCAGCAGGAATGCCGAGACCGATCTCGTATGCCGTCTTCTGCTT
1	11270974	plus	MTOR_1_exon_end_11270923:11270962	AGGGGGAAGAGATGAGAAACTATCATTTTGGAGAGTGGAGAGATCGGAAGAGCGGTTCAGCAGGAATGCCGAGACCGATCTCGTATGCCGTCTTCTGCTT
1	11271132	plus	1551332_1_11271132_40_MTOR_ROI_23_OSSeq	AAGTCCCCATCATCTGGTTTATGATGGTGGCCTCTTAACAAGATCGGAAGAGCGGTTCAGCAGGAATGCCGAGACCGATCTCGTATGCCGTCTTCTGCTTG
1	11272099	minus	1551333_1_11272099_40_MTOR_ROI_22_OSSeq	CTTCCATCCTGATGAAGCAAAGCAAATAAACAGTTTGTTTAGATCGGAAGAGCGGTTCAGCAGGAATGCCGAGACCGATCTCGTATGCCGTCTTCTGCTTG
1	11272319	minus	MTOR_1_exon_start_11272368:11272407	AGTCTGGACAGACAGGTGCTCTTCTGCCTTATTTGGAAAGAGATCGGAAGAGCGGTTCAGCAGGAATGCCGAGACCGATCTCGTATGCCGTCTTCTGCTT
1	11272417	minus	1551335_1_11272417_40_MTOR_ROI_22_OSSeq	TATTGTTCGAACACTGGACCAGAGCCCAGAACTGCGCTCCAGATCGGAAGAGCGGTTCAGCAGGAATGCCGAGACCGATCTCGTATGCCGTCTTCTGCTTG
1	11272451	plus	1551334_1_11272451_40_MTOR_ROI_22_OSSeq	ACAATAGGGTGAATGATCCGGGAGGCATAGTCAGTGAAATAGATCGGAAGAGCGGTTCAGCAGGAATGCCGAGACCGATCTCGTATGCCGTCTTCTGCTTG
1	11272542	plus	MTOR_1_exon_end_11272491:11272530	CACTAACATACAGTAACTGCTAACATACAATCTCCAAGGAAGATCGGAAGAGCGGTTCAGCAGGAATGCCGAGACCGATCTCGTATGCCGTCTTCTGCTT
1	11272655	minus	1551337_1_11272655_40_MTOR_ROI_21_OSSeq	GTCCCTATCCCATTGGAATAAATGTTGGATCCATGTCATCAGATCGGAAGAGCGGTTCAGCAGGAATGCCGAGACCGATCTCGTATGCCGTCTTCTGCTTG
1	11272772	plus	1551336_1_11272772_40_MTOR_ROI_22_OSSeq	GGCCTGGGAACTTAAGAAATGAACATTTTCAACAAAACATAGATCGGAAGAGCGGTTCAGCAGGAATGCCGAGACCGATCTCGTATGCCGTCTTCTGCTTG
1	11272803	minus	MTOR_1_exon_start_11272852:11272891	CCTCTTTGGGACTAGCAATCTTTAAGCTTTAATGTTTTGTAGATCGGAAGAGCGGTTCAGCAGGAATGCCGAGACCGATCTCGTATGCCGTCTTCTGCTT
1	11272822	minus	1551339_1_11272822_40_MTOR_ROI_21_OSSeq	ATCTCGAAAGTGAGCACCTCCTCTTTGGGACTAGCAATCTAGATCGGAAGAGCGGTTCAGCAGGAATGCCGAGACCGATCTCGTATGCCGTCTTCTGCTTG
1	11272976	plus	MTOR_1_exon_end_11272925:11272964	GAGCAAAAGCATGGTGATGAATAGTCAGGTCCCAAGTATCAGATCGGAAGAGCGGTTCAGCAGGAATGCCGAGACCGATCTCGTATGCCGTCTTCTGCTT
1	11273009	plus	1551338_1_11273009_40_MTOR_ROI_21_OSSeq	AAGTATCTAAGGACACGCAGCGGGTGGTGGTGTAGACAATAGATCGGAAGAGCGGTTCAGCAGGAATGCCGAGACCGATCTCGTATGCCGTCTTCTGCTTG
1	11273160	minus	1551341_1_11273160_40_MTOR_ROI_20_OSSeq	TTCCAGCAACGGATTCCTTATCAACTCAAATAAGCACAGAAGATCGGAAGAGCGGTTCAGCAGGAATGCCGAGACCGATCTCGTATGCCGTCTTCTGCTTG
1	11273180	plus	1551340_1_11273180_40_MTOR_ROI_21_OSSeq	TAAGGAATCCGTTGCTGGAAAATAAAGAAAATTAGTCTGGAGATCGGAAGAGCGGTTCAGCAGGAATGCCGAGACCGATCTCGTATGCCGTCTTCTGCTTG
1	11273406	minus	MTOR_1_exon_start_11273455:11273494	TACGTCATCCTCCAGAGAGATTTTCTGATTTCCTCTGAGTAGATCGGAAGAGCGGTTCAGCAGGAATGCCGAGACCGATCTCGTATGCCGTCTTCTGCTT
1	11273519	minus	1551343_1_11273519_40_MTOR_ROI_20_OSSeq	AGCTCTTGGGGGTGAATTTAAGCTCTACCTGCCCCAGCTGAGATCGGAAGAGCGGTTCAGCAGGAATGCCGAGACCGATCTCGTATGCCGTCTTCTGCTTG
1	11273526	plus	1551342_1_11273526_40_MTOR_ROI_20_OSSeq	GGCAGGTAGAGCTTAAATTCACCCCCAAGAGCTACCACAAAGATCGGAAGAGCGGTTCAGCAGGAATGCCGAGACCGATCTCGTATGCCGTCTTCTGCTTG
1	11273634	plus	MTOR_1_exon_end_11273583:11273622	AGAAAAGTCAGAGGAGCTGAGTCAGGTCCCTTTCTGATGAAGATCGGAAGAGCGGTTCAGCAGGAATGCCGAGACCGATCTCGTATGCCGTCTTCTGCTT
1	11273879	plus	1551344_1_11273879_40_MTOR_ROI_20_OSSeq	CTAGAATCCCACTTCTTGCTCAGCTAAGCCCTGTCTGTCTAGATCGGAAGAGCGGTTCAGCAGGAATGCCGAGACCGATCTCGTATGCCGTCTTCTGCTTG
1	11276035	minus	1551345_1_11276035_40_MTOR_ROI_19_OSSeq	ACAAAGCCCACTGGATTTTGAGGGGGAGGAAGGGCTGTTGAGATCGGAAGAGCGGTTCAGCAGGAATGCCGAGACCGATCTCGTATGCCGTCTTCTGCTTG
1	11276155	minus	MTOR_1_exon_start_11276204:11276243	GTTAATGCTTTGGCCTCTTCCATGTTTGGGTCAAGGAAGGAGATCGGAAGAGCGGTTCAGCAGGAATGCCGAGACCGATCTCGTATGCCGTCTTCTGCTT
1	11276302	plus	MTOR_1_exon_end_11276251:11276290	CAAGAGGTCAACCAGCTGGTATCATGAAGGACATTGAACCAGATCGGAAGAGCGGTTCAGCAGGAATGCCGAGACCGATCTCGTATGCCGTCTTCTGCTT
1	11276392	plus	1551346_1_11276392_40_MTOR_ROI_19_OSSeq	GGTTTCCACACTACACTATCTACTGAGAATATATTTCAAAAGATCGGAAGAGCGGTTCAGCAGGAATGCCGAGACCGATCTCGTATGCCGTCTTCTGCTTG
1	11288529	minus	1551347_1_11288529_40_MTOR_ROI_18_OSSeq	CACTCCAGTGTCCTGGCTAAAAGGGCCAGGTGCAGTGGCTAGATCGGAAGAGCGGTTCAGCAGGAATGCCGAGACCGATCTCGTATGCCGTCTTCTGCTTG
1	11288675	minus	MTOR_1_exon_start_11288724:11288763	CAAACCCCAATCCTTCTCTTTCTCCTCTGCACCACACATGAGATCGGAAGAGCGGTTCAGCAGGAATGCCGAGACCGATCTCGTATGCCGTCTTCTGCTT
1	11288792	minus	1551349_1_11288792_40_MTOR_ROI_18_OSSeq	TCACCTTCATCTTCAAGTCCCTGGGACTCAAATGTGTGCAAGATCGGAAGAGCGGTTCAGCAGGAATGCCGAGACCGATCTCGTATGCCGTCTTCTGCTTG
1	11288900	plus	1551348_1_11288900_40_MTOR_ROI_18_OSSeq	ATGGACACAGCTGGGTAGAACTCATCCAGAGGCAAGTTTCAGATCGGAAGAGCGGTTCAGCAGGAATGCCGAGACCGATCTCGTATGCCGTCTTCTGCTTG
1	11288986	plus	MTOR_1_exon_end_11288935:11288974	ACAACAGAGAGTGTTAGAGCTACACATGGCATGACGTGACAGATCGGAAGAGCGGTTCAGCAGGAATGCCGAGACCGATCTCGTATGCCGTCTTCTGCTT
1	11289150	plus	1551350_1_11289150_40_MTOR_ROI_18_OSSeq	TCACCATCAAGGAGTAAACGGTTTTTGGCTTTTCTATTACAGATCGGAAGAGCGGTTCAGCAGGAATGCCGAGACCGATCTCGTATGCCGTCTTCTGCTTG
1	11290732	minus	1551351_1_11290732_40_MTOR_ROI_17_OSSeq	TTCTTTGTCAAGGGTTGGCATGCCAAGTCTGTCTGCTTTTAGATCGGAAGAGCGGTTCAGCAGGAATGCCGAGACCGATCTCGTATGCCGTCTTCTGCTTG
1	11290932	minus	MTOR_1_exon_start_11290981:11291020	GGTAGCCATGAAAGACTTGCCAAGTTCTCACTCACAGAGCAGATCGGAAGAGCGGTTCAGCAGGAATGCCGAGACCGATCTCGTATGCCGTCTTCTGCTT
1	11290954	minus	1551353_1_11290954_40_MTOR_ROI_17_OSSeq	GTCAGGATTCCTGTAAGTTGGGGGTAGCCATGAAAGACTTAGATCGGAAGAGCGGTTCAGCAGGAATGCCGAGACCGATCTCGTATGCCGTCTTCTGCTTG
1	11291069	minus	1551355_1_11291069_40_MTOR_ROI_16_OSSeq	ATCCGTGTGTTAGGGCTTTTAGGGGCTTTGGATCCTTACAAGATCGGAAGAGCGGTTCAGCAGGAATGCCGAGACCGATCTCGTATGCCGTCTTCTGCTTG
1	11291089	plus	1551352_1_11291089_40_MTOR_ROI_17_OSSeq	AAAAGCCCTAACACACGGATGGCCTGCGTGGGAAAGGGGAAGATCGGAAGAGCGGTTCAGCAGGAATGCCGAGACCGATCTCGTATGCCGTCTTCTGCTTG
1	11291122	plus	MTOR_1_exon_end_11291071:11291110	AAGGGGAGGGAAAAAAGAAAACATTCATCACAACATGATTAGATCGGAAGAGCGGTTCAGCAGGAATGCCGAGACCGATCTCGTATGCCGTCTTCTGCTT
1	11291292	minus	1551357_1_11291292_40_MTOR_ROI_16_OSSeq	TTAAAGACTTTGCTGGGACGATGGCAAGAGAGAGATGGTTAGATCGGAAGAGCGGTTCAGCAGGAATGCCGAGACCGATCTCGTATGCCGTCTTCTGCTTG
1	11291307	minus	MTOR_1_exon_start_11291356:11291395	TGGCAAACTTGGTCTTTAAAGACTTTGCTGGGACGATGGCAGATCGGAAGAGCGGTTCAGCAGGAATGCCGAGACCGATCTCGTATGCCGTCTTCTGCTT
1	11291312	plus	1551354_1_11291312_40_MTOR_ROI_17_OSSeq	CGTCCCAGCAAAGTCTTTAAAGACCAAGTTTGCCACGTCCAGATCGGAAGAGCGGTTCAGCAGGAATGCCGAGACCGATCTCGTATGCCGTCTTCTGCTTG
1	11291430	plus	1551356_1_11291430_40_MTOR_ROI_16_OSSeq	CTGTAGGGCTCTACTACATAGCCAGTGCTGGCCACCAACTAGATCGGAAGAGCGGTTCAGCAGGAATGCCGAGACCGATCTCGTATGCCGTCTTCTGCTTG
1	11291502	plus	MTOR_1_exon_end_11291451:11291490	ACAAGAACACGATTCAATGAGCCAGTACGAGAGAAAAGAAAGATCGGAAGAGCGGTTCAGCAGGAATGCCGAGACCGATCTCGTATGCCGTCTTCTGCTT
1	11291660	plus	1551358_1_11291660_40_MTOR_ROI_16_OSSeq	AGGTTGATCAAGCACACAACCCTGCAACAATCACTGGATCAGATCGGAAGAGCGGTTCAGCAGGAATGCCGAGACCGATCTCGTATGCCGTCTTCTGCTTG
1	11292248	minus	1551359_1_11292248_40_MTOR_ROI_15_OSSeq	GTAATTATCGGGGCTGACTAGTGCCATTTTGTCTATACAAAGATCGGAAGAGCGGTTCAGCAGGAATGCCGAGACCGATCTCGTATGCCGTCTTCTGCTTG
1	11292443	minus	MTOR_1_exon_start_11292492:11292531	CTGCTTCCTGATTGAGCAAGACAGACCCCATGAGTCCAGGAGATCGGAAGAGCGGTTCAGCAGGAATGCCGAGACCGATCTCGTATGCCGTCTTCTGCTT
1	11292596	plus	MTOR_1_exon_end_11292545:11292584	AAAAAGAGGGTGGCAGAAAGGGTTAGAAATTCTGGCATTAAGATCGGAAGAGCGGTTCAGCAGGAATGCCGAGACCGATCTCGTATGCCGTCTTCTGCTT
1	11293299	minus	1551360_1_11293299_40_MTOR_ROI_14_OSSeq	AACCCAGCCAACAATGCATTCATAACAGATTCAGAGAGAAAGATCGGAAGAGCGGTTCAGCAGGAATGCCGAGACCGATCTCGTATGCCGTCTTCTGCTTG
1	11293405	minus	MTOR_1_exon_start_11293454:11293493	AGCTACTTTTTCCATAGCGGAGATAGGGTGGAAAAGAAACAGATCGGAAGAGCGGTTCAGCAGGAATGCCGAGACCGATCTCGTATGCCGTCTTCTGCTT
1	11293555	plus	MTOR_1_exon_end_11293504:11293543	AAGTTATGAGAAAATGAATGCAGATTAGACTCTACTAGAAAGATCGGAAGAGCGGTTCAGCAGGAATGCCGAGACCGATCTCGTATGCCGTCTTCTGCTT
1	11293654	plus	1551361_1_11293654_40_MTOR_ROI_14_OSSeq	CTTCTAGGCTTTATGAATCCAAGATTTCTCTGGAATGTAAAGATCGGAAGAGCGGTTCAGCAGGAATGCCGAGACCGATCTCGTATGCCGTCTTCTGCTTG
1	11293943	minus	1551362_1_11293943_40_MTOR_ROI_13_OSSeq	GTTAATGCTTCAGGCACATCATCGCAGATGTTTGGAAAGGAGATCGGAAGAGCGGTTCAGCAGGAATGCCGAGACCGATCTCGTATGCCGTCTTCTGCTTG
1	11294150	minus	MTOR_1_exon_start_11294199:11294238	CCGAGAGGCTGGTGCTTTCTCTGTGCGTTGTCATCAGCTCAGATCGGAAGAGCGGTTCAGCAGGAATGCCGAGACCGATCTCGTATGCCGTCTTCTGCTT
1	11294166	minus	1551364_1_11294166_40_MTOR_ROI_13_OSSeq	CTGAAGGTAACACAAACCGAGAGGCTGGTGCTTTCTCTGTAGATCGGAAGAGCGGTTCAGCAGGAATGCCGAGACCGATCTCGTATGCCGTCTTCTGCTTG
1	11294301	plus	1551363_1_11294301_40_MTOR_ROI_13_OSSeq	TGTGCTCCAACTCTGTCAAAATCTGTAGGGAAGAAAGGCTAGATCGGAAGAGCGGTTCAGCAGGAATGCCGAGACCGATCTCGTATGCCGTCTTCTGCTTG
1	11294333	plus	MTOR_1_exon_end_11294282:11294321	GAAAGGCTCATATGTTCTCTATGGCAGAAGACATTCTAGAAGATCGGAAGAGCGGTTCAGCAGGAATGCCGAGACCGATCTCGTATGCCGTCTTCTGCTT
1	11294525	plus	1551365_1_11294525_40_MTOR_ROI_13_OSSeq	ACTATTCGAAAACCTGCTCCCTTTCCTTTTATCACAGCACAGATCGGAAGAGCGGTTCAGCAGGAATGCCGAGACCGATCTCGTATGCCGTCTTCTGCTTG
1	11297653	minus	1551366_1_11297653_40_MTOR_ROI_12_OSSeq	ATGACTCTAAGGTGGTTCAGAGTCCTCTCATGCAGCTCTTAGATCGGAAGAGCGGTTCAGCAGGAATGCCGAGACCGATCTCGTATGCCGTCTTCTGCTTG
1	11297850	minus	MTOR_1_exon_start_11297899:11297938	TGATGGCCAGACCCACAGGCAGGGAAGACAGGACTCTCGCAGATCGGAAGAGCGGTTCAGCAGGAATGCCGAGACCGATCTCGTATGCCGTCTTCTGCTT
1	11297995	minus	1551368_1_11297995_40_MTOR_ROI_12_OSSeq	AACTTGCAGGCCTTGTTTGTGGCTCTGAATGACCAGGTGTAGATCGGAAGAGCGGTTCAGCAGGAATGCCGAGACCGATCTCGTATGCCGTCTTCTGCTTG
1	11298015	plus	1551367_1_11298015_40_MTOR_ROI_12_OSSeq	ACAAACAAGGCCTGCAAGTTCTCCGCCTGGGCCAGGTGTGAGATCGGAAGAGCGGTTCAGCAGGAATGCCGAGACCGATCTCGTATGCCGTCTTCTGCTTG
1	11298116	plus	MTOR_1_exon_end_11298065:11298104	AATGGAGCCTTTGAACATTTCCTCATGATCCCATCACTCCAGATCGGAAGAGCGGTTCAGCAGGAATGCCGAGACCGATCTCGTATGCCGTCTTCTGCTT
1	11298262	minus	1551370_1_11298262_40_MTOR_ROI_11_OSSeq	GCCTTTGGTGTAAGATAATCTACCTTTAATTCTTTTGTCTAGATCGGAAGAGCGGTTCAGCAGGAATGCCGAGACCGATCTCGTATGCCGTCTTCTGCTTG
1	11298355	plus	1551369_1_11298355_40_MTOR_ROI_12_OSSeq	TTTGAGCCGAAGAACTCTAGAGAGGCCATGTAATGAAACTAGATCGGAAGAGCGGTTCAGCAGGAATGCCGAGACCGATCTCGTATGCCGTCTTCTGCTTG
1	11298409	minus	MTOR_1_exon_start_11298458:11298497	CCAGACAGAAGGAATCTAGGGGAGTTAAGGAGCTTAGGACAGATCGGAAGAGCGGTTCAGCAGGAATGCCGAGACCGATCTCGTATGCCGTCTTCTGCTT
1	11298456	minus	1551372_1_11298456_40_MTOR_ROI_11_OSSeq	CTTAGCAAACTGCTCGTAGTTGGGATAACAGATCCTGGTAAGATCGGAAGAGCGGTTCAGCAGGAATGCCGAGACCGATCTCGTATGCCGTCTTCTGCTTG
1	11298622	plus	1551371_1_11298622_40_MTOR_ROI_11_OSSeq	ACTGTTCAGGAAATGATCCGCACAGTGGCGAACAAATTGGAGATCGGAAGAGCGGTTCAGCAGGAATGCCGAGACCGATCTCGTATGCCGTCTTCTGCTTG
1	11298685	plus	MTOR_1_exon_end_11298634:11298673	AGGCAGAGAGAAAACAGAATAAACACTGCTGCTGTAGACAAGATCGGAAGAGCGGTTCAGCAGGAATGCCGAGACCGATCTCGTATGCCGTCTTCTGCTT
1	11300125	minus	1551373_1_11300125_40_MTOR_ROI_10_OSSeq	TTTGGGGGCAAATGGTTTGAGGGAAAGTATACGTTGATCCAGATCGGAAGAGCGGTTCAGCAGGAATGCCGAGACCGATCTCGTATGCCGTCTTCTGCTTG
1	11300310	minus	MTOR_1_exon_start_11300359:11300398	ACAACGGCTCTTGCCAAGATAGTGAGAGATGCTGGAAACTAGATCGGAAGAGCGGTTCAGCAGGAATGCCGAGACCGATCTCGTATGCCGTCTTCTGCTT
1	11300487	plus	1551374_1_11300487_40_MTOR_ROI_10_OSSeq	GCGAAGGGGTTTGTGCATAAGGACCAGGGACAGCATTTTCAGATCGGAAGAGCGGTTCAGCAGGAATGCCGAGACCGATCTCGTATGCCGTCTTCTGCTTG
1	11300506	minus	1551375_1_11300506_40_MTOR_ROI_10_OSSeq	ACATTCAAGATGGGCTACTGAAAATGCTGTCCCTGGTCCTAGATCGGAAGAGCGGTTCAGCAGGAATGCCGAGACCGATCTCGTATGCCGTCTTCTGCTTG
1	11300615	plus	MTOR_1_exon_end_11300564:11300603	GGAAACAAGTCACATAAGGGCTGGGCACATGACACTCAGTAGATCGGAAGAGCGGTTCAGCAGGAATGCCGAGACCGATCTCGTATGCCGTCTTCTGCTT
1	11300865	plus	1551376_1_11300865_40_MTOR_ROI_10_OSSeq	ACTCTGGGAAGCAGATTAAGAACACTGTCCTTATTTTACAAGATCGGAAGAGCGGTTCAGCAGGAATGCCGAGACCGATCTCGTATGCCGTCTTCTGCTTG
1	11301414	minus	1551377_1_11301414_40_MTOR_ROI_9_OSSeq	CATCACTAGCTTTCTATATGATCTTGACTAAGTTATTTAAAGATCGGAAGAGCGGTTCAGCAGGAATGCCGAGACCGATCTCGTATGCCGTCTTCTGCTTG
1	11301560	minus	MTOR_1_exon_start_11301609:11301648	GAAACCTGAGCTTGCCCTGTATCAGCGTGAGGCTTGGCCCAGATCGGAAGAGCGGTTCAGCAGGAATGCCGAGACCGATCTCGTATGCCGTCTTCTGCTT
1	11301566	minus	1551379_1_11301566_40_MTOR_ROI_9_OSSeq	GTGTCAGAAACCTGAGCTTGCCCTGTATCAGCGTGAGGCTAGATCGGAAGAGCGGTTCAGCAGGAATGCCGAGACCGATCTCGTATGCCGTCTTCTGCTTG
1	11301749	plus	MTOR_1_exon_end_11301698:11301737	ATGGAGAGTGGCTAGTTGAGACATAATGACATTCTTTAATAGATCGGAAGAGCGGTTCAGCAGGAATGCCGAGACCGATCTCGTATGCCGTCTTCTGCTT
1	11301776	plus	1551378_1_11301776_40_MTOR_ROI_9_OSSeq	GACATTCTTTAATGTCCCACCTCAAAATCACCTTGGGGCAAGATCGGAAGAGCGGTTCAGCAGGAATGCCGAGACCGATCTCGTATGCCGTCTTCTGCTTG
1	11301925	plus	1551380_1_11301925_40_MTOR_ROI_9_OSSeq	TACAACAATCCAGCAGATGGCAGTAAAGTGTCTTAAGGAAAGATCGGAAGAGCGGTTCAGCAGGAATGCCGAGACCGATCTCGTATGCCGTCTTCTGCTTG
1	11302933	minus	1551381_1_11302933_40_MTOR_ROI_8_OSSeq	AGGTTGAATACCCTGAGAACATGTGAGATGCCAATGCTATAGATCGGAAGAGCGGTTCAGCAGGAATGCCGAGACCGATCTCGTATGCCGTCTTCTGCTTG
1	11303121	minus	MTOR_1_exon_start_11303170:11303209	CTGTTATGATTTCACCTTCCACTCCATTTGGTTGGAGAGGAGATCGGAAGAGCGGTTCAGCAGGAATGCCGAGACCGATCTCGTATGCCGTCTTCTGCTT
1	11303262	minus	1551383_1_11303262_40_MTOR_ROI_8_OSSeq	AAGGAACGTACAGCGGCCTTCCAAGCCCTGGGGCTACTTTAGATCGGAAGAGCGGTTCAGCAGGAATGCCGAGACCGATCTCGTATGCCGTCTTCTGCTTG
1	11303290	plus	1551382_1_11303290_40_MTOR_ROI_8_OSSeq	TGTACGTTCCTTCTCCTTCTTGACACAGCTTAGGACATGGAGATCGGAAGAGCGGTTCAGCAGGAATGCCGAGACCGATCTCGTATGCCGTCTTCTGCTTG
1	11303368	plus	MTOR_1_exon_end_11303317:11303356	AAAAGACAAAGTAGATAGCTCCAGGTCAGGGTTAGGGTCTAGATCGGAAGAGCGGTTCAGCAGGAATGCCGAGACCGATCTCGTATGCCGTCTTCTGCTT
1	11303684	plus	1551384_1_11303684_40_MTOR_ROI_8_OSSeq	GCAGAAAGGTGTGATCGTGTGCAGCACTGCACTCAAGCCTAGATCGGAAGAGCGGTTCAGCAGGAATGCCGAGACCGATCTCGTATGCCGTCTTCTGCTTG
1	11307405	minus	1551385_1_11307405_40_MTOR_ROI_7_OSSeq	GCCAACAAGTTCACAAGTAGACTTAAAAGAGACCAAAGGAAGATCGGAAGAGCGGTTCAGCAGGAATGCCGAGACCGATCTCGTATGCCGTCTTCTGCTTG
1	11307632	minus	MTOR_1_exon_start_11307681:11307720	CCATGGAAGACATCATTACCCATCTCAGGGTAAACAGGGAAGATCGGAAGAGCGGTTCAGCAGGAATGCCGAGACCGATCTCGTATGCCGTCTTCTGCTT
1	11307639	minus	1551389_1_11307639_40_MTOR_ROI_6_OSSeq	AGGATGTCCATGGAAGACATCATTACCCATCTCAGGGTAAAGATCGGAAGAGCGGTTCAGCAGGAATGCCGAGACCGATCTCGTATGCCGTCTTCTGCTTG
1	11307690	minus	1551387_1_11307690_40_MTOR_ROI_7_OSSeq	TTAATTTGTTGCCCCGCTTGGCTGCATTCCGACCTTCTGCAGATCGGAAGAGCGGTTCAGCAGGAATGCCGAGACCGATCTCGTATGCCGTCTTCTGCTTG
1	11307757	plus	1551386_1_11307757_40_MTOR_ROI_7_OSSeq	TGCTATTCCTGCATTTCAGCACCCACTGGCACACCTGAGAAGATCGGAAGAGCGGTTCAGCAGGAATGCCGAGACCGATCTCGTATGCCGTCTTCTGCTTG
1	11307801	plus	MTOR_1_exon_end_11307750:11307789	AAGGATAAAGGGTTGGCAGGGGAAAAGTGAGGTGTGGAGCAGATCGGAAGAGCGGTTCAGCAGGAATGCCGAGACCGATCTCGTATGCCGTCTTCTGCTT
1	11307826	minus	MTOR_1_exon_start_11307875:11307914	AGAGGCCCTTTCCCTCTTTTCCTAAGCTCCACACCTCACTAGATCGGAAGAGCGGTTCAGCAGGAATGCCGAGACCGATCTCGTATGCCGTCTTCTGCTT
1	11308008	plus	1551390_1_11308008_40_MTOR_ROI_6_OSSeq	ATTTGACTGCTGGGGCTGTACAGCCTGGAAACTGGTGAAGAGATCGGAAGAGCGGTTCAGCAGGAATGCCGAGACCGATCTCGTATGCCGTCTTCTGCTTG
1	11308050	plus	1551388_1_11308050_40_MTOR_ROI_7_OSSeq	GGTAATGTGACGAGGTTTTGTTCCGAAGCCCATGAGATCTAGATCGGAAGAGCGGTTCAGCAGGAATGCCGAGACCGATCTCGTATGCCGTCTTCTGCTTG
1	11308059	minus	1551391_1_11308059_40_MTOR_ROI_6_OSSeq	GTACTGCAAAGATCTCATGGGCTTCGGAACAAAACCTCGTAGATCGGAAGAGCGGTTCAGCAGGAATGCCGAGACCGATCTCGTATGCCGTCTTCTGCTTG
1	11308162	plus	MTOR_1_exon_end_11308111:11308150	GAGGAGGAAAAAAATCATCTTTACTTATGACTGGCATTCAAGATCGGAAGAGCGGTTCAGCAGGAATGCCGAGACCGATCTCGTATGCCGTCTTCTGCTT
1	11308422	plus	1551392_1_11308422_40_MTOR_ROI_6_OSSeq	ACTCCTCACTTGGTTTGGAAGGGCTGACTTGCATACTGCTAGATCGGAAGAGCGGTTCAGCAGGAATGCCGAGACCGATCTCGTATGCCGTCTTCTGCTTG
1	11313629	minus	1551393_1_11313629_40_MTOR_ROI_5_OSSeq	TGAGGTGGTGTTATTTGACGGGGGTCCACATGACACGAAGAGATCGGAAGAGCGGTTCAGCAGGAATGCCGAGACCGATCTCGTATGCCGTCTTCTGCTTG
1	11313846	minus	MTOR_1_exon_start_11313895:11313934	ACGGCAGAGGGGAGTCCAGGCTCCCCGTGTACCATTCTGTAGATCGGAAGAGCGGTTCAGCAGGAATGCCGAGACCGATCTCGTATGCCGTCTTCTGCTT
1	11313934	minus	1551395_1_11313934_40_MTOR_ROI_5_OSSeq	ATGAATCGGGATGATCGGATCCATGGAGCCTTGTTGATCCAGATCGGAAGAGCGGTTCAGCAGGAATGCCGAGACCGATCTCGTATGCCGTCTTCTGCTTG
1	11313991	plus	1551394_1_11313991_40_MTOR_ROI_5_OSSeq	AGGTCTCATCAAATCCCTTCTCTGCTTCTTCAAATGTGTGAGATCGGAAGAGCGGTTCAGCAGGAATGCCGAGACCGATCTCGTATGCCGTCTTCTGCTTG
1	11314041	plus	MTOR_1_exon_end_11313990:11314029	AGACAGGGTGCCTTCATTAGAGACAGAGTACAAACCCAGAAGATCGGAAGAGCGGTTCAGCAGGAATGCCGAGACCGATCTCGTATGCCGTCTTCTGCTT
1	11314144	plus	1552765_1_11314144_40_MTOR_ROI_5_OSSeq	CTAGTGCCAGTCATCAACAAAACTAACTGATCAATCTCTTAGATCGGAAGAGCGGTTCAGCAGGAATGCCGAGACCGATCTCGTATGCCGTCTTCTGCTTG
1	11315782	minus	1551396_1_11315782_40_MTOR_ROI_4_OSSeq	AGCGATTTTCTCCCACCTTAGCCTCCCGAATAGCTAGGACAGATCGGAAGAGCGGTTCAGCAGGAATGCCGAGACCGATCTCGTATGCCGTCTTCTGCTTG
1	11315999	minus	MTOR_1_exon_start_11316048:11316087	GGCTCCATTCCCACCACTAGCAAAGCACATCTGCGTAGAGAGATCGGAAGAGCGGTTCAGCAGGAATGCCGAGACCGATCTCGTATGCCGTCTTCTGCTT
1	11316069	minus	1551398_1_11316069_40_MTOR_ROI_4_OSSeq	TGTCTGATTCTCACAACCCAGCGTGAGCCGAAGGAGATGCAGATCGGAAGAGCGGTTCAGCAGGAATGCCGAGACCGATCTCGTATGCCGTCTTCTGCTTG
1	11316159	plus	1551397_1_11316159_40_MTOR_ROI_4_OSSeq	ACACGGCCACAAAAATGTTGTCAAAGAAGGGTTGCACTTGAGATCGGAAGAGCGGTTCAGCAGGAATGCCGAGACCGATCTCGTATGCCGTCTTCTGCTTG
1	11316260	plus	MTOR_1_exon_end_11316209:11316248	AAGCAAACCGAGAACTCTCATTGGTACCAGAGTTTTGTTCAGATCGGAAGAGCGGTTCAGCAGGAATGCCGAGACCGATCTCGTATGCCGTCTTCTGCTT
1	11316426	plus	1551399_1_11316426_40_MTOR_ROI_4_OSSeq	GTGCTCATTATCCTAGGTTGTTTACAAACACAGAATGCTTAGATCGGAAGAGCGGTTCAGCAGGAATGCCGAGACCGATCTCGTATGCCGTCTTCTGCTTG
1	11316798	minus	1551400_1_11316798_40_MTOR_ROI_3_OSSeq	AGGGAATCTAGCATGGTGTGGTGGGGATCAGAAGCATCAGAGATCGGAAGAGCGGTTCAGCAGGAATGCCGAGACCGATCTCGTATGCCGTCTTCTGCTTG
1	11316940	minus	MTOR_1_exon_start_11316989:11317028	ACAGGGAGGAGCACAGCCAGGCTTGGGGAACGATGGTGTCAGATCGGAAGAGCGGTTCAGCAGGAATGCCGAGACCGATCTCGTATGCCGTCTTCTGCTT
1	11317040	minus	1551402_1_11317040_40_MTOR_ROI_3_OSSeq	ACTTTTACCGCTGAGTACGTGGAATTTGAGGTGAAGCGAGAGATCGGAAGAGCGGTTCAGCAGGAATGCCGAGACCGATCTCGTATGCCGTCTTCTGCTTG
1	11317158	plus	1551401_1_11317158_40_MTOR_ROI_3_OSSeq	CCGAAGATAGTTGGCAAATCTGCCAATTCGGGTGGCATTCAGATCGGAAGAGCGGTTCAGCAGGAATGCCGAGACCGATCTCGTATGCCGTCTTCTGCTTG
1	11317233	plus	MTOR_1_exon_end_11317182:11317221	GAGGAAGGCAAAAGGTGATGATGGGGCGTATGCTGGCCAGAGATCGGAAGAGCGGTTCAGCAGGAATGCCGAGACCGATCTCGTATGCCGTCTTCTGCTT
1	11318252	minus	1551403_1_11318252_40_MTOR_ROI_2_OSSeq	CCACTCCTTCATATTGCCTTTTGTGGGCTCTGCTTCCTCAAGATCGGAAGAGCGGTTCAGCAGGAATGCCGAGACCGATCTCGTATGCCGTCTTCTGCTTG
1	11318492	minus	MTOR_1_exon_start_11318541:11318580	AGTCTCTGGTCACAAAAACAACACACTCACCTTTGTGCCCAGATCGGAAGAGCGGTTCAGCAGGAATGCCGAGACCGATCTCGTATGCCGTCTTCTGCTT
1	11318515	minus	1551405_1_11318515_40_MTOR_ROI_2_OSSeq	ATCTTGGCCATAGGTAAGGACAGAGTCTCTGGTCACAAAAAGATCGGAAGAGCGGTTCAGCAGGAATGCCGAGACCGATCTCGTATGCCGTCTTCTGCTTG
1	11318611	plus	1551404_1_11318611_40_MTOR_ROI_2_OSSeq	TCAGTTGGTCATAGAAGCGAGTAGACTCCTCTTGACTCATAGATCGGAAGAGCGGTTCAGCAGGAATGCCGAGACCGATCTCGTATGCCGTCTTCTGCTTG
1	11318661	plus	MTOR_1_exon_end_11318610:11318649	AGATATAATCAGAACAATTTCTAATAATTCTCTAACTGTGAGATCGGAAGAGCGGTTCAGCAGGAATGCCGAGACCGATCTCGTATGCCGTCTTCTGCTT
1	11318872	plus	1551406_1_11318872_40_MTOR_ROI_2_OSSeq	GAAAATGTCCTGTCCTAGGTTCTTTCTAGTACCAGGGATAAGATCGGAAGAGCGGTTCAGCAGGAATGCCGAGACCGATCTCGTATGCCGTCTTCTGCTTG
1	11319049	minus	1551407_1_11319049_40_MTOR_ROI_1_OSSeq	GCCAGAATAGACTTAGCTGTTTCTTTTAACTTTTTATTTTAGATCGGAAGAGCGGTTCAGCAGGAATGCCGAGACCGATCTCGTATGCCGTCTTCTGCTTG
1	11319255	minus	MTOR_1_exon_start_11319304:11319343	GATCTGGGGCCAGTCATTGTGGGATGTGTGGGCTAAATGTAGATCGGAAGAGCGGTTCAGCAGGAATGCCGAGACCGATCTCGTATGCCGTCTTCTGCTT
1	11319342	minus	1551409_1_11319342_40_MTOR_ROI_1_OSSeq	TAAAGAGCCGGAATGAGGAAACCAGGGCCAAAGCCGCCAAAGATCGGAAGAGCGGTTCAGCAGGAATGCCGAGACCGATCTCGTATGCCGTCTTCTGCTTG
1	11319408	plus	1551408_1_11319408_40_MTOR_ROI_1_OSSeq	CTCACATTGCTAGATGTGGTGGCAGCGGTGGTGGCGGCGGAGATCGGAAGAGCGGTTCAGCAGGAATGCCGAGACCGATCTCGTATGCCGTCTTCTGCTTG
1	11319477	plus	MTOR_1_exon_end_11319426:11319465	GGTTCTTTAGAGAGAAGTTTCCTTTAATATTCTGGATAAGAGATCGGAAGAGCGGTTCAGCAGGAATGCCGAGACCGATCTCGTATGCCGTCTTCTGCTT
1	11319690	plus	1551410_1_11319690_40_MTOR_ROI_1_OSSeq	TTAAATTGTGGGCTATCGGCCTAGCCTACTTGGGTTTGAAAGATCGGAAGAGCGGTTCAGCAGGAATGCCGAGACCGATCTCGTATGCCGTCTTCTGCTTG
1	65300060	minus	1551411_1_65300060_40_JAK1_ROI_24_OSSeq	GTATAAGGCACACTGTAGTGCTTAATATGTGTAAGGACTTAGATCGGAAGAGCGGTTCAGCAGGAATGCCGAGACCGATCTCGTATGCCGTCTTCTGCTTG
1	65300437	plus	1551412_1_65300437_40_JAK1_ROI_24_OSSeq	GCAATGACTTTTCCTTAAAGACTAGAAAAACAAGAGTATTAGATCGGAAGAGCGGTTCAGCAGGAATGCCGAGACCGATCTCGTATGCCGTCTTCTGCTTG
1	65300810	minus	1551413_1_65300810_40_JAK1_ROI_23_OSSeq	CTCTTTATCCACTTGCTTGCCCCAGAGGGACAGGTTTTGGAGATCGGAAGAGCGGTTCAGCAGGAATGCCGAGACCGATCTCGTATGCCGTCTTCTGCTTG
1	65301025	minus	1551415_1_65301025_40_JAK1_ROI_23_OSSeq	CGTCACAGTAATAACACTCCATTTCTATTATGTTTTCGCAAGATCGGAAGAGCGGTTCAGCAGGAATGCCGAGACCGATCTCGTATGCCGTCTTCTGCTTG
1	65301168	plus	1551414_1_65301168_40_JAK1_ROI_23_OSSeq	GGCCTATCATTTTCAGGAACAACTATATAAAATAAAATCAAGATCGGAAGAGCGGTTCAGCAGGAATGCCGAGACCGATCTCGTATGCCGTCTTCTGCTTG
1	65301380	plus	1551416_1_65301380_40_JAK1_ROI_23_OSSeq	TTAGACTCTACCAACCACTCCTTGTGCTTGTGCTGGTCAAAGATCGGAAGAGCGGTTCAGCAGGAATGCCGAGACCGATCTCGTATGCCGTCTTCTGCTTG
1	65301531	minus	1551417_1_65301531_40_JAK1_ROI_22_OSSeq	ACCTTGACTCTCAAGGATCTTATCTGTGTAGAGATGAAGGAGATCGGAAGAGCGGTTCAGCAGGAATGCCGAGACCGATCTCGTATGCCGTCTTCTGCTTG
1	65301758	minus	1551419_1_65301758_40_JAK1_ROI_22_OSSeq	ATTCTAGTCCCATGGCTGTAAGTCCTACTTTTCTCTTCATAGATCGGAAGAGCGGTTCAGCAGGAATGCCGAGACCGATCTCGTATGCCGTCTTCTGCTTG
1	65301891	plus	1551418_1_65301891_40_JAK1_ROI_22_OSSeq	GAGCATACCTTGAAAGGAAGCAGAACACAAAACTTCATTTAGATCGGAAGAGCGGTTCAGCAGGAATGCCGAGACCGATCTCGTATGCCGTCTTCTGCTTG
1	65302117	plus	1551420_1_65302117_40_JAK1_ROI_22_OSSeq	CCCTAAAATAACACGCCAAGTCTGTGCTCTTCATTTCACTAGATCGGAAGAGCGGTTCAGCAGGAATGCCGAGACCGATCTCGTATGCCGTCTTCTGCTTG
1	65303401	minus	1551421_1_65303401_40_JAK1_ROI_21_OSSeq	CCTGTTTCATTGAAAGCAGCCTATATAAATGACTGAGCTTAGATCGGAAGAGCGGTTCAGCAGGAATGCCGAGACCGATCTCGTATGCCGTCTTCTGCTTG
1	65303619	minus	1551423_1_65303619_40_JAK1_ROI_21_OSSeq	GAGTATTACACCGTCAAGGATGACCGGGACAGCCCTGTGTAGATCGGAAGAGCGGTTCAGCAGGAATGCCGAGACCGATCTCGTATGCCGTCTTCTGCTTG
1	65303761	plus	1551422_1_65303761_40_JAK1_ROI_21_OSSeq	TTGCCGAGAACCCAAATAGTCCATCCCCTGAGAGAGAGAAAGATCGGAAGAGCGGTTCAGCAGGAATGCCGAGACCGATCTCGTATGCCGTCTTCTGCTTG
1	65303887	minus	1551425_1_65303887_40_JAK1_ROI_20_OSSeq	CTTGCATAAAAGTCAGAACCAAAAAAATTGTCAGTGATATAGATCGGAAGAGCGGTTCAGCAGGAATGCCGAGACCGATCTCGTATGCCGTCTTCTGCTTG
1	65303982	plus	1551424_1_65303982_40_JAK1_ROI_21_OSSeq	TCCGTTTACTTTCTTAGTAGAAGCTAACTTTTCATCTAAAAGATCGGAAGAGCGGTTCAGCAGGAATGCCGAGACCGATCTCGTATGCCGTCTTCTGCTTG
1	65304126	minus	1551427_1_65304126_40_JAK1_ROI_20_OSSeq	GCCGTTCAGATTTGTAAGGTAAAAAATAAAGACATCATGTAGATCGGAAGAGCGGTTCAGCAGGAATGCCGAGACCGATCTCGTATGCCGTCTTCTGCTTG
1	65304246	plus	1551426_1_65304246_40_JAK1_ROI_20_OSSeq	CCATGATGAGCTTAATACCATTTCCTCCTGTTTAGAAAAAAGATCGGAAGAGCGGTTCAGCAGGAATGCCGAGACCGATCTCGTATGCCGTCTTCTGCTTG
1	65304486	plus	1551428_1_65304486_40_JAK1_ROI_20_OSSeq	TGAGATAACAGTCAGAGTGCTCTGTAAACCACAGGCAAATAGATCGGAAGAGCGGTTCAGCAGGAATGCCGAGACCGATCTCGTATGCCGTCTTCTGCTTG
1	65305013	minus	1551429_1_65305013_40_JAK1_ROI_19_OSSeq	TCCACGTCACTTGCACTTATGCCTTATGAAACTGATTCCTAGATCGGAAGAGCGGTTCAGCAGGAATGCCGAGACCGATCTCGTATGCCGTCTTCTGCTTG
1	65305351	minus	1551431_1_65305351_40_JAK1_ROI_19_OSSeq	AGAGTGGAGGTAACCACATAGCTGATCTGAAAAAGGAAATAGATCGGAAGAGCGGTTCAGCAGGAATGCCGAGACCGATCTCGTATGCCGTCTTCTGCTTG
1	65305371	plus	1551430_1_65305371_40_JAK1_ROI_19_OSSeq	TATGTGGTTACCTCCACTCTCAGGCTTCAGAGATTTAACAAGATCGGAAGAGCGGTTCAGCAGGAATGCCGAGACCGATCTCGTATGCCGTCTTCTGCTTG
1	65305713	plus	1551432_1_65305713_40_JAK1_ROI_19_OSSeq	TGAACCAACTCATCAATCCCAATTTCTATGACCACAGGAAAGATCGGAAGAGCGGTTCAGCAGGAATGCCGAGACCGATCTCGTATGCCGTCTTCTGCTTG
1	65306768	minus	1551433_1_65306768_40_JAK1_ROI_18_OSSeq	AAGCACCTTACTGCATTTGGGGGCCACTTTCATCACAAGGAGATCGGAAGAGCGGTTCAGCAGGAATGCCGAGACCGATCTCGTATGCCGTCTTCTGCTTG
1	65306899	minus	1551435_1_65306899_40_JAK1_ROI_17_OSSeq	ACTTGGGAGAGGTAAGTTACACCCGTGCTGCTTGCTGCTGAGATCGGAAGAGCGGTTCAGCAGGAATGCCGAGACCGATCTCGTATGCCGTCTTCTGCTTG
1	65307126	plus	1551434_1_65307126_40_JAK1_ROI_18_OSSeq	GGTCTTACTCTGCTCTTCAAGCTTATTAATGTCTCTCATGAGATCGGAAGAGCGGTTCAGCAGGAATGCCGAGACCGATCTCGTATGCCGTCTTCTGCTTG
1	65307165	minus	1551437_1_65307165_40_JAK1_ROI_17_OSSeq	GAACTATGACCCCAATCAGAGGCCTTTCTTCCGAGCCATCAGATCGGAAGAGCGGTTCAGCAGGAATGCCGAGACCGATCTCGTATGCCGTCTTCTGCTTG
1	65307259	plus	1551436_1_65307259_40_JAK1_ROI_17_OSSeq	CACCGGCTTTCATAGAATCTCTCTTTCTGTAAACAAGAGGAGATCGGAAGAGCGGTTCAGCAGGAATGCCGAGACCGATCTCGTATGCCGTCTTCTGCTTG
1	65307525	plus	1551438_1_65307525_40_JAK1_ROI_17_OSSeq	AGTAAAGGCATGCAGCCTTTCTGGAATACAATTGGGCAACAGATCGGAAGAGCGGTTCAGCAGGAATGCCGAGACCGATCTCGTATGCCGTCTTCTGCTTG
1	65309514	minus	1551439_1_65309514_40_JAK1_ROI_16_OSSeq	TGGGGATAATCAGTAACTACTTGTAGGGTTGTTGTGAAGAAGATCGGAAGAGCGGTTCAGCAGGAATGCCGAGACCGATCTCGTATGCCGTCTTCTGCTTG
1	65309732	minus	1551441_1_65309732_40_JAK1_ROI_16_OSSeq	CTTGAAAGACAAGACGCTGATTGAGGTGAGCAGGTGTTTCAGATCGGAAGAGCGGTTCAGCAGGAATGCCGAGACCGATCTCGTATGCCGTCTTCTGCTTG
1	65309875	plus	1551440_1_65309875_40_JAK1_ROI_16_OSSeq	TCCATGGGATTCGTTCAATGCATTCTGGAAGACAACAGACAGATCGGAAGAGCGGTTCAGCAGGAATGCCGAGACCGATCTCGTATGCCGTCTTCTGCTTG
1	65310093	plus	1551442_1_65310093_40_JAK1_ROI_16_OSSeq	TGATACATCAGTCTGGGTCACAGCCAGCAGATGGGTCCCTAGATCGGAAGAGCGGTTCAGCAGGAATGCCGAGACCGATCTCGTATGCCGTCTTCTGCTTG
1	65310228	minus	1551443_1_65310228_40_JAK1_ROI_15_OSSeq	TCTTAAGTCCTTGAACGAGCCCCCGTTCGTCCTCCTGCCCAGATCGGAAGAGCGGTTCAGCAGGAATGCCGAGACCGATCTCGTATGCCGTCTTCTGCTTG
1	65310418	minus	1551445_1_65310418_40_JAK1_ROI_15_OSSeq	TTACGGTGCTGTCTAGGCAAGGTGTGTCTCCCCTCTCTTCAGATCGGAAGAGCGGTTCAGCAGGAATGCCGAGACCGATCTCGTATGCCGTCTTCTGCTTG
1	65310586	plus	1551444_1_65310586_40_JAK1_ROI_15_OSSeq	AGGTCAAGTTTAGCCAAGCTGCTCCTTCCCGCATTCTATTAGATCGGAAGAGCGGTTCAGCAGGAATGCCGAGACCGATCTCGTATGCCGTCTTCTGCTTG
1	65310774	plus	1551446_1_65310774_40_JAK1_ROI_15_OSSeq	TAGTGGCACGTATCTCATTGGGCTTCGTGAGCATGATACTAGATCGGAAGAGCGGTTCAGCAGGAATGCCGAGACCGATCTCGTATGCCGTCTTCTGCTTG
1	65310949	minus	1551447_1_65310949_40_JAK1_ROI_14_OSSeq	TAGTGGGAAATGTTAGCACGTCAGAGGGCCGACTTGCATAAGATCGGAAGAGCGGTTCAGCAGGAATGCCGAGACCGATCTCGTATGCCGTCTTCTGCTTG
1	65311137	minus	1551449_1_65311137_40_JAK1_ROI_14_OSSeq	CATAATGGTCCCACCAGAAACCAGAGTGTCCTGGGAGGGGAGATCGGAAGAGCGGTTCAGCAGGAATGCCGAGACCGATCTCGTATGCCGTCTTCTGCTTG
1	65311311	plus	1551448_1_65311311_40_JAK1_ROI_14_OSSeq	TCCACCATGATATCTGTAGGCATAAAAATAGCCATGTCTGAGATCGGAAGAGCGGTTCAGCAGGAATGCCGAGACCGATCTCGTATGCCGTCTTCTGCTTG
1	65311498	plus	1551450_1_65311498_40_JAK1_ROI_14_OSSeq	AGCTCTTCTTCTAAACGGTGGCACTGAGCAAGTGACACTTAGATCGGAAGAGCGGTTCAGCAGGAATGCCGAGACCGATCTCGTATGCCGTCTTCTGCTTG
1	65312154	minus	1551451_1_65312154_40_JAK1_ROI_13_OSSeq	GAGCAGGTCATTTGCTTAAGTTAATAGTGGAGGTGGAACTAGATCGGAAGAGCGGTTCAGCAGGAATGCCGAGACCGATCTCGTATGCCGTCTTCTGCTTG
1	65312513	plus	1551452_1_65312513_40_JAK1_ROI_13_OSSeq	AAAGCTCACCACTGTCGCCACCCCAGGCCCTGAACATCAAAGATCGGAAGAGCGGTTCAGCAGGAATGCCGAGACCGATCTCGTATGCCGTCTTCTGCTTG
1	65312939	minus	1551453_1_65312939_40_JAK1_ROI_12_OSSeq	CACCTTTCCTAAGGACAGGTCCAGGTGGCTGTGCTGTGGAAGATCGGAAGAGCGGTTCAGCAGGAATGCCGAGACCGATCTCGTATGCCGTCTTCTGCTTG
1	65313265	minus	1551455_1_65313265_40_JAK1_ROI_12_OSSeq	GATTACAAGGATGACGAAGGAACTTCTGAAGAGAAGAAGAAGATCGGAAGAGCGGTTCAGCAGGAATGCCGAGACCGATCTCGTATGCCGTCTTCTGCTTG
1	65313293	plus	1551454_1_65313293_40_JAK1_ROI_12_OSSeq	ATCCTTGTAATCCATCAGGGTCCCAGAATAGATGTGTGTTAGATCGGAAGAGCGGTTCAGCAGGAATGCCGAGACCGATCTCGTATGCCGTCTTCTGCTTG
1	65313626	plus	1551456_1_65313626_40_JAK1_ROI_12_OSSeq	GCCAAAACACAGTCCTAACATGTCAGGACACTGCAAACAGAGATCGGAAGAGCGGTTCAGCAGGAATGCCGAGACCGATCTCGTATGCCGTCTTCTGCTTG
1	65316222	minus	1551457_1_65316222_40_JAK1_ROI_11_OSSeq	TTTGTGGGGTTACCTAGAACAGCAGGGACCTTCTGTGGTGAGATCGGAAGAGCGGTTCAGCAGGAATGCCGAGACCGATCTCGTATGCCGTCTTCTGCTTG
1	65316495	minus	1551459_1_65316495_40_JAK1_ROI_11_OSSeq	ATGAGCCAGCTGAGTTTCGATCGGATCCTCAAGAAGGATCAGATCGGAAGAGCGGTTCAGCAGGAATGCCGAGACCGATCTCGTATGCCGTCTTCTGCTTG
1	65316580	plus	1551458_1_65316580_40_JAK1_ROI_11_OSSeq	CAGGTTGGAGATTTCTGTGGAAGAGATTGGGGGAGTCTGAAGATCGGAAGAGCGGTTCAGCAGGAATGCCGAGACCGATCTCGTATGCCGTCTTCTGCTTG
1	65316861	plus	1551460_1_65316861_40_JAK1_ROI_11_OSSeq	TTGGCATGGCAAGATCTGTTCTGGTAAGAAAGGTCAGAAAAGATCGGAAGAGCGGTTCAGCAGGAATGCCGAGACCGATCTCGTATGCCGTCTTCTGCTTG
1	65320967	minus	1551461_1_65320967_40_JAK1_ROI_10_OSSeq	CTGTAGAAGAGGCATATACCTTTCTCAGCATCTCATTAGGAGATCGGAAGAGCGGTTCAGCAGGAATGCCGAGACCGATCTCGTATGCCGTCTTCTGCTTG
1	65321282	minus	1551463_1_65321282_40_JAK1_ROI_10_OSSeq	TACAGTCTGCACGGTTCGGACCGCAGCTTCCCCAGCTTGGAGATCGGAAGAGCGGTTCAGCAGGAATGCCGAGACCGATCTCGTATGCCGTCTTCTGCTTG
1	65321329	plus	1551462_1_65321329_40_JAK1_ROI_10_OSSeq	TTCTGCACCTCGATCTGAAAGTTCTTGAACTGCTTCTGGGAGATCGGAAGAGCGGTTCAGCAGGAATGCCGAGACCGATCTCGTATGCCGTCTTCTGCTTG
1	65321640	plus	1551464_1_65321640_40_JAK1_ROI_10_OSSeq	CTACAAAAGCGTCACTTGGTTTTTCACCTGTAAGATAAAGAGATCGGAAGAGCGGTTCAGCAGGAATGCCGAGACCGATCTCGTATGCCGTCTTCTGCTTG
1	65323089	minus	1551465_1_65323089_40_JAK1_ROI_9_OSSeq	TAGGGCCCTTCTTCCTTCATGGGACCCATGGTGGGGGTCCAGATCGGAAGAGCGGTTCAGCAGGAATGCCGAGACCGATCTCGTATGCCGTCTTCTGCTTG
1	65323356	minus	1551467_1_65323356_40_JAK1_ROI_9_OSSeq	AGCTGCACCGACTTTGACAACATCCTCATGACCGTCACCTAGATCGGAAGAGCGGTTCAGCAGGAATGCCGAGACCGATCTCGTATGCCGTCTTCTGCTTG
1	65323449	plus	1551466_1_65323449_40_JAK1_ROI_9_OSSeq	TGGCGTATTCTGTACTAGAGGGAGAAGTAGGCAAAGGGAGAGATCGGAAGAGCGGTTCAGCAGGAATGCCGAGACCGATCTCGTATGCCGTCTTCTGCTTG
1	65323724	plus	1551468_1_65323724_40_JAK1_ROI_9_OSSeq	TTCCCTACAGACATCATCTCCAGCTCAAGACAGAAGAGCCAGATCGGAAGAGCGGTTCAGCAGGAATGCCGAGACCGATCTCGTATGCCGTCTTCTGCTTG
1	65325498	minus	1551469_1_65325498_40_JAK1_ROI_8_OSSeq	CTCCATAGCTGATCAAGAAGTACTACACTTTCTGATTTCTAGATCGGAAGAGCGGTTCAGCAGGAATGCCGAGACCGATCTCGTATGCCGTCTTCTGCTTG
1	65325790	minus	1551471_1_65325790_40_JAK1_ROI_8_OSSeq	GATCGTCCACAACATACAGAATGGCTGTCATGGTCCAATCAGATCGGAAGAGCGGTTCAGCAGGAATGCCGAGACCGATCTCGTATGCCGTCTTCTGCTTG
1	65325857	plus	1551470_1_65325857_40_JAK1_ROI_8_OSSeq	TAATGATGGGCATCTGCTGTGAGCCGGAAGTAGCCATCTAAGATCGGAAGAGCGGTTCAGCAGGAATGCCGAGACCGATCTCGTATGCCGTCTTCTGCTTG
1	65326037	plus	1552769_1_65326037_40_JAK1_ROI_8_OSSeq	TTATAACCCAATGGGAACCCCAAAGGGAAAACCTTTTCATAGATCGGAAGAGCGGTTCAGCAGGAATGCCGAGACCGATCTCGTATGCCGTCTTCTGCTTG
1	65330203	minus	1551472_1_65330203_40_JAK1_ROI_7_OSSeq	GATTTGCTTCCCTCCCAAATACACCTCAGCATCAATATTTAGATCGGAAGAGCGGTTCAGCAGGAATGCCGAGACCGATCTCGTATGCCGTCTTCTGCTTG
1	65330544	minus	1551474_1_65330544_40_JAK1_ROI_7_OSSeq	GAGAAAAACAAGATCCGGGAAGAGTGGAACAATTTTTCTTAGATCGGAAGAGCGGTTCAGCAGGAATGCCGAGACCGATCTCGTATGCCGTCTTCTGCTTG
1	65330564	plus	1551473_1_65330564_40_JAK1_ROI_7_OSSeq	TCCCGGATCTTGTTTTTCTCCTCATCCTTCTTGTGTTTATAGATCGGAAGAGCGGTTCAGCAGGAATGCCGAGACCGATCTCGTATGCCGTCTTCTGCTTG
1	65330903	plus	1551475_1_65330903_40_JAK1_ROI_7_OSSeq	ATACGCAATGTGCACGGAAACTCAGAAAGGGAAATCACTGAGATCGGAAGAGCGGTTCAGCAGGAATGCCGAGACCGATCTCGTATGCCGTCTTCTGCTTG
1	65332357	minus	1551476_1_65332357_40_JAK1_ROI_6_OSSeq	CCTGTAGCACAAGGTCTAAATAAGTATTTATTGAGTTATGAGATCGGAAGAGCGGTTCAGCAGGAATGCCGAGACCGATCTCGTATGCCGTCTTCTGCTTG
1	65332528	minus	1551478_1_65332528_40_JAK1_ROI_6_OSSeq	GTGGAGGCATAAACCAAATGTAAGTGGCTGTTGGCAGTCGAGATCGGAAGAGCGGTTCAGCAGGAATGCCGAGACCGATCTCGTATGCCGTCTTCTGCTTG
1	65332720	plus	1551477_1_65332720_40_JAK1_ROI_6_OSSeq	GGTAGCCAAGTATTTCACCTTCAGGTCATGCGTGGACACGAGATCGGAAGAGCGGTTCAGCAGGAATGCCGAGACCGATCTCGTATGCCGTCTTCTGCTTG
1	65332740	minus	1551480_1_65332740_40_JAK1_ROI_6_OSSeq	AAGACCATTTGTGACAGCAGCGTGTCCACGCATGACCTGAAGATCGGAAGAGCGGTTCAGCAGGAATGCCGAGACCGATCTCGTATGCCGTCTTCTGCTTG
1	65332883	plus	1551479_1_65332883_40_JAK1_ROI_6_OSSeq	CGCTTGTAGCTAAAAGACAGTAGAAAAGTACATCTCCTTTAGATCGGAAGAGCGGTTCAGCAGGAATGCCGAGACCGATCTCGTATGCCGTCTTCTGCTTG
1	65333100	plus	1551481_1_65333100_40_JAK1_ROI_6_OSSeq	GCTCCACAGATTTCACTGAAATGGGAATTGCTACAAGTATAGATCGGAAGAGCGGTTCAGCAGGAATGCCGAGACCGATCTCGTATGCCGTCTTCTGCTTG
1	65334716	minus	1551482_1_65334716_40_JAK1_ROI_5_OSSeq	GCCAATAAAATTAGTGGCCCCCAGGCCTTCTCCGTCCCCTAGATCGGAAGAGCGGTTCAGCAGGAATGCCGAGACCGATCTCGTATGCCGTCTTCTGCTTG
1	65335049	minus	1551484_1_65335049_40_JAK1_ROI_5_OSSeq	ATTGAGAACGAGTGTCTAGGGATGGCTGTCCTGGCCATCTAGATCGGAAGAGCGGTTCAGCAGGAATGCCGAGACCGATCTCGTATGCCGTCTTCTGCTTG
1	65335069	plus	1551483_1_65335069_40_JAK1_ROI_5_OSSeq	CCTAGACACTCGTTCTCAATATCATGTCCATCCTGCTCGGAGATCGGAAGAGCGGTTCAGCAGGAATGCCGAGACCGATCTCGTATGCCGTCTTCTGCTTG
1	65335402	plus	1551485_1_65335402_40_JAK1_ROI_5_OSSeq	ACAGACATACGAAGTCCCTTCGCCATAGAAGTGACGCTGAAGATCGGAAGAGCGGTTCAGCAGGAATGCCGAGACCGATCTCGTATGCCGTCTTCTGCTTG
1	65338819	minus	1551486_1_65338819_40_JAK1_ROI_4_OSSeq	TTATCCAGCTTGTGGGCTTTGGGGCTTCCTTTCTTTCCTAAGATCGGAAGAGCGGTTCAGCAGGAATGCCGAGACCGATCTCGTATGCCGTCTTCTGCTTG
1	65339074	minus	1551488_1_65339074_40_JAK1_ROI_4_OSSeq	AAAGATTCCAGATGCAACCCCTCTCCTTGATGCCAGCTCAAGATCGGAAGAGCGGTTCAGCAGGAATGCCGAGACCGATCTCGTATGCCGTCTTCTGCTTG
1	65339180	plus	1551487_1_65339180_40_JAK1_ROI_4_OSSeq	GTTCCATGCCAATTGGTGAAATAGAACCTGGAAGGCAGGAAGATCGGAAGAGCGGTTCAGCAGGAATGCCGAGACCGATCTCGTATGCCGTCTTCTGCTTG
1	65339435	plus	1551489_1_65339435_40_JAK1_ROI_4_OSSeq	CGAAGATCACAAAGACAGCTCCTCTGACTTCTCACTATGCAGATCGGAAGAGCGGTTCAGCAGGAATGCCGAGACCGATCTCGTATGCCGTCTTCTGCTTG
1	65344422	minus	1551490_1_65344422_40_JAK1_ROI_3_OSSeq	GAATTAGTGTCCTACAGCAGAGTTTTTCAAATGGGTAATCAGATCGGAAGAGCGGTTCAGCAGGAATGCCGAGACCGATCTCGTATGCCGTCTTCTGCTTG
1	65344674	minus	1551492_1_65344674_40_JAK1_ROI_3_OSSeq	GATGAGGTATGGGAAGTACTGACCTGGTACCTGCCTGGCTAGATCGGAAGAGCGGTTCAGCAGGAATGCCGAGACCGATCTCGTATGCCGTCTTCTGCTTG
1	65344786	plus	1551491_1_65344786_40_JAK1_ROI_3_OSSeq	TTCTCGTCATACAGGGCAAAGAGGTTGTGACAAAGAGGAGAGATCGGAAGAGCGGTTCAGCAGGAATGCCGAGACCGATCTCGTATGCCGTCTTCTGCTTG
1	65345034	plus	1551493_1_65345034_40_JAK1_ROI_3_OSSeq	GAAATATGCACTGTAGCTCCTGGCAAACCAAATTTAGATCAGATCGGAAGAGCGGTTCAGCAGGAATGCCGAGACCGATCTCGTATGCCGTCTTCTGCTTG
1	65348676	minus	1551494_1_65348676_40_JAK1_ROI_2_OSSeq	CTATAAGATACCAGGGGATGACGCTTGACTTCTGTGGATCAGATCGGAAGAGCGGTTCAGCAGGAATGCCGAGACCGATCTCGTATGCCGTCTTCTGCTTG
1	65349034	plus	1551495_1_65349034_40_JAK1_ROI_2_OSSeq	TCCGACAGATAGAAGATCACTTCCACCCCTGGCTCAGGGGAGATCGGAAGAGCGGTTCAGCAGGAATGCCGAGACCGATCTCGTATGCCGTCTTCTGCTTG
1	65349059	minus	1551496_1_65349059_40_JAK1_ROI_2_OSSeq	AAGAAGACTGAGGTGAACCTGGAGGCCCCTGAGCCAGGGGAGATCGGAAGAGCGGTTCAGCAGGAATGCCGAGACCGATCTCGTATGCCGTCTTCTGCTTG
1	65349432	plus	1551497_1_65349432_40_JAK1_ROI_2_OSSeq	GAATAATTTTAGACATGGCCTGAATTTATTTTCTCCATTTAGATCGGAAGAGCGGTTCAGCAGGAATGCCGAGACCGATCTCGTATGCCGTCTTCTGCTTG
1	65351730	minus	1551498_1_65351730_40_JAK1_ROI_1_OSSeq	CAAAAGTATAGGAGGTACAGAGTAAAAGTTAAACTTCCCTAGATCGGAAGAGCGGTTCAGCAGGAATGCCGAGACCGATCTCGTATGCCGTCTTCTGCTTG
1	65352091	plus	1551499_1_65352091_40_JAK1_ROI_1_OSSeq	TTCATTAAGGAAGCAGCCCAAACCATAAGCAGGCAAGAAAAGATCGGAAGAGCGGTTCAGCAGGAATGCCGAGACCGATCTCGTATGCCGTCTTCTGCTTG
1	115250872	minus	1551500_1_115250872_40_NRAS_ROI_4_OSSeq	ATGTAGGCATACCCTATTCCTGGCAATGACCAGGAATTTGAGATCGGAAGAGCGGTTCAGCAGGAATGCCGAGACCGATCTCGTATGCCGTCTTCTGCTTG
1	115251162	minus	1551502_1_115251162_40_NRAS_ROI_4_OSSeq	TGATGGGACTCAGGGTTGTATGGGATTGCCATGTGTGGTGAGATCGGAAGAGCGGTTCAGCAGGAATGCCGAGACCGATCTCGTATGCCGTCTTCTGCTTG
1	115251234	plus	1551501_1_115251234_40_NRAS_ROI_4_OSSeq	GCGTATTTCTCTTACCAGTGTGTAAAAAGCATCTTCAACAAGATCGGAAGAGCGGTTCAGCAGGAATGCCGAGACCGATCTCGTATGCCGTCTTCTGCTTG
1	115251523	plus	1551503_1_115251523_40_NRAS_ROI_4_OSSeq	AGGGTAATGTGAGAAACACGGAACAAAACTACATTAAACTAGATCGGAAGAGCGGTTCAGCAGGAATGCCGAGACCGATCTCGTATGCCGTCTTCTGCTTG
1	115251899	minus	1551504_1_115251899_40_NRAS_ROI_3_OSSeq	GACTACGGGCACATCATCATGCCCGGCTAATTTTTGTACTAGATCGGAAGAGCGGTTCAGCAGGAATGCCGAGACCGATCTCGTATGCCGTCTTCTGCTTG
1	115252098	minus	1552767_1_115252098_40_NRAS_ROI_3_OSSeq	CTGGTAGAGATGTGATCCATATTCATATTCTTTGTTGTTAAGATCGGAAGAGCGGTTCAGCAGGAATGCCGAGACCGATCTCGTATGCCGTCTTCTGCTTG
1	115252196	minus	1551506_1_115252196_40_NRAS_ROI_3_OSSeq	GAGTTACGGGATTCCATTCATTGAAACCTCAGCCAAGACCAGATCGGAAGAGCGGTTCAGCAGGAATGCCGAGACCGATCTCGTATGCCGTCTTCTGCTTG
1	115252260	plus	1551505_1_115252260_40_NRAS_ROI_3_OSSeq	GTATCAACTGTCCTTGTTGGCAAATCACACTTGTTTCCCAAGATCGGAAGAGCGGTTCAGCAGGAATGCCGAGACCGATCTCGTATGCCGTCTTCTGCTTG
1	115256141	minus	1551507_1_115256141_40_NRAS_ROI_2_OSSeq	CTTGGAACCAGAGTTGTTGTAATTAGAGATCACGAAGGAAAGATCGGAAGAGCGGTTCAGCAGGAATGCCGAGACCGATCTCGTATGCCGTCTTCTGCTTG
1	115256475	minus	1551509_1_115256475_40_NRAS_ROI_2_OSSeq	CCATGAGAGACCAATACATGAGGACAGGCGAAGGCTTCCTAGATCGGAAGAGCGGTTCAGCAGGAATGCCGAGACCGATCTCGTATGCCGTCTTCTGCTTG
1	115256499	plus	1551508_1_115256499_40_NRAS_ROI_2_OSSeq	TATTGGTCTCTCATGGCACTGTACTCTTCTTGTCCAGCTGAGATCGGAAGAGCGGTTCAGCAGGAATGCCGAGACCGATCTCGTATGCCGTCTTCTGCTTG
1	115256833	plus	1551510_1_115256833_40_NRAS_ROI_2_OSSeq	ATATGGTCACTGTGTTCCTGGAAAAGATTAAGAAAACACAAGATCGGAAGAGCGGTTCAGCAGGAATGCCGAGACCGATCTCGTATGCCGTCTTCTGCTTG
1	115258406	minus	1551511_1_115258406_40_NRAS_ROI_1_OSSeq	GCAAACTCAGTGTTGAGTTCATTCATGAGTTTCTTCATATAGATCGGAAGAGCGGTTCAGCAGGAATGCCGAGACCGATCTCGTATGCCGTCTTCTGCTTG
1	115258677	minus	1551513_1_115258677_40_NRAS_ROI_1_OSSeq	GCTAATCCAGAACCACTTTGTAGATGAATATGATCCCACCAGATCGGAAGAGCGGTTCAGCAGGAATGCCGAGACCGATCTCGTATGCCGTCTTCTGCTTG
1	115258761	plus	1551512_1_115258761_40_NRAS_ROI_1_OSSeq	CACCAGTTTGTACTCAGTCATTTCACACCAGCAAGAACCTAGATCGGAAGAGCGGTTCAGCAGGAATGCCGAGACCGATCTCGTATGCCGTCTTCTGCTTG
1	115259038	plus	1551514_1_115259038_40_NRAS_ROI_1_OSSeq	GAAATCCCCCTTCCTATTACTCCCCGAAGGCTTCTCAGCTAGATCGGAAGAGCGGTTCAGCAGGAATGCCGAGACCGATCTCGTATGCCGTCTTCTGCTTG
2	191835272	minus	1551515_2_191835272_40_STAT1_ROI_23_OSSeq	ATTCGCTGCAACCTGTTGATAGCAAGTGAATTTTTCTCTAAGATCGGAAGAGCGGTTCAGCAGGAATGCCGAGACCGATCTCGTATGCCGTCTTCTGCTTG
2	191835632	plus	1551516_2_191835632_40_STAT1_ROI_23_OSSeq	TATATCACCTAAGCTGACGGATTATTACTCTGCTGCCCACAGATCGGAAGAGCGGTTCAGCAGGAATGCCGAGACCGATCTCGTATGCCGTCTTCTGCTTG
2	191839349	minus	1551517_2_191839349_40_STAT1_ROI_22_OSSeq	AACCACCTACATCATCAGTGGGATTTTTATTCCTCGCATTAGATCGGAAGAGCGGTTCAGCAGGAATGCCGAGACCGATCTCGTATGCCGTCTTCTGCTTG
2	191839528	minus	1551519_2_191839528_40_STAT1_ROI_22_OSSeq	TTCGACAGTATGGTGAGTACCACGGCTGGCCTGTGTGTAGAGATCGGAAGAGCGGTTCAGCAGGAATGCCGAGACCGATCTCGTATGCCGTCTTCTGCTTG
2	191839708	plus	1551518_2_191839708_40_STAT1_ROI_22_OSSeq	GCACTAGTGCATACTTACACACTTTATCTTTTGTCTGTAAAGATCGGAAGAGCGGTTCAGCAGGAATGCCGAGACCGATCTCGTATGCCGTCTTCTGCTTG
2	191839889	plus	1551520_2_191839889_40_STAT1_ROI_22_OSSeq	ATAGCCAGACTGGAATCTGTGCCGCTTCTGCCTGGGTAAGAGATCGGAAGAGCGGTTCAGCAGGAATGCCGAGACCGATCTCGTATGCCGTCTTCTGCTTG
2	191840373	minus	1551521_2_191840373_40_STAT1_ROI_21_OSSeq	TTGTTGAGATCCCCGTGTTACTGCCTATCAGCATTTTACTAGATCGGAAGAGCGGTTCAGCAGGAATGCCGAGACCGATCTCGTATGCCGTCTTCTGCTTG
2	191840734	plus	1551522_2_191840734_40_STAT1_ROI_21_OSSeq	TTAAGGAGCTATAACCTCCCTGCCTGAGTCACCTAAAATTAGATCGGAAGAGCGGTTCAGCAGGAATGCCGAGACCGATCTCGTATGCCGTCTTCTGCTTG
2	191841301	minus	1551523_2_191841301_40_STAT1_ROI_20_OSSeq	CCATTGCTGGTCTTGTGTATTTGTTACTATCACTGTTTCCAGATCGGAAGAGCGGTTCAGCAGGAATGCCGAGACCGATCTCGTATGCCGTCTTCTGCTTG
2	191841654	minus	1551525_2_191841654_40_STAT1_ROI_20_OSSeq	CCCTGACATCATTCGCAATTACAAAGTCATGGCTGCTGAGAGATCGGAAGAGCGGTTCAGCAGGAATGCCGAGACCGATCTCGTATGCCGTCTTCTGCTTG
2	191841661	plus	1551524_2_191841661_40_STAT1_ROI_20_OSSeq	GCCATGACTTTGTAATTGCGAATGATGTCAGGGAAAGTAAAGATCGGAAGAGCGGTTCAGCAGGAATGCCGAGACCGATCTCGTATGCCGTCTTCTGCTTG
2	191842034	plus	1551526_2_191842034_40_STAT1_ROI_20_OSSeq	GCCTGCATCTTCAATGATGTGCTGCCCATAGGCACATAAAAGATCGGAAGAGCGGTTCAGCAGGAATGCCGAGACCGATCTCGTATGCCGTCTTCTGCTTG
2	191843367	minus	1551527_2_191843367_40_STAT1_ROI_19_OSSeq	TGGTTCACTCTCTGGAACATATTGTGGAAATGATGGTTTTAGATCGGAAGAGCGGTTCAGCAGGAATGCCGAGACCGATCTCGTATGCCGTCTTCTGCTTG
2	191843589	minus	1551529_2_191843589_40_STAT1_ROI_19_OSSeq	AGGGGCCATCACATTCACATGGGTGGAGCGGTCCCAGAACAGATCGGAAGAGCGGTTCAGCAGGAATGCCGAGACCGATCTCGTATGCCGTCTTCTGCTTG
2	191843726	plus	1551528_2_191843726_40_STAT1_ROI_19_OSSeq	ACCTGGATATCGAAGAGATGGACGGATGGGCTTTTAGTTCAGATCGGAAGAGCGGTTCAGCAGGAATGCCGAGACCGATCTCGTATGCCGTCTTCTGCTTG
2	191843949	plus	1551530_2_191843949_40_STAT1_ROI_19_OSSeq	TAGGATGCTACAGATGCTCAATAACACGTGTGGGATTAATAGATCGGAAGAGCGGTTCAGCAGGAATGCCGAGACCGATCTCGTATGCCGTCTTCTGCTTG
2	191844376	minus	1551531_2_191844376_40_STAT1_ROI_18_OSSeq	TTGACTAGGCGTGTGTGAATCTCACAGGAGTGCGCATTTAAGATCGGAAGAGCGGTTCAGCAGGAATGCCGAGACCGATCTCGTATGCCGTCTTCTGCTTG
2	191844734	plus	1551532_2_191844734_40_STAT1_ROI_18_OSSeq	CTGGCAGGGAATATCAAGTTCCCTCCCCGCTCTTATCAGCAGATCGGAAGAGCGGTTCAGCAGGAATGCCGAGACCGATCTCGTATGCCGTCTTCTGCTTG
2	191845209	minus	1551533_2_191845209_40_STAT1_ROI_17_OSSeq	TTTTGGCGTGTTCTTCTCTGGCCAAGGAGCCCCTCGGGCAAGATCGGAAGAGCGGTTCAGCAGGAATGCCGAGACCGATCTCGTATGCCGTCTTCTGCTTG
2	191845568	plus	1551534_2_191845568_40_STAT1_ROI_17_OSSeq	TAATACGTGCTGTAAGAGGGCGGAATTTAAATGGTCTAAAAGATCGGAAGAGCGGTTCAGCAGGAATGCCGAGACCGATCTCGTATGCCGTCTTCTGCTTG
2	191846835	minus	1551535_2_191846835_40_STAT1_ROI_16_OSSeq	TGAGATGAATTCCCAAGGGAAAGTTTTATGAATTATGTAAAGATCGGAAGAGCGGTTCAGCAGGAATGCCGAGACCGATCTCGTATGCCGTCTTCTGCTTG
2	191847122	minus	1551537_2_191847122_40_STAT1_ROI_16_OSSeq	CAAAAGAGGTCTCAATGTGGACCAGCTGAACATGTTGGGAAGATCGGAAGAGCGGTTCAGCAGGAATGCCGAGACCGATCTCGTATGCCGTCTTCTGCTTG
2	191847180	plus	1551536_2_191847180_40_STAT1_ROI_16_OSSeq	CAACTCAGCACTTCTGAAAGCTGAGCCCATCGTGCACATGAGATCGGAAGAGCGGTTCAGCAGGAATGCCGAGACCGATCTCGTATGCCGTCTTCTGCTTG
2	191847484	plus	1551538_2_191847484_40_STAT1_ROI_16_OSSeq	TCATTTGAAGACACACCCGTGCACACACAGCAGCACACAGAGATCGGAAGAGCGGTTCAGCAGGAATGCCGAGACCGATCTCGTATGCCGTCTTCTGCTTG
2	191848235	minus	1551539_2_191848235_40_STAT1_ROI_15_OSSeq	TAAGGGAGAAGTGACAAAGCTCCTGTGGTATTTCTAAGGCAGATCGGAAGAGCGGTTCAGCAGGAATGCCGAGACCGATCTCGTATGCCGTCTTCTGCTTG
2	191848602	plus	1551540_2_191848602_40_STAT1_ROI_15_OSSeq	AGTTCTGTTCTTCTGTCCAGTTTAACTTGTCTTTGATGTAAGATCGGAAGAGCGGTTCAGCAGGAATGCCGAGACCGATCTCGTATGCCGTCTTCTGCTTG
2	191848923	minus	1551541_2_191848923_40_STAT1_ROI_14_OSSeq	TCAGTGTTTGTTCTGGAGGTATTTACCTAATTGTTTTAAAAGATCGGAAGAGCGGTTCAGCAGGAATGCCGAGACCGATCTCGTATGCCGTCTTCTGCTTG
2	191849281	plus	1551542_2_191849281_40_STAT1_ROI_14_OSSeq	AGTATCTCAGTGTGCTCTGAAAGATAAGTGTCTGAAGTTAAGATCGGAAGAGCGGTTCAGCAGGAATGCCGAGACCGATCTCGTATGCCGTCTTCTGCTTG
2	191850144	minus	1551543_2_191850144_40_STAT1_ROI_13_OSSeq	ACACCACATTTGTGCTTTACTATTGTCAAACGATTTTGCAAGATCGGAAGAGCGGTTCAGCAGGAATGCCGAGACCGATCTCGTATGCCGTCTTCTGCTTG
2	191850503	plus	1551544_2_191850503_40_STAT1_ROI_13_OSSeq	TAGAATGCAGAACATGGGACAAATTGGCCCTCGTTCAGGGAGATCGGAAGAGCGGTTCAGCAGGAATGCCGAGACCGATCTCGTATGCCGTCTTCTGCTTG
2	191851396	minus	1551545_2_191851396_40_STAT1_ROI_12_OSSeq	AGTACTTGGGGCATTTTGGTTTCTCCTCCTTATCCCACGAAGATCGGAAGAGCGGTTCAGCAGGAATGCCGAGACCGATCTCGTATGCCGTCTTCTGCTTG
2	191851618	minus	1551547_2_191851618_40_STAT1_ROI_11_OSSeq	ATTTTGGGCACGCACACAAAAGTGATGAACATGGAGGAGTAGATCGGAAGAGCGGTTCAGCAGGAATGCCGAGACCGATCTCGTATGCCGTCTTCTGCTTG
2	191851756	plus	1551546_2_191851756_40_STAT1_ROI_12_OSSeq	GTCACGTACCCTTTTACTGTATTTCTCTCATTCACATCTCAGATCGGAAGAGCGGTTCAGCAGGAATGCCGAGACCGATCTCGTATGCCGTCTTCTGCTTG
2	191851975	plus	1551548_2_191851975_40_STAT1_ROI_11_OSSeq	GCAAGTATCACTGAATGACCTTTGGCAAATAAATGGTCTGAGATCGGAAGAGCGGTTCAGCAGGAATGCCGAGACCGATCTCGTATGCCGTCTTCTGCTTG
2	191854123	minus	1551549_2_191854123_40_STAT1_ROI_10_OSSeq	ATGAGCAGAGACTTCTAGTCAGATCCACCAGGGCCATCACAGATCGGAAGAGCGGTTCAGCAGGAATGCCGAGACCGATCTCGTATGCCGTCTTCTGCTTG
2	191854497	plus	1551550_2_191854497_40_STAT1_ROI_10_OSSeq	CCCTCCAGTTTTAGGGTATTACCAACAAAAAAACTGACAGAGATCGGAAGAGCGGTTCAGCAGGAATGCCGAGACCGATCTCGTATGCCGTCTTCTGCTTG
2	191855806	minus	1551551_2_191855806_40_STAT1_ROI_9_OSSeq	CAGGGGGCACTTTAATATGAACTCTTACTGAGAATATCTGAGATCGGAAGAGCGGTTCAGCAGGAATGCCGAGACCGATCTCGTATGCCGTCTTCTGCTTG
2	191856171	plus	1551552_2_191856171_40_STAT1_ROI_9_OSSeq	CTGACAAGTTGGATGAACAAAGTGATATTTTCTAATTAGTAGATCGGAAGAGCGGTTCAGCAGGAATGCCGAGACCGATCTCGTATGCCGTCTTCTGCTTG
2	191859669	minus	1552771_2_191859669_40_STAT1_ROI_8_OSSeq	TACAAGGGTTTAATAGGTGTTTTTTATATATATATATATAAGATCGGAAGAGCGGTTCAGCAGGAATGCCGAGACCGATCTCGTATGCCGTCTTCTGCTTG
2	191859725	minus	1551554_2_191859725_40_STAT1_ROI_8_OSSeq	GTACCTTCTGTAATCGGTCTATACAGAGGAACATTTTACCAGATCGGAAGAGCGGTTCAGCAGGAATGCCGAGACCGATCTCGTATGCCGTCTTCTGCTTG
2	191859922	plus	1551553_2_191859922_40_STAT1_ROI_8_OSSeq	AGACTCTCCGCAACTATAGTGAACCTGGGAAGACACAAGAAGATCGGAAGAGCGGTTCAGCAGGAATGCCGAGACCGATCTCGTATGCCGTCTTCTGCTTG
2	191859996	plus	1552772_2_191859996_40_STAT1_ROI_8_OSSeq	GCCTGGATTAAAGGGAATCATGGTATATTAGTCCATTCTCAGATCGGAAGAGCGGTTCAGCAGGAATGCCGAGACCGATCTCGTATGCCGTCTTCTGCTTG
2	191862310	minus	1551555_2_191862310_40_STAT1_ROI_7_OSSeq	GGTGTCGTTTGACTGTACAAAACATCAGTGACATGGTCGTAGATCGGAAGAGCGGTTCAGCAGGAATGCCGAGACCGATCTCGTATGCCGTCTTCTGCTTG
2	191862550	minus	1551557_2_191862550_40_STAT1_ROI_7_OSSeq	CAGAACTGGTAAGATTCTCCAAAGCAGAAAACTGGCAGCTAGATCGGAAGAGCGGTTCAGCAGGAATGCCGAGACCGATCTCGTATGCCGTCTTCTGCTTG
2	191862669	plus	1551556_2_191862669_40_STAT1_ROI_7_OSSeq	TTAATCAGGGCATTCTGGGTAAGTTCAGTGACATTCAGCAAGATCGGAAGAGCGGTTCAGCAGGAATGCCGAGACCGATCTCGTATGCCGTCTTCTGCTTG
2	191862800	minus	1551559_2_191862800_40_STAT1_ROI_6_OSSeq	GCCCCAGTTGAGAATGAAATGATATTTGCTTTTCTTTTAAAGATCGGAAGAGCGGTTCAGCAGGAATGCCGAGACCGATCTCGTATGCCGTCTTCTGCTTG
2	191862910	plus	1551558_2_191862910_40_STAT1_ROI_7_OSSeq	AGTGGCATGCTATTCTGGAAAGTAAATAACTACCTTTCTCAGATCGGAAGAGCGGTTCAGCAGGAATGCCGAGACCGATCTCGTATGCCGTCTTCTGCTTG
2	191863140	plus	1551560_2_191863140_40_STAT1_ROI_6_OSSeq	CAGGTCAAAGTTTGGCTTTCTTCGATCTTTAATGAACATGAGATCGGAAGAGCGGTTCAGCAGGAATGCCGAGACCGATCTCGTATGCCGTCTTCTGCTTG
2	191864180	minus	1551561_2_191864180_40_STAT1_ROI_5_OSSeq	AGGGCTTCTCAACATCCAATATTATTGACATTTCGGGCTAAGATCGGAAGAGCGGTTCAGCAGGAATGCCGAGACCGATCTCGTATGCCGTCTTCTGCTTG
2	191864543	plus	1551562_2_191864543_40_STAT1_ROI_5_OSSeq	CCCCAAAAAGAGATCTGACTTGGACAGTTCTAATCATATAAGATCGGAAGAGCGGTTCAGCAGGAATGCCGAGACCGATCTCGTATGCCGTCTTCTGCTTG
2	191865700	minus	1551563_2_191865700_40_STAT1_ROI_4_OSSeq	CAATTGCTTGGGGTGTAAACCTCGTAACTGAGTTCAGTCTAGATCGGAAGAGCGGTTCAGCAGGAATGCCGAGACCGATCTCGTATGCCGTCTTCTGCTTG
2	191866056	plus	1551564_2_191866056_40_STAT1_ROI_4_OSSeq	CTGGCAAACTGTTAACAAGGTTACAAAAAAACTAGGCTCAAGATCGGAAGAGCGGTTCAGCAGGAATGCCGAGACCGATCTCGTATGCCGTCTTCTGCTTG
2	191872109	minus	1551565_2_191872109_40_STAT1_ROI_3_OSSeq	GAGATTTTATAGAACCAGGCTTTAAGAAAGATCCTAATCTAGATCGGAAGAGCGGTTCAGCAGGAATGCCGAGACCGATCTCGTATGCCGTCTTCTGCTTG
2	191872472	plus	1551566_2_191872472_40_STAT1_ROI_3_OSSeq	TATATTCTCCGGGAAACCTCATCTCTCATCTATTAAATTCAGATCGGAAGAGCGGTTCAGCAGGAATGCCGAGACCGATCTCGTATGCCGTCTTCTGCTTG
2	191873424	minus	1551567_2_191873424_40_STAT1_ROI_2_OSSeq	CCTCTTAGGTATCAGTAATCCTGAGAAAAATGTGATGCTAAGATCGGAAGAGCGGTTCAGCAGGAATGCCGAGACCGATCTCGTATGCCGTCTTCTGCTTG
2	191873740	minus	1551569_2_191873740_40_STAT1_ROI_2_OSSeq	GTCACAGCTGGATGATCAATATAGTCGCTTTTCTTTGGAGAGATCGGAAGAGCGGTTCAGCAGGAATGCCGAGACCGATCTCGTATGCCGTCTTCTGCTTG
2	191873783	plus	1551568_2_191873783_40_STAT1_ROI_2_OSSeq	AGGTCATGAAAACGGATGGTGGCAAATGAAACATCATTGGAGATCGGAAGAGCGGTTCAGCAGGAATGCCGAGACCGATCTCGTATGCCGTCTTCTGCTTG
2	191874093	plus	1551570_2_191874093_40_STAT1_ROI_2_OSSeq	AAAGTCAACAGGGGACCCTTCACTTTCTATGTCAAATACTAGATCGGAAGAGCGGTTCAGCAGGAATGCCGAGACCGATCTCGTATGCCGTCTTCTGCTTG
2	191874399	minus	1551571_2_191874399_40_STAT1_ROI_1_OSSeq	GAGCCAAAAAGTGTCTCAACAAAGTTAAGTATATTAGTCAAGATCGGAAGAGCGGTTCAGCAGGAATGCCGAGACCGATCTCGTATGCCGTCTTCTGCTTG
2	191874638	minus	1551573_2_191874638_40_STAT1_ROI_1_OSSeq	TTCACCAGCTTTATGATGACAGTTTTCCCATGGAAATCAGAGATCGGAAGAGCGGTTCAGCAGGAATGCCGAGACCGATCTCGTATGCCGTCTTCTGCTTG
2	191874763	plus	1551572_2_191874763_40_STAT1_ROI_1_OSSeq	GTATATGGAAACCATAGCTCCAAAGAAAGCCTTCCTAGCAAGATCGGAAGAGCGGTTCAGCAGGAATGCCGAGACCGATCTCGTATGCCGTCTTCTGCTTG
2	191875000	plus	1551574_2_191875000_40_STAT1_ROI_1_OSSeq	TTTAAACTGCAACCACCTCCCACCCTGGAAACATGCTCTCAGATCGGAAGAGCGGTTCAGCAGGAATGCCGAGACCGATCTCGTATGCCGTCTTCTGCTTG
3	12625779	minus	1551575_3_12625779_40_RAF1_ROI_16_OSSeq	CATTTGCAGTGCTGGTGTGTCCTGCTCCCTCCCCACATTCAGATCGGAAGAGCGGTTCAGCAGGAATGCCGAGACCGATCTCGTATGCCGTCTTCTGCTTG
3	12626022	minus	1551577_3_12626022_40_RAF1_ROI_16_OSSeq	TATCAATGCTTGCACGCTGACCACGTCCCCGAGGCTGCCTAGATCGGAAGAGCGGTTCAGCAGGAATGCCGAGACCGATCTCGTATGCCGTCTTCTGCTTG
3	12626141	plus	1551576_3_12626141_40_RAF1_ROI_16_OSSeq	CAATGGAAGACAGGATCTGAAACAAAGCCCAAGAATGCTCAGATCGGAAGAGCGGTTCAGCAGGAATGCCGAGACCGATCTCGTATGCCGTCTTCTGCTTG
3	12626148	minus	1551579_3_12626148_40_RAF1_ROI_15_OSSeq	CTAATGAGAGCATTCTTGGGCTTTGTTTCAGATCCTGTCTAGATCGGAAGAGCGGTTCAGCAGGAATGCCGAGACCGATCTCGTATGCCGTCTTCTGCTTG
3	12626354	minus	1551581_3_12626354_40_RAF1_ROI_15_OSSeq	GCTGACTGTGTGAAGAAAGTAAAGGAAGAGAGGCCTCTTTAGATCGGAAGAGCGGTTCAGCAGGAATGCCGAGACCGATCTCGTATGCCGTCTTCTGCTTG
3	12626374	plus	1551578_3_12626374_40_RAF1_ROI_16_OSSeq	ACTTTCTTCACACAGTCAGCTACCAGCCTCTTCATTGCTTAGATCGGAAGAGCGGTTCAGCAGGAATGCCGAGACCGATCTCGTATGCCGTCTTCTGCTTG
3	12626390	minus	1551583_3_12626390_40_RAF1_ROI_14_OSSeq	TATAAGAACTGCCCCAAAGCAATGAAGAGGCTGGTAGCTGAGATCGGAAGAGCGGTTCAGCAGGAATGCCGAGACCGATCTCGTATGCCGTCTTCTGCTTG
3	12626505	plus	1551580_3_12626505_40_RAF1_ROI_15_OSSeq	TAATGGGGGGTGAATGAACAACAGATAATAACAAGTCCTAAGATCGGAAGAGCGGTTCAGCAGGAATGCCGAGACCGATCTCGTATGCCGTCTTCTGCTTG
3	12626601	minus	1551585_3_12626601_40_RAF1_ROI_14_OSSeq	ACATCAACAACCGAGATCAGGTAAGTCTGTGCTGGTGCGAAGATCGGAAGAGCGGTTCAGCAGGAATGCCGAGACCGATCTCGTATGCCGTCTTCTGCTTG
3	12626714	plus	1551582_3_12626714_40_RAF1_ROI_15_OSSeq	GAATGGGTTGTTATCCTGCATTCGGATCACCTCTGGGGCCAGATCGGAAGAGCGGTTCAGCAGGAATGCCGAGACCGATCTCGTATGCCGTCTTCTGCTTG
3	12626750	plus	1551584_3_12626750_40_RAF1_ROI_14_OSSeq	GGCCTACATGTATCACCATATGACAAAAGTGCATTTATCAAGATCGGAAGAGCGGTTCAGCAGGAATGCCGAGACCGATCTCGTATGCCGTCTTCTGCTTG
3	12626946	minus	1551587_3_12626946_40_RAF1_ROI_13_OSSeq	AGAGGAGTTAATAAGCTGGGTGACAGAAATGCTGGGTCTTAGATCGGAAGAGCGGTTCAGCAGGAATGCCGAGACCGATCTCGTATGCCGTCTTCTGCTTG
3	12626960	plus	1551586_3_12626960_40_RAF1_ROI_14_OSSeq	CTGTCACCCAGCTTATTAACTCCTCTCCACACTAAGCTTCAGATCGGAAGAGCGGTTCAGCAGGAATGCCGAGACCGATCTCGTATGCCGTCTTCTGCTTG
3	12627207	minus	1551589_3_12627207_40_RAF1_ROI_13_OSSeq	AACAGTAAAGTCACGCTGGAGTGGTTCTCAGCAGGTTGAAAGATCGGAAGAGCGGTTCAGCAGGAATGCCGAGACCGATCTCGTATGCCGTCTTCTGCTTG
3	12627305	plus	1551588_3_12627305_40_RAF1_ROI_13_OSSeq	GCTTGTTAAGGACTCTGGTTTCAAAAGAATGGTCAGGTTAAGATCGGAAGAGCGGTTCAGCAGGAATGCCGAGACCGATCTCGTATGCCGTCTTCTGCTTG
3	12627563	plus	1551590_3_12627563_40_RAF1_ROI_13_OSSeq	CATTTGCACATCTAGGTGCTGGGTCTCTGGCCTTGTGACCAGATCGGAAGAGCGGTTCAGCAGGAATGCCGAGACCGATCTCGTATGCCGTCTTCTGCTTG
3	12628963	minus	1551591_3_12628963_40_RAF1_ROI_12_OSSeq	GTGCCAGGGGATATCTTTTTAAGGAAAGAGGCAGAGGACAAGATCGGAAGAGCGGTTCAGCAGGAATGCCGAGACCGATCTCGTATGCCGTCTTCTGCTTG
3	12629317	plus	1551592_3_12629317_40_RAF1_ROI_12_OSSeq	AGCACAAACATGCTTACACCTTTTTTTTTTTTTTTTTGGAAGATCGGAAGAGCGGTTCAGCAGGAATGCCGAGACCGATCTCGTATGCCGTCTTCTGCTTG
3	12632105	minus	1551593_3_12632105_40_RAF1_ROI_11_OSSeq	GAATGAGTTGTTCAGGTTCCAGCTGGGTGGGGTGGCTCACAGATCGGAAGAGCGGTTCAGCAGGAATGCCGAGACCGATCTCGTATGCCGTCTTCTGCTTG
3	12632342	minus	1551595_3_12632342_40_RAF1_ROI_11_OSSeq	TCTACAAACACCTGCATGTCCAGGAGACCAAGTTTCAGATAGATCGGAAGAGCGGTTCAGCAGGAATGCCGAGACCGATCTCGTATGCCGTCTTCTGCTTG
3	12632456	plus	1551594_3_12632456_40_RAF1_ROI_11_OSSeq	TTCACATGCCGTGTTTTGCTGGGGAGGGGAGGGGAAGAGAAGATCGGAAGAGCGGTTCAGCAGGAATGCCGAGACCGATCTCGTATGCCGTCTTCTGCTTG
3	12632700	plus	1551596_3_12632700_40_RAF1_ROI_11_OSSeq	GCTTACAGAGAGGACATTCTCTTTCATCAATGTACACTCCAGATCGGAAGAGCGGTTCAGCAGGAATGCCGAGACCGATCTCGTATGCCGTCTTCTGCTTG
3	12633023	minus	1551597_3_12633023_40_RAF1_ROI_10_OSSeq	CTTGAGAGCAAAGGGATGTTTCCTTTAGTTTATGTGGTTGAGATCGGAAGAGCGGTTCAGCAGGAATGCCGAGACCGATCTCGTATGCCGTCTTCTGCTTG
3	12633384	plus	1551598_3_12633384_40_RAF1_ROI_10_OSSeq	CCAAAGAATCACATACCTACACAGATACGGCAAATTTCCAAGATCGGAAGAGCGGTTCAGCAGGAATGCCGAGACCGATCTCGTATGCCGTCTTCTGCTTG
3	12640919	minus	1551599_3_12640919_40_RAF1_ROI_9_OSSeq	ATGTCAGGAGTACTTCTCCTTTAAACTGATTAAATACAGTAGATCGGAAGAGCGGTTCAGCAGGAATGCCGAGACCGATCTCGTATGCCGTCTTCTGCTTG
3	12641116	minus	1551601_3_12641116_40_RAF1_ROI_9_OSSeq	GCTTTGGTGTGAAGTCAAGTTTCAGCCCAGGGGGCCAGGAAGATCGGAAGAGCGGTTCAGCAGGAATGCCGAGACCGATCTCGTATGCCGTCTTCTGCTTG
3	12641279	plus	1551600_3_12641279_40_RAF1_ROI_9_OSSeq	TAGCTTGAATCTCTCTGTCCACGAGGCCTCTGAAACAAGTAGATCGGAAGAGCGGTTCAGCAGGAATGCCGAGACCGATCTCGTATGCCGTCTTCTGCTTG
3	12641449	minus	1551603_3_12641449_40_RAF1_ROI_8_OSSeq	CAGTTTGCCAGTGCTATAACTAAAATGGTATTTCTCAAAAAGATCGGAAGAGCGGTTCAGCAGGAATGCCGAGACCGATCTCGTATGCCGTCTTCTGCTTG
3	12641481	plus	1551602_3_12641481_40_RAF1_ROI_9_OSSeq	GCAAACTGTCTGATGCAAGTGTGCCAAAAATGACAGTAACAGATCGGAAGAGCGGTTCAGCAGGAATGCCGAGACCGATCTCGTATGCCGTCTTCTGCTTG
3	12641588	minus	1551605_3_12641588_40_RAF1_ROI_8_OSSeq	CTGCCAATTAGGGTTCAGTAAGAAAAACCTCGTTGGAAATAGATCGGAAGAGCGGTTCAGCAGGAATGCCGAGACCGATCTCGTATGCCGTCTTCTGCTTG
3	12641724	minus	1551607_3_12641724_40_RAF1_ROI_7_OSSeq	TGTCCAGTAGCCCCAACAATCTGAGCCCAACAGGCTGGTCAGATCGGAAGAGCGGTTCAGCAGGAATGCCGAGACCGATCTCGTATGCCGTCTTCTGCTTG
3	12641806	plus	1551604_3_12641806_40_RAF1_ROI_8_OSSeq	CACAAGGATAAGCCAACAGAAGATACACCGCATAAAGAAAAGATCGGAAGAGCGGTTCAGCAGGAATGCCGAGACCGATCTCGTATGCCGTCTTCTGCTTG
3	12641950	plus	1551606_3_12641950_40_RAF1_ROI_8_OSSeq	CACAAAAGATTTTCTCTGGGGGAGGGAAAAAAGAGGAGGAAGATCGGAAGAGCGGTTCAGCAGGAATGCCGAGACCGATCTCGTATGCCGTCTTCTGCTTG
3	12642084	plus	1551608_3_12642084_40_RAF1_ROI_7_OSSeq	ATATCAGTGGCCAGTATCTCCAAGGCTGATTTTTCATTAAAGATCGGAAGAGCGGTTCAGCAGGAATGCCGAGACCGATCTCGTATGCCGTCTTCTGCTTG
3	12645441	minus	1551609_3_12645441_40_RAF1_ROI_6_OSSeq	TTCAGACTGGCTGAATAGTCTGGTTAGTATATCATTCAACAGATCGGAAGAGCGGTTCAGCAGGAATGCCGAGACCGATCTCGTATGCCGTCTTCTGCTTG
3	12645600	minus	1551611_3_12645600_40_RAF1_ROI_6_OSSeq	TTGAGGTAATAGGGCACCTTGGGGGTGGTAATGTCAGTCAAGATCGGAAGAGCGGTTCAGCAGGAATGCCGAGACCGATCTCGTATGCCGTCTTCTGCTTG
3	12645807	plus	1551610_3_12645807_40_RAF1_ROI_6_OSSeq	TTCCATGATTGGCACTTAGGCTTTCATACTGGTGAAGTCTAGATCGGAAGAGCGGTTCAGCAGGAATGCCGAGACCGATCTCGTATGCCGTCTTCTGCTTG
3	12645957	plus	1551612_3_12645957_40_RAF1_ROI_6_OSSeq	GTCTAGGTGCTTTTGCATACAAAATTTGGAACAGGAAATAAGATCGGAAGAGCGGTTCAGCAGGAATGCCGAGACCGATCTCGTATGCCGTCTTCTGCTTG
3	12647539	minus	1551613_3_12647539_40_RAF1_ROI_5_OSSeq	GCTTCTGTGGAACTTGATACTGGTGGTACAGAAAAGGTAGAGATCGGAAGAGCGGTTCAGCAGGAATGCCGAGACCGATCTCGTATGCCGTCTTCTGCTTG
3	12647895	plus	1551614_3_12647895_40_RAF1_ROI_5_OSSeq	CTGAACTTTTCCCAGTCACATTTTCCTCAACTGTTTTACAAGATCGGAAGAGCGGTTCAGCAGGAATGCCGAGACCGATCTCGTATGCCGTCTTCTGCTTG
3	12650055	minus	1551615_3_12650055_40_RAF1_ROI_4_OSSeq	GTGGCATTCATACTCCAGAATGAGCAGGTAGGAGTAGGACAGATCGGAAGAGCGGTTCAGCAGGAATGCCGAGACCGATCTCGTATGCCGTCTTCTGCTTG
3	12650320	minus	1551617_3_12650320_40_RAF1_ROI_4_OSSeq	TTTCGATGTCAGACTTGTGGCTACAAATTTCATGAGCACTAGATCGGAAGAGCGGTTCAGCAGGAATGCCGAGACCGATCTCGTATGCCGTCTTCTGCTTG
3	12650415	plus	1551616_3_12650415_40_RAF1_ROI_4_OSSeq	TTCCGAGCCTACAACAAGAACACAGGTGTAAATTATGCTGAGATCGGAAGAGCGGTTCAGCAGGAATGCCGAGACCGATCTCGTATGCCGTCTTCTGCTTG
3	12650456	minus	1551619_3_12650456_40_RAF1_ROI_3_OSSeq	GGCCAAGAAATGAAGTTGTCTTTTGTCATCTTTTATTTATAGATCGGAAGAGCGGTTCAGCAGGAATGCCGAGACCGATCTCGTATGCCGTCTTCTGCTTG
3	12650670	plus	1551618_3_12650670_40_RAF1_ROI_4_OSSeq	AATCTCTGTTATGCCTGGCAAAGCCCTCAACATGCCAGAAAGATCGGAAGAGCGGTTCAGCAGGAATGCCGAGACCGATCTCGTATGCCGTCTTCTGCTTG
3	12650721	minus	1551621_3_12650721_40_RAF1_ROI_3_OSSeq	ATCATGTTCCCCTCACAACACACAACTTTGTAAGTTGCAGAGATCGGAAGAGCGGTTCAGCAGGAATGCCGAGACCGATCTCGTATGCCGTCTTCTGCTTG
3	12650808	plus	1551620_3_12650808_40_RAF1_ROI_3_OSSeq	GTATTCCAATCTAAGCGTGCTTTTTTACTAGAAAGGATTTAGATCGGAAGAGCGGTTCAGCAGGAATGCCGAGACCGATCTCGTATGCCGTCTTCTGCTTG
3	12651072	plus	1551622_3_12651072_40_RAF1_ROI_3_OSSeq	CCTATGTTGGAATCTAGGTCTGTTGAACTCCAAAGCCCATAGATCGGAAGAGCGGTTCAGCAGGAATGCCGAGACCGATCTCGTATGCCGTCTTCTGCTTG
3	12653212	minus	1551623_3_12653212_40_RAF1_ROI_2_OSSeq	ATACACGTTAAGCTGGGCCTGATGACCAATACCTGTAATTAGATCGGAAGAGCGGTTCAGCAGGAATGCCGAGACCGATCTCGTATGCCGTCTTCTGCTTG
3	12653425	minus	1551625_3_12653425_40_RAF1_ROI_2_OSSeq	TCCACGAACACAAAGGGTAAGAGCTCAAAAGTCAATTGACAGATCGGAAGAGCGGTTCAGCAGGAATGCCGAGACCGATCTCGTATGCCGTCTTCTGCTTG
3	12653568	plus	1551624_3_12653568_40_RAF1_ROI_2_OSSeq	ACAAAGGACCACCTTTAGGACCAACACAGGCTGCAGCACCAGATCGGAAGAGCGGTTCAGCAGGAATGCCGAGACCGATCTCGTATGCCGTCTTCTGCTTG
3	12653786	plus	1551626_3_12653786_40_RAF1_ROI_2_OSSeq	ATGGAGAGGAGTCCATGATATATTAATTGGGGGAAAATATAGATCGGAAGAGCGGTTCAGCAGGAATGCCGAGACCGATCTCGTATGCCGTCTTCTGCTTG
3	12659745	minus	1551627_3_12659745_40_RAF1_ROI_1_OSSeq	GTGCCACTTCATCCAAACAAATAGTACATTCTTATGGGTAAGATCGGAAGAGCGGTTCAGCAGGAATGCCGAGACCGATCTCGTATGCCGTCTTCTGCTTG
3	12660086	minus	1551629_3_12660086_40_RAF1_ROI_1_OSSeq	AGTTCAGCAGTTTGGCTATCAGCGCCGGGCATCAGATGATAGATCGGAAGAGCGGTTCAGCAGGAATGCCGAGACCGATCTCGTATGCCGTCTTCTGCTTG
3	12660106	plus	1551628_3_12660106_40_RAF1_ROI_1_OSSeq	GATAGCCAAACTGCTGAACTATTGTAGGAGAGATGCAGCTAGATCGGAAGAGCGGTTCAGCAGGAATGCCGAGACCGATCTCGTATGCCGTCTTCTGCTTG
3	12660447	plus	1551630_3_12660447_40_RAF1_ROI_1_OSSeq	AGATTTAGCAAGCAACTGCGGGGCACGGTGGCTCACGCCTAGATCGGAAGAGCGGTTCAGCAGGAATGCCGAGACCGATCTCGTATGCCGTCTTCTGCTTG
3	30648326	minus	TGFBR2_3_exon_start_30648375:30648414	GCTGCTCGTCATAGACCGAGCCCCCAGCGCAGCGGACGGCAGATCGGAAGAGCGGTTCAGCAGGAATGCCGAGACCGATCTCGTATGCCGTCTTCTGCTT
3	30648480	plus	TGFBR2_3_exon_end_30648429:30648468	CCCAGCCCGGGCTCGGCGGGGCGCCGGGGGTCTTCCTGGGAGATCGGAAGAGCGGTTCAGCAGGAATGCCGAGACCGATCTCGTATGCCGTCTTCTGCTT
3	30664641	minus	TGFBR2_3_exon_start_30664690:30664729	GGATAATTATATCCATCTCAGAGAGCTGTTTTTAAAATTAAGATCGGAAGAGCGGTTCAGCAGGAATGCCGAGACCGATCTCGTATGCCGTCTTCTGCTT
3	30664776	plus	TGFBR2_3_exon_end_30664725:30664764	ATTAATTAATCTTTTCATCATTTTTCTATTTTTAGTCATGAGATCGGAAGAGCGGTTCAGCAGGAATGCCGAGACCGATCTCGTATGCCGTCTTCTGCTT
3	30686189	minus	TGFBR2_3_exon_start_30686238:30686277	AGAAAGATATATTAAATGATTATCCAACTGCCAGGCAGCCAGATCGGAAGAGCGGTTCAGCAGGAATGCCGAGACCGATCTCGTATGCCGTCTTCTGCTT
3	30686418	plus	TGFBR2_3_exon_end_30686367:30686406	CTTTTAAGAAGTTATTCTTTCTTTTCCCCTTTTTACATAAAGATCGGAAGAGCGGTTCAGCAGGAATGCCGAGACCGATCTCGTATGCCGTCTTCTGCTT
3	30691712	minus	TGFBR2_3_exon_start_30691761:30691800	GAGATTCATTGGAAGCGAGGGGAGAGGGAGAGAGAGAAAGAGATCGGAAGAGCGGTTCAGCAGGAATGCCGAGACCGATCTCGTATGCCGTCTTCTGCTT
3	30691963	plus	TGFBR2_3_exon_end_30691912:30691951	TTCTCTTAAGGGTGTGGGACCTGAGATCTGTGCCAATTTTAGATCGGAAGAGCGGTTCAGCAGGAATGCCGAGACCGATCTCGTATGCCGTCTTCTGCTT
3	30713080	minus	TGFBR2_3_exon_start_30713129:30713168	AACAAAACAAGGAGAGAAGGAGTTGGATGTGGTAGGTAAGAGATCGGAAGAGCGGTTCAGCAGGAATGCCGAGACCGATCTCGTATGCCGTCTTCTGCTT
3	30713940	plus	TGFBR2_3_exon_end_30713889:30713928	GCTAGTGCTAGATCCCCTTTACCTTGAGCCTGGCCTCACCAGATCGGAAGAGCGGTTCAGCAGGAATGCCGAGACCGATCTCGTATGCCGTCTTCTGCTT
3	30715547	minus	TGFBR2_3_exon_start_30715596:30715635	AACAGACAGTGAGGCCCATCATTTAATTCCAGCTGCCTTTAGATCGGAAGAGCGGTTCAGCAGGAATGCCGAGACCGATCTCGTATGCCGTCTTCTGCTT
3	30715749	plus	TGFBR2_3_exon_end_30715698:30715737	ACCAGCATCATTGTGTAGTGGTAAACTTGTCTTCAAAATAAGATCGGAAGAGCGGTTCAGCAGGAATGCCGAGACCGATCTCGTATGCCGTCTTCTGCTT
3	30729826	minus	TGFBR2_3_exon_start_30729875:30729914	AGCCAGCAAACACAGGGTCACTGAGAATGGCATGTGCAGCAGATCGGAAGAGCGGTTCAGCAGGAATGCCGAGACCGATCTCGTATGCCGTCTTCTGCTT
3	30730014	plus	TGFBR2_3_exon_end_30729963:30730002	AGTGTTTACAAAGGTCAGTAAGATTCAACCAAGTTGCCTCAGATCGGAAGAGCGGTTCAGCAGGAATGCCGAGACCGATCTCGTATGCCGTCTTCTGCTT
3	30732862	minus	TGFBR2_3_exon_start_30732911:30732950	AAAGAGATCCAAAGGGCACCATGAGTTGGTGGGCTCCGCGAGATCGGAAGAGCGGTTCAGCAGGAATGCCGAGACCGATCTCGTATGCCGTCTTCTGCTT
3	30733102	plus	TGFBR2_3_exon_end_30733051:30733090	GCAGGCTGGGCCATGTCCAAAGAGGCTGCCCCTCTCACCAAGATCGGAAGAGCGGTTCAGCAGGAATGCCGAGACCGATCTCGTATGCCGTCTTCTGCTT
5	56111363	minus	1551632_5_56111363_40_MAP3K1_ROI_1_OSSeq	ATTTTCTCTCGCGGGCTACATTCGCTCGGCCCCTGCGAGGAGATCGGAAGAGCGGTTCAGCAGGAATGCCGAGACCGATCTCGTATGCCGTCTTCTGCTTG
5	56111590	plus	1551631_5_56111590_40_MAP3K1_ROI_1_OSSeq	AAAGTGCGGAGTGTGGAGCTGGACCAGCTGCCTGAGCAGCAGATCGGAAGAGCGGTTCAGCAGGAATGCCGAGACCGATCTCGTATGCCGTCTTCTGCTTG
5	56111602	minus	1551634_5_56111602_40_MAP3K1_ROI_1_OSSeq	CAAGGAAGAGCGGCTGCTCAGGCAGCTGGTCCAGCTCCACAGATCGGAAGAGCGGTTCAGCAGGAATGCCGAGACCGATCTCGTATGCCGTCTTCTGCTTG
5	56111928	plus	1551633_5_56111928_40_MAP3K1_ROI_1_OSSeq	AGAGGGCAATGAATGAACCCCGGGCACCATGCACGGCGTCAGATCGGAAGAGCGGTTCAGCAGGAATGCCGAGACCGATCTCGTATGCCGTCTTCTGCTTG
5	56152197	minus	1551635_5_56152197_40_MAP3K1_ROI_2_OSSeq	AGACCTATGTTCCACTGTAGTTAACAAAATGAATCCCAAGAGATCGGAAGAGCGGTTCAGCAGGAATGCCGAGACCGATCTCGTATGCCGTCTTCTGCTTG
5	56152441	minus	1551637_5_56152441_40_MAP3K1_ROI_2_OSSeq	CGATCATCCATCTTGTGCAACCCTTTGAGAGTTTCTTTATAGATCGGAAGAGCGGTTCAGCAGGAATGCCGAGACCGATCTCGTATGCCGTCTTCTGCTTG
5	56152548	plus	1551636_5_56152548_40_MAP3K1_ROI_2_OSSeq	TTGGAAAGGAGAAATAGGCGAGGGCCTGTGGTAAGTGGCTAGATCGGAAGAGCGGTTCAGCAGGAATGCCGAGACCGATCTCGTATGCCGTCTTCTGCTTG
5	56152801	plus	1551638_5_56152801_40_MAP3K1_ROI_2_OSSeq	ATGCTTAAACCAAGACTGCCCTCTCATGTCAGTATCTAAAAGATCGGAAGAGCGGTTCAGCAGGAATGCCGAGACCGATCTCGTATGCCGTCTTCTGCTTG
5	56155289	minus	1551639_5_56155289_40_MAP3K1_ROI_3_OSSeq	CTAGTTAAAACGCAACCTCCTCCCTTACAATTTTGTAATGAGATCGGAAGAGCGGTTCAGCAGGAATGCCGAGACCGATCTCGTATGCCGTCTTCTGCTTG
5	56155565	minus	1551641_5_56155565_40_MAP3K1_ROI_3_OSSeq	AGACTCAGCTGCTAAGTGATTCATTTCAGATCCATCTCCTAGATCGGAAGAGCGGTTCAGCAGGAATGCCGAGACCGATCTCGTATGCCGTCTTCTGCTTG
5	56155679	plus	1551640_5_56155679_40_MAP3K1_ROI_3_OSSeq	ATCAGGTCGCACAGTGAAATCAGAATCTCCAGGAGTAAGGAGATCGGAAGAGCGGTTCAGCAGGAATGCCGAGACCGATCTCGTATGCCGTCTTCTGCTTG
5	56155926	plus	1551642_5_56155926_40_MAP3K1_ROI_3_OSSeq	GTGATAAAACTGGGATGTTGTTTGCCTCTTTCCCTGCATTAGATCGGAAGAGCGGTTCAGCAGGAATGCCGAGACCGATCTCGTATGCCGTCTTCTGCTTG
5	56160627	minus	1551644_5_56160627_40_MAP3K1_ROI_4_OSSeq	CCCGCATCACTTTGTTAACACGGCGGTTTGTTTCCTCAGGAGATCGGAAGAGCGGTTCAGCAGGAATGCCGAGACCGATCTCGTATGCCGTCTTCTGCTTG
5	56160760	plus	1551643_5_56160760_40_MAP3K1_ROI_4_OSSeq	AGGTAGGATTCGTCACCATTTTATACTTTATTAGTAGTAGAGATCGGAAGAGCGGTTCAGCAGGAATGCCGAGACCGATCTCGTATGCCGTCTTCTGCTTG
5	56160975	minus	1551646_5_56160975_40_MAP3K1_ROI_5_OSSeq	GCTATTTCCATGATTTAATCTTTCATTTTCACTGAATTTAAGATCGGAAGAGCGGTTCAGCAGGAATGCCGAGACCGATCTCGTATGCCGTCTTCTGCTTG
5	56160995	plus	1551645_5_56160995_40_MAP3K1_ROI_4_OSSeq	GATTAAATCATGGAAATAGCTGTAGATTTTTCTTATATACAGATCGGAAGAGCGGTTCAGCAGGAATGCCGAGACCGATCTCGTATGCCGTCTTCTGCTTG
5	56161093	minus	1551648_5_56161093_40_MAP3K1_ROI_5_OSSeq	CATCTGTGGTTCACAAGAACTTCTAAATTTATCACTTTTAAGATCGGAAGAGCGGTTCAGCAGGAATGCCGAGACCGATCTCGTATGCCGTCTTCTGCTTG
5	56161356	plus	1551647_5_56161356_40_MAP3K1_ROI_5_OSSeq	ACTAAATTTAGGCAGTGACCATTTTAAAGGTGTGAAGGTAAGATCGGAAGAGCGGTTCAGCAGGAATGCCGAGACCGATCTCGTATGCCGTCTTCTGCTTG
5	56161364	minus	1551650_5_56161364_40_MAP3K1_ROI_6_OSSeq	TTCTTACATACCTTCACACCTTTAAAATGGTCACTGCCTAAGATCGGAAGAGCGGTTCAGCAGGAATGCCGAGACCGATCTCGTATGCCGTCTTCTGCTTG
5	56161470	plus	1551649_5_56161470_40_MAP3K1_ROI_5_OSSeq	ACAAACACTGACCTGCTGTAAGAATGTTGTCCTTAGTAAAAGATCGGAAGAGCGGTTCAGCAGGAATGCCGAGACCGATCTCGTATGCCGTCTTCTGCTTG
5	56161707	minus	1551652_5_56161707_40_MAP3K1_ROI_6_OSSeq	TGCGTGAAACAAACTTCTGGATGGTGTTACGAGATGGAGCAGATCGGAAGAGCGGTTCAGCAGGAATGCCGAGACCGATCTCGTATGCCGTCTTCTGCTTG
5	56161727	plus	1551651_5_56161727_40_MAP3K1_ROI_6_OSSeq	CCAGAAGTTTGTTTCACGCATGTCAAATTCTCATACATTGAGATCGGAAGAGCGGTTCAGCAGGAATGCCGAGACCGATCTCGTATGCCGTCTTCTGCTTG
5	56162063	plus	1551653_5_56162063_40_MAP3K1_ROI_6_OSSeq	TACCCCAACTCTACAGAAGTAAAATAATTAGCTGGGAGTGAGATCGGAAGAGCGGTTCAGCAGGAATGCCGAGACCGATCTCGTATGCCGTCTTCTGCTTG
5	56167498	minus	1551654_5_56167498_40_MAP3K1_ROI_7_OSSeq	GTAGGTGTGAGTTAACCTTCTTTGCTATGAAAACAATTCAAGATCGGAAGAGCGGTTCAGCAGGAATGCCGAGACCGATCTCGTATGCCGTCTTCTGCTTG
5	56167757	minus	1551656_5_56167757_40_MAP3K1_ROI_7_OSSeq	TCTTCATCAAGCATGCCCAACAAGCAAATAGGACACATCTAGATCGGAAGAGCGGTTCAGCAGGAATGCCGAGACCGATCTCGTATGCCGTCTTCTGCTTG
5	56167863	plus	1551655_5_56167863_40_MAP3K1_ROI_7_OSSeq	GTGGCTCTTTTTCTCCCTATGCTTACTCAACACAGTTGCTAGATCGGAAGAGCGGTTCAGCAGGAATGCCGAGACCGATCTCGTATGCCGTCTTCTGCTTG
5	56168127	plus	1551657_5_56168127_40_MAP3K1_ROI_7_OSSeq	TGGAAGGTATACATGAAGGGAAGGAGGTGGAAGAAGACCTAGATCGGAAGAGCGGTTCAGCAGGAATGCCGAGACCGATCTCGTATGCCGTCTTCTGCTTG
5	56168295	minus	1551658_5_56168295_40_MAP3K1_ROI_8_OSSeq	GCAAGTAAACACAGCAGGTTAAATGATTTTGATTTGCAAAAGATCGGAAGAGCGGTTCAGCAGGAATGCCGAGACCGATCTCGTATGCCGTCTTCTGCTTG
5	56168448	minus	1551660_5_56168448_40_MAP3K1_ROI_9_OSSeq	TCTTCTACACTCTTCTGCCCCTGAAAAATTACAGAAACAAAGATCGGAAGAGCGGTTCAGCAGGAATGCCGAGACCGATCTCGTATGCCGTCTTCTGCTTG
5	56168653	plus	1551659_5_56168653_40_MAP3K1_ROI_8_OSSeq	CACGAGTTGTCAAGTCCTGTGGATTCCCCTTCTTCCCTCAAGATCGGAAGAGCGGTTCAGCAGGAATGCCGAGACCGATCTCGTATGCCGTCTTCTGCTTG
5	56168709	minus	1551662_5_56168709_40_MAP3K1_ROI_9_OSSeq	ATTCCTTCGTGATCCAGCCAAAGGCTGCTGCTGTACGGTTAGATCGGAAGAGCGGTTCAGCAGGAATGCCGAGACCGATCTCGTATGCCGTCTTCTGCTTG
5	56168809	plus	1551661_5_56168809_40_MAP3K1_ROI_9_OSSeq	GATTTAGCTGAGCCATGGATTCAGGTAAGTAGTTCTTTGTAGATCGGAAGAGCGGTTCAGCAGGAATGCCGAGACCGATCTCGTATGCCGTCTTCTGCTTG
5	56169069	plus	1551663_5_56169069_40_MAP3K1_ROI_9_OSSeq	TCCTGAACTAACGGACATACGGGGTTATTCAAGGATAGAAAGATCGGAAGAGCGGTTCAGCAGGAATGCCGAGACCGATCTCGTATGCCGTCTTCTGCTTG
5	56170573	minus	1551664_5_56170573_40_MAP3K1_ROI_10_OSSeq	CCATTAAGTCACTAGATGGCTATACATACATTCTATGCCTAGATCGGAAGAGCGGTTCAGCAGGAATGCCGAGACCGATCTCGTATGCCGTCTTCTGCTTG
5	56170738	minus	1552763_5_56170738_40_MAP3K1_ROI_10_OSSeq	TTACTACGTAAAAACTGGACATTTCTGAAATCTTTACCATAGATCGGAAGAGCGGTTCAGCAGGAATGCCGAGACCGATCTCGTATGCCGTCTTCTGCTTG
5	56170929	plus	1551665_5_56170929_40_MAP3K1_ROI_10_OSSeq	GTCTTTCCCATGATGTCAGTGGGGCCCTGCTGTTGGCAAAAGATCGGAAGAGCGGTTCAGCAGGAATGCCGAGACCGATCTCGTATGCCGTCTTCTGCTTG
5	56171023	minus	1551666_5_56171023_40_MAP3K1_ROI_10_OSSeq	ATCTCCTGAGATACTGGTCTGGGAAGACCCACTGGTGGCTAGATCGGAAGAGCGGTTCAGCAGGAATGCCGAGACCGATCTCGTATGCCGTCTTCTGCTTG
5	56171104	plus	1552764_5_56171104_40_MAP3K1_ROI_10_OSSeq	TGACCCTGTCTACAAAGTGTACGTTGCTGCTTTAGTAAGTAGATCGGAAGAGCGGTTCAGCAGGAATGCCGAGACCGATCTCGTATGCCGTCTTCTGCTTG
5	56171375	plus	1551667_5_56171375_40_MAP3K1_ROI_10_OSSeq	TAAAGGCTTTGCAGGGGTATCCAAGGGAGAGAATATAGTCAGATCGGAAGAGCGGTTCAGCAGGAATGCCGAGACCGATCTCGTATGCCGTCTTCTGCTTG
5	56174583	minus	1551668_5_56174583_40_MAP3K1_ROI_11_OSSeq	GGAAGGAATTTTCTGAACTCTTTTCTCTGCAATTTTTAAAAGATCGGAAGAGCGGTTCAGCAGGAATGCCGAGACCGATCTCGTATGCCGTCTTCTGCTTG
5	56174819	minus	1551670_5_56174819_40_MAP3K1_ROI_11_OSSeq	TTTCCGCTAAACTGTGGCAAGGAGTATATACCAGCATGGCAGATCGGAAGAGCGGTTCAGCAGGAATGCCGAGACCGATCTCGTATGCCGTCTTCTGCTTG
5	56174948	plus	1551669_5_56174948_40_MAP3K1_ROI_11_OSSeq	TCACTTCAAACCCTCTTGTCTTAAAAGTGCCTCGCAGCAAAGATCGGAAGAGCGGTTCAGCAGGAATGCCGAGACCGATCTCGTATGCCGTCTTCTGCTTG
5	56175190	plus	1551671_5_56175190_40_MAP3K1_ROI_11_OSSeq	CATAATCTGAAGACCAGTCGATAAGAACAGTAGTTGACATAGATCGGAAGAGCGGTTCAGCAGGAATGCCGAGACCGATCTCGTATGCCGTCTTCTGCTTG
5	56176353	minus	1551672_5_56176353_40_MAP3K1_ROI_12_OSSeq	CAATGTCACCATAAGTAGTAATATTCATTTATTAGGTCTAAGATCGGAAGAGCGGTTCAGCAGGAATGCCGAGACCGATCTCGTATGCCGTCTTCTGCTTG
5	56176658	minus	1551674_5_56176658_40_MAP3K1_ROI_13_OSSeq	AGATTAGACAAGGCTGCTCAGGAACATGATAAAATATGCTAGATCGGAAGAGCGGTTCAGCAGGAATGCCGAGACCGATCTCGTATGCCGTCTTCTGCTTG
5	56176708	plus	1551673_5_56176708_40_MAP3K1_ROI_12_OSSeq	CATGAGGCAGTTTACAGGATTTTGAAGTAATTTTATAAATAGATCGGAAGAGCGGTTCAGCAGGAATGCCGAGACCGATCTCGTATGCCGTCTTCTGCTTG
5	56176959	minus	1551676_5_56176959_40_MAP3K1_ROI_13_OSSeq	GCCAAGAAGTTCTTGCCAATTGTTTGATTCAGTTTGGTTTAGATCGGAAGAGCGGTTCAGCAGGAATGCCGAGACCGATCTCGTATGCCGTCTTCTGCTTG
5	56177022	plus	1551675_5_56177022_40_MAP3K1_ROI_13_OSSeq	GTTGTTGGAATTTCCTGCTGAATTTTATCCTCATATTGTCAGATCGGAAGAGCGGTTCAGCAGGAATGCCGAGACCGATCTCGTATGCCGTCTTCTGCTTG
5	56177132	minus	1551678_5_56177132_40_MAP3K1_ROI_14_OSSeq	ATGTGTCATTCTTGAGGAGGGTGTAGGGAGGGTAGGAAGAAGATCGGAAGAGCGGTTCAGCAGGAATGCCGAGACCGATCTCGTATGCCGTCTTCTGCTTG
5	56177308	plus	1551677_5_56177308_40_MAP3K1_ROI_13_OSSeq	ACATGCTGTAAATTACTACCATTTTTTAAGTTTCCATGTAAGATCGGAAGAGCGGTTCAGCAGGAATGCCGAGACCGATCTCGTATGCCGTCTTCTGCTTG
5	56177375	minus	1551680_5_56177375_40_MAP3K1_ROI_14_OSSeq	GACAGCAGCTTCTTATACCTGAAAGAAAAAAACATTCATTAGATCGGAAGAGCGGTTCAGCAGGAATGCCGAGACCGATCTCGTATGCCGTCTTCTGCTTG
5	56177501	plus	1551679_5_56177501_40_MAP3K1_ROI_14_OSSeq	GAATGGTTACTACAGTACCCCATGTGTTTTCAAAACTGTTAGATCGGAAGAGCGGTTCAGCAGGAATGCCGAGACCGATCTCGTATGCCGTCTTCTGCTTG
5	56177670	minus	1551682_5_56177670_40_MAP3K1_ROI_14_OSSeq	CAGATAGTTGTTGGGAACAGATGCCTGCAAGAAGCTGTCCAGATCGGAAGAGCGGTTCAGCAGGAATGCCGAGACCGATCTCGTATGCCGTCTTCTGCTTG
5	56177733	plus	1551681_5_56177733_40_MAP3K1_ROI_14_OSSeq	TGAGTGCACAGTCCATTTAGAGAAAACTGGAAAAGGATTAAGATCGGAAGAGCGGTTCAGCAGGAATGCCGAGACCGATCTCGTATGCCGTCTTCTGCTTG
5	56177858	minus	1551684_5_56177858_40_MAP3K1_ROI_14_OSSeq	TGAACCATTGGCTTTGGTTGCTCTGTTGTTGTTGTTGTTGAGATCGGAAGAGCGGTTCAGCAGGAATGCCGAGACCGATCTCGTATGCCGTCTTCTGCTTG
5	56178031	plus	1551683_5_56178031_40_MAP3K1_ROI_14_OSSeq	TCTAAGCATAGACTTCAGGGATTCATTCCCTGCAGAATACAGATCGGAAGAGCGGTTCAGCAGGAATGCCGAGACCGATCTCGTATGCCGTCTTCTGCTTG
5	56178065	minus	1551686_5_56178065_40_MAP3K1_ROI_14_OSSeq	GAAAACTTGCGCTGTGTTTGAGGAGATGCAGAAGGTATTCAGATCGGAAGAGCGGTTCAGCAGGAATGCCGAGACCGATCTCGTATGCCGTCTTCTGCTTG
5	56178221	plus	1551685_5_56178221_40_MAP3K1_ROI_14_OSSeq	CTACCCCAGGTAATACAAGTAAACAGGGAGATCCCTCAAAAGATCGGAAGAGCGGTTCAGCAGGAATGCCGAGACCGATCTCGTATGCCGTCTTCTGCTTG
5	56178280	minus	1551688_5_56178280_40_MAP3K1_ROI_14_OSSeq	TACAGCCAAAGCTGTCATCACATTTGGAACTACTGTTCAGAGATCGGAAGAGCGGTTCAGCAGGAATGCCGAGACCGATCTCGTATGCCGTCTTCTGCTTG
5	56178426	plus	1551687_5_56178426_40_MAP3K1_ROI_14_OSSeq	GGACCTTCTTGAAGCATCTATGCCTTCAAGTGATACAACAAGATCGGAAGAGCGGTTCAGCAGGAATGCCGAGACCGATCTCGTATGCCGTCTTCTGCTTG
5	56178536	minus	1551690_5_56178536_40_MAP3K1_ROI_14_OSSeq	GCTTCCATCTTCTCTTTGCACTTTTGATTATGATTCACATAGATCGGAAGAGCGGTTCAGCAGGAATGCCGAGACCGATCTCGTATGCCGTCTTCTGCTTG
5	56178645	plus	1551689_5_56178645_40_MAP3K1_ROI_14_OSSeq	TCAGCTGCAGGTTGAAAATGGAGAAGATATCATCATTATTAGATCGGAAGAGCGGTTCAGCAGGAATGCCGAGACCGATCTCGTATGCCGTCTTCTGCTTG
5	56178877	plus	1551691_5_56178877_40_MAP3K1_ROI_14_OSSeq	CATGATAGTGTACACCTGGGGTCCCAGCTACTCAGGAAGCAGATCGGAAGAGCGGTTCAGCAGGAATGCCGAGACCGATCTCGTATGCCGTCTTCTGCTTG
5	56179143	minus	1551692_5_56179143_40_MAP3K1_ROI_15_OSSeq	ACAATTAACCGGAAATGCCCATAGGCAAGAATTATTGCTGAGATCGGAAGAGCGGTTCAGCAGGAATGCCGAGACCGATCTCGTATGCCGTCTTCTGCTTG
5	56179327	minus	1551694_5_56179327_40_MAP3K1_ROI_15_OSSeq	GAGTCTCTGGTGTCTACATATTAAACGAAAGCAATCTTTTAGATCGGAAGAGCGGTTCAGCAGGAATGCCGAGACCGATCTCGTATGCCGTCTTCTGCTTG
5	56179504	plus	1551693_5_56179504_40_MAP3K1_ROI_15_OSSeq	CAGGTAAATATCTAGTGAGCATATAAATGAAATGACTCAAAGATCGGAAGAGCGGTTCAGCAGGAATGCCGAGACCGATCTCGTATGCCGTCTTCTGCTTG
5	56179682	plus	1551695_5_56179682_40_MAP3K1_ROI_15_OSSeq	GTTAAAAGTTGAGGCCACGCGTGGTGGCTCACACCTGTAAAGATCGGAAGAGCGGTTCAGCAGGAATGCCGAGACCGATCTCGTATGCCGTCTTCTGCTTG
5	56180201	minus	1551696_5_56180201_40_MAP3K1_ROI_16_OSSeq	GAGAAAAGCCCAAATATGGGAGAAGAATCAACATGATTTAAGATCGGAAGAGCGGTTCAGCAGGAATGCCGAGACCGATCTCGTATGCCGTCTTCTGCTTG
5	56180471	minus	1551698_5_56180471_40_MAP3K1_ROI_16_OSSeq	GTGTTTCTGACATAAGTCACCTGTTTCAAATAAACACGTTAGATCGGAAGAGCGGTTCAGCAGGAATGCCGAGACCGATCTCGTATGCCGTCTTCTGCTTG
5	56180563	plus	1551697_5_56180563_40_MAP3K1_ROI_16_OSSeq	ATGAGCCATCTGAATCATCCAAACATCATTAGGATGTTGGAGATCGGAAGAGCGGTTCAGCAGGAATGCCGAGACCGATCTCGTATGCCGTCTTCTGCTTG
5	56180834	plus	1551699_5_56180834_40_MAP3K1_ROI_16_OSSeq	GAAATATTGACTACCTCTACCTTTTAAATTTTTCCAGTGTAGATCGGAAGAGCGGTTCAGCAGGAATGCCGAGACCGATCTCGTATGCCGTCTTCTGCTTG
5	56181526	minus	1551700_5_56181526_40_MAP3K1_ROI_17_OSSeq	GGGAAACCAGTTTATTGGAGAGTCAAGATTTCAGAAAGCTAGATCGGAAGAGCGGTTCAGCAGGAATGCCGAGACCGATCTCGTATGCCGTCTTCTGCTTG
5	56181727	minus	1551702_5_56181727_40_MAP3K1_ROI_17_OSSeq	CGATCCCCCTATAAGACAATAGAAATAATTATCATAAACTAGATCGGAAGAGCGGTTCAGCAGGAATGCCGAGACCGATCTCGTATGCCGTCTTCTGCTTG
5	56181884	plus	1551701_5_56181884_40_MAP3K1_ROI_17_OSSeq	GTCAAAGGTGAGAATTCTTCTAATTATTATCTAGTGACAAAGATCGGAAGAGCGGTTCAGCAGGAATGCCGAGACCGATCTCGTATGCCGTCTTCTGCTTG
5	56182084	plus	1551703_5_56182084_40_MAP3K1_ROI_17_OSSeq	AACAGGGTAAGGTGGCGCATGCCTGTAATCCTGGCTATTTAGATCGGAAGAGCGGTTCAGCAGGAATGCCGAGACCGATCTCGTATGCCGTCTTCTGCTTG
5	56182987	minus	1551704_5_56182987_40_MAP3K1_ROI_18_OSSeq	TCTCTCTAGCGTACGCTAAATTCATAATTAGAGCTTAATTAGATCGGAAGAGCGGTTCAGCAGGAATGCCGAGACCGATCTCGTATGCCGTCTTCTGCTTG
5	56183194	minus	1551706_5_56183194_40_MAP3K1_ROI_18_OSSeq	ACCAGTGCTGTCAATTAGCAAATTGGCACCTGTCAACAAAAGATCGGAAGAGCGGTTCAGCAGGAATGCCGAGACCGATCTCGTATGCCGTCTTCTGCTTG
5	56183347	plus	1551705_5_56183347_40_MAP3K1_ROI_18_OSSeq	GGTGAGAAGCATCTTTGAGTGTGATGACAGAAAATATTTTAGATCGGAAGAGCGGTTCAGCAGGAATGCCGAGACCGATCTCGTATGCCGTCTTCTGCTTG
5	56183553	plus	1551707_5_56183553_40_MAP3K1_ROI_18_OSSeq	AGATTTACTTAACGGCTGTTACTAATAAAGAATTCTGGGGAGATCGGAAGAGCGGTTCAGCAGGAATGCCGAGACCGATCTCGTATGCCGTCTTCTGCTTG
5	56183775	minus	1551708_5_56183775_40_MAP3K1_ROI_19_OSSeq	CAAACTATGTGGCAAGAGGACAACAGATCATTACTACATAAGATCGGAAGAGCGGTTCAGCAGGAATGCCGAGACCGATCTCGTATGCCGTCTTCTGCTTG
5	56184063	minus	1551710_5_56184063_40_MAP3K1_ROI_19_OSSeq	CCAACACTCCATACATCACAGCTCCTTCCATACTGTTGACAGATCGGAAGAGCGGTTCAGCAGGAATGCCGAGACCGATCTCGTATGCCGTCTTCTGCTTG
5	56184133	plus	1551709_5_56184133_40_MAP3K1_ROI_19_OSSeq	ACCACCATGGAATGCAGAAAAACACTCCAATCATCTTGCTAGATCGGAAGAGCGGTTCAGCAGGAATGCCGAGACCGATCTCGTATGCCGTCTTCTGCTTG
5	56184424	plus	1551711_5_56184424_40_MAP3K1_ROI_19_OSSeq	CTATGATACACTGGTGATGCTAGGCAGTGGCAGCGAGTCAAGATCGGAAGAGCGGTTCAGCAGGAATGCCGAGACCGATCTCGTATGCCGTCTTCTGCTTG
5	56189143	minus	1551712_5_56189143_40_MAP3K1_ROI_20_OSSeq	GGAGGTTTTCTCTAACAATCTTTCAAATTTTAGGATTTTAAGATCGGAAGAGCGGTTCAGCAGGAATGCCGAGACCGATCTCGTATGCCGTCTTCTGCTTG
5	56189328	minus	1551714_5_56189328_40_MAP3K1_ROI_20_OSSeq	CACTAGCAATCTGTGGAGAAAAAGCCAGTGTTGAAGCTTTAGATCGGAAGAGCGGTTCAGCAGGAATGCCGAGACCGATCTCGTATGCCGTCTTCTGCTTG
5	56189503	plus	1551713_5_56189503_40_MAP3K1_ROI_20_OSSeq	GGTAGCCAATTATGCAGATCAACTACAGTAGAAACAGGATAGATCGGAAGAGCGGTTCAGCAGGAATGCCGAGACCGATCTCGTATGCCGTCTTCTGCTTG
5	56189688	plus	1551715_5_56189688_40_MAP3K1_ROI_20_OSSeq	TGCAAAAGCCCAAACTAGTGCAGAAACTGTAAACTGTGCCAGATCGGAAGAGCGGTTCAGCAGGAATGCCGAGACCGATCTCGTATGCCGTCTTCTGCTTG
5	112090538	minus	APC_5_exon_start_112090587:112090626	CCTTGGACCTATAAGGTTAAAAAGGATTTTGAAATTCACTAGATCGGAAGAGCGGTTCAGCAGGAATGCCGAGACCGATCTCGTATGCCGTCTTCTGCTT
5	112090733	plus	APC_5_exon_end_112090682:112090721	TGTGACTTTTAATTGTAGTTTATCCATTTTTATTCAGTATAGATCGGAAGAGCGGTTCAGCAGGAATGCCGAGACCGATCTCGTATGCCGTCTTCTGCTT
5	112101973	minus	APC_5_exon_start_112102022:112102061	GAACACAATATATTAACATGAAATTCTAAATAACTTCAAGAGATCGGAAGAGCGGTTCAGCAGGAATGCCGAGACCGATCTCGTATGCCGTCTTCTGCTT
5	112102118	plus	APC_5_exon_end_112102067:112102106	AAAAGGTGTTTTAAAATAATTTTTTAAGCTCAAATTGTCAAGATCGGAAGAGCGGTTCAGCAGGAATGCCGAGACCGATCTCGTATGCCGTCTTCTGCTT
5	112102836	minus	APC_5_exon_start_112102885:112102924	TAGAAACAAGTTTTTATACAACAATTGCTTTAAGCAGTCTAGATCGGAAGAGCGGTTCAGCAGGAATGCCGAGACCGATCTCGTATGCCGTCTTCTGCTT
5	112103098	plus	APC_5_exon_end_112103047:112103086	TTCATATAGTAAACATTGCCTTGTGTACTCCAGTTTATTGAGATCGGAAGAGCGGTTCAGCAGGAATGCCGAGACCGATCTCGTATGCCGTCTTCTGCTT
5	112111276	minus	APC_5_exon_start_112111325:112111364	TTTTTTAAAAAAAGGTACGTTTAAACAATGCTAATAAAGAAGATCGGAAGAGCGGTTCAGCAGGAATGCCGAGACCGATCTCGTATGCCGTCTTCTGCTT
5	112111445	plus	APC_5_exon_end_112111394:112111433	TGGCAGTACAACTTATTTGAAACTTTAATAACTTGATATTAGATCGGAAGAGCGGTTCAGCAGGAATGCCGAGACCGATCTCGTATGCCGTCTTCTGCTT
5	112116437	minus	APC_5_exon_start_112116486:112116525	AAATAATAAAAAAGTATCAATATCTTGTATTTACGTTAATAGATCGGAAGAGCGGTTCAGCAGGAATGCCGAGACCGATCTCGTATGCCGTCTTCTGCTT
5	112116611	plus	APC_5_exon_end_112116560:112116599	TGTTTCTAAGTGATAAAACAGCGAAGAGCTATTAGGAATAAGATCGGAAGAGCGGTTCAGCAGGAATGCCGAGACCGATCTCGTATGCCGTCTTCTGCTT
5	112128093	minus	APC_5_exon_start_112128142:112128181	ACAAGAAACCTAATTAGTTATGTTTTTATTAATAATATTAAGATCGGAAGAGCGGTTCAGCAGGAATGCCGAGACCGATCTCGTATGCCGTCTTCTGCTT
5	112128237	plus	APC_5_exon_end_112128186:112128225	TGCCTTTCTTGTTTGTGGGTATAAAAATAGGTAGTTATTCAGATCGGAAGAGCGGTTCAGCAGGAATGCCGAGACCGATCTCGTATGCCGTCTTCTGCTT
5	112136926	minus	APC_5_exon_start_112136975:112137014	GGAGTTAACATCAGTACATGCAAAAATGGTGTAGGCTTTCAGATCGGAAGAGCGGTTCAGCAGGAATGCCGAGACCGATCTCGTATGCCGTCTTCTGCTT
5	112137091	plus	APC_5_exon_end_112137040:112137079	TATTTTATCATATTTTTTAAAATTATTTAAATATCAGAAAAGATCGGAAGAGCGGTTCAGCAGGAATGCCGAGACCGATCTCGTATGCCGTCTTCTGCTT
5	112151142	minus	APC_5_exon_start_112151191:112151230	AGCACATTATAGATGGTATAATTTAGACTATAGGTAAATAAGATCGGAAGAGCGGTTCAGCAGGAATGCCGAGACCGATCTCGTATGCCGTCTTCTGCTT
5	112151301	plus	APC_5_exon_end_112151250:112151289	ATTACAAACCCTGGTCACTAATGCCATGACTACTTTGCTAAGATCGGAAGAGCGGTTCAGCAGGAATGCCGAGACCGATCTCGTATGCCGTCTTCTGCTT
5	112154613	minus	APC_5_exon_start_112154662:112154701	AATGAGTTTAGAAACAAAATTACGACTTTAATATCCAAAAAGATCGGAAGAGCGGTTCAGCAGGAATGCCGAGACCGATCTCGTATGCCGTCTTCTGCTT
5	112155052	plus	APC_5_exon_end_112155001:112155040	TATAGTGTACATCGTAGTGCATGTTTCAAAGCAAATGTGAAGATCGGAAGAGCGGTTCAGCAGGAATGCCGAGACCGATCTCGTATGCCGTCTTCTGCTT
5	112157543	minus	APC_5_exon_start_112157592:112157631	AAATCAACATAAACCATAATGCTTTGTTATTTGAAGAGCAAGATCGGAAGAGCGGTTCAGCAGGAATGCCGAGACCGATCTCGTATGCCGTCTTCTGCTT
5	112157699	plus	APC_5_exon_end_112157648:112157687	AATGTTTTTTAATGACATAGACAATTACTGGTGGATTTTTAGATCGGAAGAGCGGTTCAGCAGGAATGCCGAGACCGATCTCGTATGCCGTCTTCTGCTT
5	112162755	minus	APC_5_exon_start_112162804:112162843	AAGGGCAAGAGGAAAAAGACAATCATCTAAAATAAAACAAAGATCGGAAGAGCGGTTCAGCAGGAATGCCGAGACCGATCTCGTATGCCGTCTTCTGCTT
5	112162955	plus	APC_5_exon_end_112162904:112162943	ATAACATGTATTTCTTAAGATAGCTCAGGTATGAGTTAATAGATCGGAAGAGCGGTTCAGCAGGAATGCCGAGACCGATCTCGTATGCCGTCTTCTGCTT
5	112163576	minus	APC_5_exon_start_112163625:112163664	AATACAGAATAGAGGATCATTAAAAAGACAACTTGAAGCCAGATCGGAAGAGCGGTTCAGCAGGAATGCCGAGACCGATCTCGTATGCCGTCTTCTGCTT
5	112163714	plus	APC_5_exon_end_112163663:112163702	GAATTTCACCTGTTTTTCTTTTTTCTCTTTTTCTTTGAGGAGATCGGAAGAGCGGTTCAGCAGGAATGCCGAGACCGATCTCGTATGCCGTCTTCTGCTT
5	112164503	minus	APC_5_exon_start_112164552:112164591	ATCAATTTTAGATTAATTTATACATAAAATCATACTAGTTAGATCGGAAGAGCGGTTCAGCAGGAATGCCGAGACCGATCTCGTATGCCGTCTTCTGCTT
5	112164680	plus	APC_5_exon_end_112164629:112164668	AAACATTTAGTACTATAATATGAATTTCATGTTTGGCTTTAGATCGGAAGAGCGGTTCAGCAGGAATGCCGAGACCGATCTCGTATGCCGTCTTCTGCTT
5	112170598	minus	APC_5_exon_start_112170647:112170686	ACAGAATATGGGTCATCTAATTAGAGTTGGAATTTGTCTCAGATCGGAAGAGCGGTTCAGCAGGAATGCCGAGACCGATCTCGTATGCCGTCTTCTGCTT
5	112170873	plus	APC_5_exon_end_112170822:112170861	AGTTTTATATTACTTTTAAAGTACAGAATTCATACTCTCAAGATCGGAAGAGCGGTTCAGCAGGAATGCCGAGACCGATCTCGTATGCCGTCTTCTGCTT
5	112172981	minus	1554326_5_112172981_40_APC_ROI_15_OSSeq	CCTATTCTGACCCAATAGCTTAAAACATTTGCAGGGGGTGAGATCGGAAGAGCGGTTCAGCAGGAATGCCGAGACCGATCTCGTATGCCGTCTTCTGCTTG
5	112173179	minus	1554328_5_112173179_40_APC_ROI_15_OSSeq	GGTCACAATGTGTATGCAGTAACAACAAATAAAAGGATAGAGATCGGAAGAGCGGTTCAGCAGGAATGCCGAGACCGATCTCGTATGCCGTCTTCTGCTTG
5	112173200	minus	APC_5_exon_start_112173249:112173288	ATCAAGAGATCACAAAATTAAGGTCACAATGTGTATGCAGAGATCGGAAGAGCGGTTCAGCAGGAATGCCGAGACCGATCTCGTATGCCGTCTTCTGCTT
5	112173339	plus	1554327_5_112173339_40_APC_ROI_15_OSSeq	CTTTGTGGAATCTCTCAGCAAGAAATCCTAAAGACCAGGAAGATCGGAAGAGCGGTTCAGCAGGAATGCCGAGACCGATCTCGTATGCCGTCTTCTGCTTG
5	112173444	minus	1554330_5_112173444_40_APC_ROI_15_OSSeq	GCCATGAGATTCCTTAAAGCTGCAGCACTTCCCATAGCAAAGATCGGAAGAGCGGTTCAGCAGGAATGCCGAGACCGATCTCGTATGCCGTCTTCTGCTTG
5	112173538	plus	1554329_5_112173538_40_APC_ROI_15_OSSeq	GCCATCTCTTCATGTTAGGAAACAAAAAGCCCTAGAAGCAAGATCGGAAGAGCGGTTCAGCAGGAATGCCGAGACCGATCTCGTATGCCGTCTTCTGCTTG
5	112173619	minus	1554332_5_112173619_40_APC_ROI_15_OSSeq	CTGCTTACTACGATGAGATGCCTTGGGACTTAAATTGTCTAGATCGGAAGAGCGGTTCAGCAGGAATGCCGAGACCGATCTCGTATGCCGTCTTCTGCTTG
5	112173806	plus	1554331_5_112173806_40_APC_ROI_15_OSSeq	GGAAGCTTAGATAGTTCTCGTTCTGAAAAAGATAGAAGTTAGATCGGAAGAGCGGTTCAGCAGGAATGCCGAGACCGATCTCGTATGCCGTCTTCTGCTTG
5	112173855	minus	1554334_5_112173855_40_APC_ROI_15_OSSeq	TCTGTTGCTGGATGGTAGTTGCCTAGACCAATTCCGCGTTAGATCGGAAGAGCGGTTCAGCAGGAATGCCGAGACCGATCTCGTATGCCGTCTTCTGCTTG
5	112173979	plus	1554333_5_112173979_40_APC_ROI_15_OSSeq	CATTCATACCTCTCAGGAAGACAGAAGTTCTGGGTCTACCAGATCGGAAGAGCGGTTCAGCAGGAATGCCGAGACCGATCTCGTATGCCGTCTTCTGCTTG
5	112174034	minus	1554336_5_112174034_40_APC_ROI_15_OSSeq	CAGCAGAGCTTCTTCTAAGTGCATTTCTCTCATCTGTCACAGATCGGAAGAGCGGTTCAGCAGGAATGCCGAGACCGATCTCGTATGCCGTCTTCTGCTTG
5	112174220	plus	1554335_5_112174220_40_APC_ROI_15_OSSeq	GGTCAAATGAAACCCTCGATTGAATCCTATTCTGAAGATGAGATCGGAAGAGCGGTTCAGCAGGAATGCCGAGACCGATCTCGTATGCCGTCTTCTGCTTG
5	112174257	minus	1554338_5_112174257_40_APC_ROI_15_OSSeq	GCTGGGTATTGACCATAACTGCAAAACTTACTTTCATCATAGATCGGAAGAGCGGTTCAGCAGGAATGCCGAGACCGATCTCGTATGCCGTCTTCTGCTTG
5	112174395	plus	1554337_5_112174395_40_APC_ROI_15_OSSeq	AGTTGAACTCTGGAAGGCAAAGTCCTTCACAGAATGAAAGAGATCGGAAGAGCGGTTCAGCAGGAATGCCGAGACCGATCTCGTATGCCGTCTTCTGCTTG
5	112174459	minus	1554340_5_112174459_40_APC_ROI_15_OSSeq	CCTTGATTGTCTTTGCTCACTTTGTTTTATTTCATCTTCTAGATCGGAAGAGCGGTTCAGCAGGAATGCCGAGACCGATCTCGTATGCCGTCTTCTGCTTG
5	112174599	minus	1554342_5_112174599_40_APC_ROI_15_OSSeq	CCCACTCGATTTGTTTCTGAACCATTGGCTCCCCGTGACCAGATCGGAAGAGCGGTTCAGCAGGAATGCCGAGACCGATCTCGTATGCCGTCTTCTGCTTG
5	112174619	plus	1554339_5_112174619_40_APC_ROI_15_OSSeq	TCAGAAACAAATCGAGTGGGTTCTAATCATGGAATTAATCAGATCGGAAGAGCGGTTCAGCAGGAATGCCGAGACCGATCTCGTATGCCGTCTTCTGCTTG
5	112174805	plus	1554341_5_112174805_40_APC_ROI_15_OSSeq	CATGTGGATCAGCCTATTGATTATAGTTTAAAATATGCCAAGATCGGAAGAGCGGTTCAGCAGGAATGCCGAGACCGATCTCGTATGCCGTCTTCTGCTTG
5	112174868	minus	1554344_5_112174868_40_APC_ROI_15_OSSeq	TGCTTTGTCCAGATGAACTCTTTGAGAATGAAAATGACTGAGATCGGAAGAGCGGTTCAGCAGGAATGCCGAGACCGATCTCGTATGCCGTCTTCTGCTTG
5	112174955	plus	1554343_5_112174955_40_APC_ROI_15_OSSeq	TCATCTAATGCCAAGAGGCAGAATCAGCTCCATCCAAGTTAGATCGGAAGAGCGGTTCAGCAGGAATGCCGAGACCGATCTCGTATGCCGTCTTCTGCTTG
5	112175006	minus	1554346_5_112175006_40_APC_ROI_15_OSSeq	AAACTTTGCAAGTGGCAGCCTTTTGAGGCTGACCACTTCTAGATCGGAAGAGCGGTTCAGCAGGAATGCCGAGACCGATCTCGTATGCCGTCTTCTGCTTG
5	112175227	plus	1554345_5_112175227_40_APC_ROI_15_OSSeq	AACTAGGTCAGCTGAAGATCCTGTGAGCGAAGTTCCAGCAAGATCGGAAGAGCGGTTCAGCAGGAATGCCGAGACCGATCTCGTATGCCGTCTTCTGCTTG
5	112175261	minus	1554348_5_112175261_40_APC_ROI_15_OSSeq	GTCTGCTGGATTTGGTTCTAGGGTGCTGTGACACTGCTGGAGATCGGAAGAGCGGTTCAGCAGGAATGCCGAGACCGATCTCGTATGCCGTCTTCTGCTTG
5	112175364	plus	1554347_5_112175364_40_APC_ROI_15_OSSeq	CGAAATCTCCCTCCAAAAGTGGTGCTCAGACACCCAAAAGAGATCGGAAGAGCGGTTCAGCAGGAATGCCGAGACCGATCTCGTATGCCGTCTTCTGCTTG
5	112175457	minus	1554350_5_112175457_40_APC_ROI_15_OSSeq	GCAATCGAACGACTCTCAAAACTATCAAGTGAACTGACAGAGATCGGAAGAGCGGTTCAGCAGGAATGCCGAGACCGATCTCGTATGCCGTCTTCTGCTTG
5	112175622	plus	1554349_5_112175622_40_APC_ROI_15_OSSeq	AAACAGCTCAAACCAAGCGAGAAGTACCTAAAAATAAAGCAGATCGGAAGAGCGGTTCAGCAGGAATGCCGAGACCGATCTCGTATGCCGTCTTCTGCTTG
5	112175683	minus	1554352_5_112175683_40_APC_ROI_15_OSSeq	CTGAACTGCAGCATTTACTGCAGCTTGCTTAGGTCCACTCAGATCGGAAGAGCGGTTCAGCAGGAATGCCGAGACCGATCTCGTATGCCGTCTTCTGCTTG
5	112175819	plus	1554351_5_112175819_40_APC_ROI_15_OSSeq	AGCCTCGATGAGCCATTTATACAGAAAGATGTGGAATTAAAGATCGGAAGAGCGGTTCAGCAGGAATGCCGAGACCGATCTCGTATGCCGTCTTCTGCTTG
5	112175841	minus	1554354_5_112175841_40_APC_ROI_15_OSSeq	TCCTGAACTGGAGGCATTATTCTTAATTCCACATCTTTCTAGATCGGAAGAGCGGTTCAGCAGGAATGCCGAGACCGATCTCGTATGCCGTCTTCTGCTTG
5	112176036	minus	1554356_5_112176036_40_APC_ROI_15_OSSeq	GCTGGCTTTTTTGCTTTACGTGATGACTTTGTTGGCATGGAGATCGGAAGAGCGGTTCAGCAGGAATGCCGAGACCGATCTCGTATGCCGTCTTCTGCTTG
5	112176040	plus	1554353_5_112176040_40_APC_ROI_15_OSSeq	GCCAACAAAGTCATCACGTAAAGCAAAAAAGCCAGCCCAGAGATCGGAAGAGCGGTTCAGCAGGAATGCCGAGACCGATCTCGTATGCCGTCTTCTGCTTG
5	112176201	plus	1554355_5_112176201_40_APC_ROI_15_OSSeq	ATATGCCACGGGTGTATTGTGTTGAAGGGACACCTATAAAAGATCGGAAGAGCGGTTCAGCAGGAATGCCGAGACCGATCTCGTATGCCGTCTTCTGCTTG
5	112176246	minus	1554358_5_112176246_40_APC_ROI_15_OSSeq	GGGGATTCGATTGTTAGATCACTTAGAGATGTAGCTGTGGAGATCGGAAGAGCGGTTCAGCAGGAATGCCGAGACCGATCTCGTATGCCGTCTTCTGCTTG
5	112176404	plus	1554357_5_112176404_40_APC_ROI_15_OSSeq	ACCTCATCTGTAACCATACCTGAATTGGATGACAATAAAGAGATCGGAAGAGCGGTTCAGCAGGAATGCCGAGACCGATCTCGTATGCCGTCTTCTGCTTG
5	112176456	minus	1554360_5_112176456_40_APC_ROI_15_OSSeq	CCTTTGGGCATAGCAGAATTAATGCATTCTGCAAGAATATAGATCGGAAGAGCGGTTCAGCAGGAATGCCGAGACCGATCTCGTATGCCGTCTTCTGCTTG
5	112176605	plus	1554359_5_112176605_40_APC_ROI_15_OSSeq	CCAACTTCACCAGTAAAACCTATACCACAAAATACTGAATAGATCGGAAGAGCGGTTCAGCAGGAATGCCGAGACCGATCTCGTATGCCGTCTTCTGCTTG
5	112176673	minus	1554362_5_112176673_40_APC_ROI_15_OSSeq	GTCTGAGAAAACTCTCTCAGCATTTAAATTATTTTTTGAGAGATCGGAAGAGCGGTTCAGCAGGAATGCCGAGACCGATCTCGTATGCCGTCTTCTGCTTG
5	112176817	plus	1554361_5_112176817_40_APC_ROI_15_OSSeq	ACCTCATCATTACACGCCTATTGAAGGAACTCCTTACTGTAGATCGGAAGAGCGGTTCAGCAGGAATGCCGAGACCGATCTCGTATGCCGTCTTCTGCTTG
5	112176885	minus	1554364_5_112176885_40_APC_ROI_15_OSSeq	TTTTCCCTGGAAAGGTCAACATCATCATCATCAAAATCTAAGATCGGAAGAGCGGTTCAGCAGGAATGCCGAGACCGATCTCGTATGCCGTCTTCTGCTTG
5	112177035	plus	1554363_5_112177035_40_APC_ROI_15_OSSeq	AGCAGCCAATAAATCGAGGTCAGCCTAAACCCATACTTCAAGATCGGAAGAGCGGTTCAGCAGGAATGCCGAGACCGATCTCGTATGCCGTCTTCTGCTTG
5	112177037	minus	1554366_5_112177037_40_APC_ROI_15_OSSeq	TCTGAAGTATGGGTTTAGGCTGACCTCGATTTATTGGCTGAGATCGGAAGAGCGGTTCAGCAGGAATGCCGAGACCGATCTCGTATGCCGTCTTCTGCTTG
5	112177246	plus	1554365_5_112177246_40_APC_ROI_15_OSSeq	ACCTATCAAAGAGACTGAGCCCCCTGACTCACAGGGAGAAAGATCGGAAGAGCGGTTCAGCAGGAATGCCGAGACCGATCTCGTATGCCGTCTTCTGCTTG
5	112177272	minus	1554368_5_112177272_40_APC_ROI_15_OSSeq	TAGCCTGATGCTTGAGGTTTACTTGGTTCTCCCTGTGAGTAGATCGGAAGAGCGGTTCAGCAGGAATGCCGAGACCGATCTCGTATGCCGTCTTCTGCTTG
5	112177400	plus	1554367_5_112177400_40_APC_ROI_15_OSSeq	GACCTGTTGCAGGAATGTATAAGCTCCGCAATGCCAAAAAAGATCGGAAGAGCGGTTCAGCAGGAATGCCGAGACCGATCTCGTATGCCGTCTTCTGCTTG
5	112177403	minus	1554370_5_112177403_40_APC_ROI_15_OSSeq	TCTTTTTTGGCATTGCGGAGCTTATACATTCCTGCAACAGAGATCGGAAGAGCGGTTCAGCAGGAATGCCGAGACCGATCTCGTATGCCGTCTTCTGCTTG
5	112177632	plus	1554369_5_112177632_40_APC_ROI_15_OSSeq	GTTTACATCAAGCTGCTGCTGCTGCATGTTTATCTAGACAAGATCGGAAGAGCGGTTCAGCAGGAATGCCGAGACCGATCTCGTATGCCGTCTTCTGCTTG
5	112177644	minus	1554372_5_112177644_40_APC_ROI_15_OSSeq	TCAGACGAAGCTTGTCTAGATAAACATGCAGCAGCAGCAGAGATCGGAAGAGCGGTTCAGCAGGAATGCCGAGACCGATCTCGTATGCCGTCTTCTGCTTG
5	112177769	plus	1554371_5_112177769_40_APC_ROI_15_OSSeq	ACAAGTAATAAAGGCCCACGAATTCTAAAACCAGGGGAGAAGATCGGAAGAGCGGTTCAGCAGGAATGCCGAGACCGATCTCGTATGCCGTCTTCTGCTTG
5	112177911	minus	1554374_5_112177911_40_APC_ROI_15_OSSeq	TTTGCTTGAAGGGGCTGTTTCATTTGGCCTGAAATTTCTGAGATCGGAAGAGCGGTTCAGCAGGAATGCCGAGACCGATCTCGTATGCCGTCTTCTGCTTG
5	112178005	plus	1554373_5_112178005_40_APC_ROI_15_OSSeq	TAGCTCCTCAAGTACAAGTCCTGTTTCTAAAAAAGGCCCAAGATCGGAAGAGCGGTTCAGCAGGAATGCCGAGACCGATCTCGTATGCCGTCTTCTGCTTG
5	112178047	minus	1554376_5_112178047_40_APC_ROI_15_OSSeq	TTGACCTTCACTAGGGCTTTTGGAGGCTGGAGTCTTAAGGAGATCGGAAGAGCGGTTCAGCAGGAATGCCGAGACCGATCTCGTATGCCGTCTTCTGCTTG
5	112178225	minus	1554378_5_112178225_40_APC_ROI_15_OSSeq	CAGGAGACTGTATAGGTCTACTTAATGGTTGCTGGGCAGGAGATCGGAAGAGCGGTTCAGCAGGAATGCCGAGACCGATCTCGTATGCCGTCTTCTGCTTG
5	112178271	plus	1554375_5_112178271_40_APC_ROI_15_OSSeq	ACTCAATTTCCCCTGGTAGAAATGGAATAAGTCCTCCTAAAGATCGGAAGAGCGGTTCAGCAGGAATGCCGAGACCGATCTCGTATGCCGTCTTCTGCTTG
5	112178407	plus	1554377_5_112178407_40_APC_ROI_15_OSSeq	GATGAGCCAACAGAACCTTACCAAACAAACAGGTTTATCCAGATCGGAAGAGCGGTTCAGCAGGAATGCCGAGACCGATCTCGTATGCCGTCTTCTGCTTG
5	112178442	minus	1554380_5_112178442_40_APC_ROI_15_OSSeq	GCAGACTCACTTCTTGGAATACTACTGGCATTCTTGGATAAGATCGGAAGAGCGGTTCAGCAGGAATGCCGAGACCGATCTCGTATGCCGTCTTCTGCTTG
5	112178590	plus	1554379_5_112178590_40_APC_ROI_15_OSSeq	AAGACCTGTATTAGTACGCCAGTCAACTTTCATCAAAGAAAGATCGGAAGAGCGGTTCAGCAGGAATGCCGAGACCGATCTCGTATGCCGTCTTCTGCTTG
5	112178713	minus	1554382_5_112178713_40_APC_ROI_15_OSSeq	GGAAGGACTTAAAACTGGAGTTTGTGCCTGGGACCTAGTGAGATCGGAAGAGCGGTTCAGCAGGAATGCCGAGACCGATCTCGTATGCCGTCTTCTGCTTG
5	112178805	plus	1554381_5_112178805_40_APC_ROI_15_OSSeq	GAAAACTCCCACCTAATCTCAGTCCCACTATAGAGTATAAAGATCGGAAGAGCGGTTCAGCAGGAATGCCGAGACCGATCTCGTATGCCGTCTTCTGCTTG
5	112178915	minus	1554384_5_112178915_40_APC_ROI_15_OSSeq	AATGTTTGCTGTGCTCACGTTTCCAGGTTCCTGACCTATTAGATCGGAAGAGCGGTTCAGCAGGAATGCCGAGACCGATCTCGTATGCCGTCTTCTGCTTG
5	112179087	minus	1554386_5_112179087_40_APC_ROI_15_OSSeq	CATGTTCCTTTTGCGGATACTTGGTTTTCTTTACTTTGTTAGATCGGAAGAGCGGTTCAGCAGGAATGCCGAGACCGATCTCGTATGCCGTCTTCTGCTTG
5	112179102	plus	1554383_5_112179102_40_APC_ROI_15_OSSeq	ACCAAGTATCCGCAAAAGGAACATGGAGAAAAATAAAAGAAGATCGGAAGAGCGGTTCAGCAGGAATGCCGAGACCGATCTCGTATGCCGTCTTCTGCTTG
5	112179275	plus	1554385_5_112179275_40_APC_ROI_15_OSSeq	GAGGACTGTCCCATTAACAATCCTAGATCTGGAAGATCTCAGATCGGAAGAGCGGTTCAGCAGGAATGCCGAGACCGATCTCGTATGCCGTCTTCTGCTTG
5	112179289	minus	1554388_5_112179289_40_APC_ROI_15_OSSeq	AGTATTACCTGTGGGAGATCTTCCAGATCTAGGATTGTTAAGATCGGAAGAGCGGTTCAGCAGGAATGCCGAGACCGATCTCGTATGCCGTCTTCTGCTTG
5	112179440	minus	1554390_5_112179440_40_APC_ROI_15_OSSeq	CATCCACCTGAATAAAGGAGTTCAGGCGATTTTCCAAACCAGATCGGAAGAGCGGTTCAGCAGGAATGCCGAGACCGATCTCGTATGCCGTCTTCTGCTTG
5	112179446	plus	1554387_5_112179446_40_APC_ROI_15_OSSeq	GAAAATCGCCTGAACTCCTTTATTCAGGTGGATGCCCCTGAGATCGGAAGAGCGGTTCAGCAGGAATGCCGAGACCGATCTCGTATGCCGTCTTCTGCTTG
5	112179644	plus	1554389_5_112179644_40_APC_ROI_15_OSSeq	AATTACAACCCAAGCCCTAGGAAAAGCAGCGCAGATAGCAAGATCGGAAGAGCGGTTCAGCAGGAATGCCGAGACCGATCTCGTATGCCGTCTTCTGCTTG
5	112179717	minus	1554392_5_112179717_40_APC_ROI_15_OSSeq	CTGTCAGTTTTGGAATCTCGCTTCTTTGTGTTGTTATTCAAGATCGGAAGAGCGGTTCAGCAGGAATGCCGAGACCGATCTCGTATGCCGTCTTCTGCTTG
5	112179798	plus	1554391_5_112179798_40_APC_ROI_15_OSSeq	GGTCTTACCTTGTGACATCTGTTTAAAAGAGAGGAAGAATAGATCGGAAGAGCGGTTCAGCAGGAATGCCGAGACCGATCTCGTATGCCGTCTTCTGCTTG
5	112179834	plus	APC_5_exon_end_112179783:112179822	GAATGAAACTAAGAAAATTCTATGTTAATTACAACTGCTAAGATCGGAAGAGCGGTTCAGCAGGAATGCCGAGACCGATCTCGTATGCCGTCTTCTGCTT
5	112180078	plus	1554393_5_112180078_40_APC_ROI_15_OSSeq	TAAAGTAGCATCCCATCCCAACTTCCTTTAATTATTGCTTAGATCGGAAGAGCGGTTCAGCAGGAATGCCGAGACCGATCTCGTATGCCGTCTTCTGCTTG
7	55086921	minus	EGFR_7_exon_start_55086970:55087009	CGAAGAGCTCGCTCCGGCTCTCCCGATCAATACTGGACGGAGATCGGAAGAGCGGTTCAGCAGGAATGCCGAGACCGATCTCGTATGCCGTCTTCTGCTT
7	55087069	plus	EGFR_7_exon_end_55087018:55087057	GTCTCGCCGGCTCCCGCGCCGCCCCCGGATCGCGCCCCGGAGATCGGAAGAGCGGTTCAGCAGGAATGCCGAGACCGATCTCGTATGCCGTCTTCTGCTT
7	55087177	plus	1552768_7_55087177_40_EGFR_ROI_1_OSSeq	TGTTTCCTTGAGATCAGCTGCGCCGCCGACCGGGACCGCGAGATCGGAAGAGCGGTTCAGCAGGAATGCCGAGACCGATCTCGTATGCCGTCTTCTGCTTG
7	55209743	minus	1551717_7_55209743_40_EGFR_ROI_2_OSSeq	TCTCACTAAAGGACACAGCAAAGAAATTTGTGATAAAAGAAGATCGGAAGAGCGGTTCAGCAGGAATGCCGAGACCGATCTCGTATGCCGTCTTCTGCTTG
7	55209929	minus	EGFR_7_exon_start_55209978:55210017	AAGACAGATATCACATGAAATACTGAGAAATGCAGAAAAAAGATCGGAAGAGCGGTTCAGCAGGAATGCCGAGACCGATCTCGTATGCCGTCTTCTGCTT
7	55209990	minus	1551719_7_55209990_40_EGFR_ROI_2_OSSeq	GATCTTCAAAAGTGCCCAACTGCGTGAGCTTGTTACTCGTAGATCGGAAGAGCGGTTCAGCAGGAATGCCGAGACCGATCTCGTATGCCGTCTTCTGCTTG
7	55210097	plus	1551718_7_55210097_40_EGFR_ROI_2_OSSeq	TGTGCAGAGGAATTATGATCTTTCCTTCTTAAAGGTTGGTAGATCGGAAGAGCGGTTCAGCAGGAATGCCGAGACCGATCTCGTATGCCGTCTTCTGCTTG
7	55210141	plus	EGFR_7_exon_end_55210090:55210129	TTGATTTTCCTACACAAATAAAATTGGAGAAAATCTAAGTAGATCGGAAGAGCGGTTCAGCAGGAATGCCGAGACCGATCTCGTATGCCGTCTTCTGCTT
7	55210352	plus	1551720_7_55210352_40_EGFR_ROI_2_OSSeq	TGTCATCATAGACACTGACGTTTATCCCTGACCATTACCTAGATCGGAAGAGCGGTTCAGCAGGAATGCCGAGACCGATCTCGTATGCCGTCTTCTGCTTG
7	55210747	minus	1551721_7_55210747_40_EGFR_ROI_3_OSSeq	CCCTGTGATAATGAGCAGTAAGCATTGTTCTGGAACACTGAGATCGGAAGAGCGGTTCAGCAGGAATGCCGAGACCGATCTCGTATGCCGTCTTCTGCTTG
7	55210948	minus	EGFR_7_exon_start_55210997:55211036	AAAACATAAATGCGTGATTTCTCTTTTGAGGAACTCAAGAAGATCGGAAGAGCGGTTCAGCAGGAATGCCGAGACCGATCTCGTATGCCGTCTTCTGCTT
7	55211024	minus	1551723_7_55211024_40_EGFR_ROI_3_OSSeq	TTCCAAAGGAATTCGCTCCACTGTGTTGAGGGCAATGAGGAGATCGGAAGAGCGGTTCAGCAGGAATGCCGAGACCGATCTCGTATGCCGTCTTCTGCTTG
7	55211104	plus	1551722_7_55211104_40_EGFR_ROI_3_OSSeq	CCTATGCCTTAGCAGTCTTATCTAACTATGATGCAAATAAAGATCGGAAGAGCGGTTCAGCAGGAATGCCGAGACCGATCTCGTATGCCGTCTTCTGCTTG
7	55211192	plus	EGFR_7_exon_end_55211141:55211180	GGGATGCCAAGGCTGGGGGTTCATAAATGCAGACAGCAGTAGATCGGAAGAGCGGTTCAGCAGGAATGCCGAGACCGATCTCGTATGCCGTCTTCTGCTT
7	55211375	plus	1551724_7_55211375_40_EGFR_ROI_3_OSSeq	AAGATTTAAGCGGGGTACCAGTGTTTACATGGACATGAAAAGATCGGAAGAGCGGTTCAGCAGGAATGCCGAGACCGATCTCGTATGCCGTCTTCTGCTTG
7	55214072	minus	1551725_7_55214072_40_EGFR_ROI_4_OSSeq	GAGCTAGGGTTTTCTCTGAATTGGGCTTTGAGCAATGATTAGATCGGAAGAGCGGTTCAGCAGGAATGCCGAGACCGATCTCGTATGCCGTCTTCTGCTTG
7	55214245	minus	1551727_7_55214245_40_EGFR_ROI_4_OSSeq	AACTGCGGTGAGCACTCTTTCCAGCTCCTTTAAATTCCCAAGATCGGAAGAGCGGTTCAGCAGGAATGCCGAGACCGATCTCGTATGCCGTCTTCTGCTTG
7	55214249	minus	EGFR_7_exon_start_55214298:55214337	ATGGAACTGCGGTGAGCACTCTTTCCAGCTCCTTTAAATTAGATCGGAAGAGCGGTTCAGCAGGAATGCCGAGACCGATCTCGTATGCCGTCTTCTGCTT
7	55214430	plus	1551726_7_55214430_40_EGFR_ROI_4_OSSeq	AGCTGTAAGTGTCGCATACACACTATCTCTGCCTCCAGCTAGATCGGAAGAGCGGTTCAGCAGGAATGCCGAGACCGATCTCGTATGCCGTCTTCTGCTTG
7	55214444	plus	EGFR_7_exon_end_55214393:55214432	CATACACACTATCTCTGCCTCCAGCTCCTATGGGGGACAGAGATCGGAAGAGCGGTTCAGCAGGAATGCCGAGACCGATCTCGTATGCCGTCTTCTGCTT
7	55214605	plus	1551728_7_55214605_40_EGFR_ROI_4_OSSeq	ATCGTTTTTTTGTGGCGGGTGGCAGCCCAGCTGGTTGGCAAGATCGGAAGAGCGGTTCAGCAGGAATGCCGAGACCGATCTCGTATGCCGTCTTCTGCTTG
7	55218801	minus	1551729_7_55218801_40_EGFR_ROI_5_OSSeq	AATCACTTGAGACCCCGATAAGAAAAGAAGATGAACCATGAGATCGGAAGAGCGGTTCAGCAGGAATGCCGAGACCGATCTCGTATGCCGTCTTCTGCTTG
7	55218937	minus	EGFR_7_exon_start_55218986:55219025	AAAGTAATAGATGCATATCTCAGTGAAATGATGAGAAACTAGATCGGAAGAGCGGTTCAGCAGGAATGCCGAGACCGATCTCGTATGCCGTCTTCTGCTT
7	55219066	plus	EGFR_7_exon_end_55219015:55219054	GAACAGCCTCAGACCCATGTGTGACCGCCCCTCTCTTCCTAGATCGGAAGAGCGGTTCAGCAGGAATGCCGAGACCGATCTCGTATGCCGTCTTCTGCTT
7	55219164	plus	1551730_7_55219164_40_EGFR_ROI_5_OSSeq	TTACAGGGTCAGATGTGAACCAGTAGGTGAAGGACAGTCTAGATCGGAAGAGCGGTTCAGCAGGAATGCCGAGACCGATCTCGTATGCCGTCTTCTGCTTG
7	55219983	minus	1551731_7_55219983_40_EGFR_ROI_6_OSSeq	AGTCTAGACTTTGAGACCTGCTAAATAATTAGATGCATCTAGATCGGAAGAGCGGTTCAGCAGGAATGCCGAGACCGATCTCGTATGCCGTCTTCTGCTTG
7	55220189	minus	EGFR_7_exon_start_55220238:55220277	GCAAAGGTTCCCTGTGAGCTGAAGAGTGAGGGTAGGATCAAGATCGGAAGAGCGGTTCAGCAGGAATGCCGAGACCGATCTCGTATGCCGTCTTCTGCTT
7	55220221	minus	1551733_7_55220221_40_EGFR_ROI_6_OSSeq	TGGGCACAGATGATTTTGGTCACTGAAAAAGAGCAAAGGTAGATCGGAAGAGCGGTTCAGCAGGAATGCCGAGACCGATCTCGTATGCCGTCTTCTGCTTG
7	55220344	plus	1551732_7_55220344_40_EGFR_ROI_6_OSSeq	AGAGCGACTGCCTGGTAAGATGCCCCTCCAGCAGCCTCCCAGATCGGAAGAGCGGTTCAGCAGGAATGCCGAGACCGATCTCGTATGCCGTCTTCTGCTTG
7	55220368	plus	EGFR_7_exon_end_55220317:55220356	CCTCCAGCAGCCTCCCTGGAGCAGGCTGGGGCTGCACCCGAGATCGGAAGAGCGGTTCAGCAGGAATGCCGAGACCGATCTCGTATGCCGTCTTCTGCTT
7	55220575	plus	1551734_7_55220575_40_EGFR_ROI_6_OSSeq	CCTTACCTGACAATGATGCATAACAAAGTCTCTCCCAGTTAGATCGGAAGAGCGGTTCAGCAGGAATGCCGAGACCGATCTCGTATGCCGTCTTCTGCTTG
7	55221454	minus	1551735_7_55221454_40_EGFR_ROI_7_OSSeq	ACTGTCCCACCTATCATAATTTATGGATTATGATAAAAATAGATCGGAAGAGCGGTTCAGCAGGAATGCCGAGACCGATCTCGTATGCCGTCTTCTGCTTG
7	55221654	minus	EGFR_7_exon_start_55221703:55221742	GAGAGGACACGCTGGGCAAGTGAGGTAAGTACACTCAGCGAGATCGGAAGAGCGGTTCAGCAGGAATGCCGAGACCGATCTCGTATGCCGTCTTCTGCTT
7	55221753	minus	1551737_7_55221753_40_EGFR_ROI_7_OSSeq	ACATCCATCTGGTACGTGGTGGGGTTGTAGAGCATGAGTGAGATCGGAAGAGCGGTTCAGCAGGAATGCCGAGACCGATCTCGTATGCCGTCTTCTGCTTG
7	55221801	plus	1551736_7_55221801_40_EGFR_ROI_7_OSSeq	AGGGCAAATACAGCTTTGGTGCCACCTGCGTGAAGAAGTGAGATCGGAAGAGCGGTTCAGCAGGAATGCCGAGACCGATCTCGTATGCCGTCTTCTGCTTG
7	55221856	plus	EGFR_7_exon_end_55221805:55221844	CTCTGTGGGCCCTCTAACTGGTCAGGCATCCTTGTCCCGCAGATCGGAAGAGCGGTTCAGCAGGAATGCCGAGACCGATCTCGTATGCCGTCTTCTGCTT
7	55222105	plus	1551738_7_55222105_40_EGFR_ROI_7_OSSeq	TCACAGGAGAAACACCTGCTGCTCAGCCCTCACCACTCATAGATCGGAAGAGCGGTTCAGCAGGAATGCCGAGACCGATCTCGTATGCCGTCTTCTGCTTG
7	55223239	minus	1551739_7_55223239_40_EGFR_ROI_8_OSSeq	CTTGAGGGGCCAGCTGTTTTGCGTCCCAGCAGGCACCTCAAGATCGGAAGAGCGGTTCAGCAGGAATGCCGAGACCGATCTCGTATGCCGTCTTCTGCTTG
7	55223469	minus	1551741_7_55223469_40_EGFR_ROI_8_OSSeq	ATGAAAGGAAGGTGATGACGGTGGCACCAGGTGCTCGGGCAGATCGGAAGAGCGGTTCAGCAGGAATGCCGAGACCGATCTCGTATGCCGTCTTCTGCTTG
7	55223473	minus	EGFR_7_exon_start_55223522:55223561	GAGCATGAAAGGAAGGTGATGACGGTGGCACCAGGTGCTCAGATCGGAAGAGCGGTTCAGCAGGAATGCCGAGACCGATCTCGTATGCCGTCTTCTGCTT
7	55223605	plus	1551740_7_55223605_40_EGFR_ROI_8_OSSeq	CAAGTGTAAGAAGTGCGAAGGGCCTTGCCGCAAAGGTAGGAGATCGGAAGAGCGGTTCAGCAGGAATGCCGAGACCGATCTCGTATGCCGTCTTCTGCTTG
7	55223650	plus	EGFR_7_exon_end_55223599:55223638	CGCCGGTGTGCGGACGAGGCTTGTTCTCGGCTGCTGAGGCAGATCGGAAGAGCGGTTCAGCAGGAATGCCGAGACCGATCTCGTATGCCGTCTTCTGCTT
7	55223838	plus	1551742_7_55223838_40_EGFR_ROI_8_OSSeq	TCTGATGAGAACAGTCACAGAGCCAGCCCCGCTCAGCAGCAGATCGGAAGAGCGGTTCAGCAGGAATGCCGAGACCGATCTCGTATGCCGTCTTCTGCTTG
7	55223999	minus	1551743_7_55223999_40_EGFR_ROI_9_OSSeq	GACCTATAGTACACTTTGGGGCTACGGCGGTGTAGGAGATAGATCGGAAGAGCGGTTCAGCAGGAATGCCGAGACCGATCTCGTATGCCGTCTTCTGCTTG
7	55224170	minus	1551745_7_55224170_40_EGFR_ROI_9_OSSeq	GACGTGTATTCCGTTCACATTTGTTGGATTAAGAATAGCTAGATCGGAAGAGCGGTTCAGCAGGAATGCCGAGACCGATCTCGTATGCCGTCTTCTGCTTG
7	55224176	minus	EGFR_7_exon_start_55224225:55224264	AAGAGAGACGTGTATTCCGTTCACATTTGTTGGATTAAGAAGATCGGAAGAGCGGTTCAGCAGGAATGCCGAGACCGATCTCGTATGCCGTCTTCTGCTT
7	55224339	minus	1551747_7_55224339_40_EGFR_ROI_10_OSSeq	TACAAGCAACTGAACCTGTGACTCACCCCCTAAATGCCACAGATCGGAAGAGCGGTTCAGCAGGAATGCCGAGACCGATCTCGTATGCCGTCTTCTGCTTG
7	55224359	plus	1551744_7_55224359_40_EGFR_ROI_9_OSSeq	CACAGGTTCAGTTGCTTGTATAAAGAAAAACAAAATCTGCAGATCGGAAGAGCGGTTCAGCAGGAATGCCGAGACCGATCTCGTATGCCGTCTTCTGCTTG
7	55224363	plus	EGFR_7_exon_end_55224312:55224351	GGTTCAGTTGCTTGTATAAAGAAAAACAAAATCTGCCTTTAGATCGGAAGAGCGGTTCAGCAGGAATGCCGAGACCGATCTCGTATGCCGTCTTCTGCTT
7	55224402	minus	EGFR_7_exon_start_55224451:55224490	CAACAGGGTGATTATTGATCACCAATCTCTACCAGTTAAAAGATCGGAAGAGCGGTTCAGCAGGAATGCCGAGACCGATCTCGTATGCCGTCTTCTGCTT
7	55224525	plus	1551746_7_55224525_40_EGFR_ROI_9_OSSeq	GGTTTGAGCTGAATTATCACATGAATATAAATGGGAAATCAGATCGGAAGAGCGGTTCAGCAGGAATGCCGAGACCGATCTCGTATGCCGTCTTCTGCTTG
7	55224536	plus	EGFR_7_exon_end_55224485:55224524	AATTATCACATGAATATAAATGGGAAATCAGTGTTTTAGAAGATCGGAAGAGCGGTTCAGCAGGAATGCCGAGACCGATCTCGTATGCCGTCTTCTGCTT
7	55224547	plus	EGFR_7_exon_end_55224496:55224535	GAATATAAATGGGAAATCAGTGTTTTAGAGAGAGAACTTTAGATCGGAAGAGCGGTTCAGCAGGAATGCCGAGACCGATCTCGTATGCCGTCTTCTGCTT
7	55224692	plus	1551748_7_55224692_40_EGFR_ROI_10_OSSeq	AAAAGGGGACACGTTAAGTCCAGGCTTGGGTCATTCACTGAGATCGGAAGAGCGGTTCAGCAGGAATGCCGAGACCGATCTCGTATGCCGTCTTCTGCTTG
7	55225254	minus	1551749_7_55225254_40_EGFR_ROI_11_OSSeq	ATTACTCTAGACTCTCAGGGACTCTGTATTATATGAACAGAGATCGGAAGAGCGGTTCAGCAGGAATGCCGAGACCGATCTCGTATGCCGTCTTCTGCTTG
7	55225306	minus	EGFR_7_exon_start_55225355:55225394	GATGAAAGACTTCAGACACACACCACGTAGGAGTTTCTTTAGATCGGAAGAGCGGTTCAGCAGGAATGCCGAGACCGATCTCGTATGCCGTCTTCTGCTT
7	55225457	plus	EGFR_7_exon_end_55225406:55225445	CACAGCCAAAGCCTGGTAGATTACATTTGCCTTTTTAGTTAGATCGGAAGAGCGGTTCAGCAGGAATGCCGAGACCGATCTCGTATGCCGTCTTCTGCTT
7	55225626	plus	1551750_7_55225626_40_EGFR_ROI_11_OSSeq	TGTCCGCTAAACCACAGACTTCTCAGCGCTCGCCAGTGCTAGATCGGAAGAGCGGTTCAGCAGGAATGCCGAGACCGATCTCGTATGCCGTCTTCTGCTTG
7	55227619	minus	1551751_7_55227619_40_EGFR_ROI_12_OSSeq	GTTCCTCCAGGCAAAAGATAGTTCCTTGTTTATTTAGTATAGATCGGAAGAGCGGTTCAGCAGGAATGCCGAGACCGATCTCGTATGCCGTCTTCTGCTTG
7	55227782	minus	EGFR_7_exon_start_55227831:55227870	GAGAAGAAAAATCATGTGGTGAAAAATTATAAAAACAATGAGATCGGAAGAGCGGTTCAGCAGGAATGCCGAGACCGATCTCGTATGCCGTCTTCTGCTT
7	55227868	minus	1551753_7_55227868_40_EGFR_ROI_12_OSSeq	ATCACTTATCTCCTTGAGGGAGCGTAATCCCAAGGATGTTAGATCGGAAGAGCGGTTCAGCAGGAATGCCGAGACCGATCTCGTATGCCGTCTTCTGCTTG
7	55227982	plus	1551752_7_55227982_40_EGFR_ROI_12_OSSeq	CTCCGGTCAGAAAACCAAAATTATAAGCAACAGAGGTGAAAGATCGGAAGAGCGGTTCAGCAGGAATGCCGAGACCGATCTCGTATGCCGTCTTCTGCTTG
7	55228042	plus	EGFR_7_exon_end_55227991:55228030	GCTTTCTGTTTAGTTTATGGAGTTGGTTCTAATGGGTCCTAGATCGGAAGAGCGGTTCAGCAGGAATGCCGAGACCGATCTCGTATGCCGTCTTCTGCTT
7	55228231	plus	1551754_7_55228231_40_EGFR_ROI_12_OSSeq	GGATGAATTTACCCTGAGGTTTAGGCTACCAATTATTTGTAGATCGGAAGAGCGGTTCAGCAGGAATGCCGAGACCGATCTCGTATGCCGTCTTCTGCTTG
7	55228974	minus	1551755_7_55228974_40_EGFR_ROI_13_OSSeq	GAAGGACAAAGTAGTTGTGCTGGCTGCTGGGAAGACTGAAAGATCGGAAGAGCGGTTCAGCAGGAATGCCGAGACCGATCTCGTATGCCGTCTTCTGCTTG
7	55229134	minus	1551757_7_55229134_40_EGFR_ROI_13_OSSeq	TCACAGCAGTCAGTGACAGAGCAGGGACCCGAGGGGCCGGAGATCGGAAGAGCGGTTCAGCAGGAATGCCGAGACCGATCTCGTATGCCGTCTTCTGCTTG
7	55229142	minus	EGFR_7_exon_start_55229191:55229230	AGAGTGGGTCACAGCAGTCAGTGACAGAGCAGGGACCCGAAGATCGGAAGAGCGGTTCAGCAGGAATGCCGAGACCGATCTCGTATGCCGTCTTCTGCTT
7	55229335	plus	EGFR_7_exon_end_55229284:55229323	ATTTCTTTAATCCCCTTGCGTTGATCAAAAATAAGGCTCCAGATCGGAAGAGCGGTTCAGCAGGAATGCCGAGACCGATCTCGTATGCCGTCTTCTGCTT
7	55229341	plus	1551756_7_55229341_40_EGFR_ROI_13_OSSeq	TTAATCCCCTTGCGTTGATCAAAAATAAGGCTCCAGGTTGAGATCGGAAGAGCGGTTCAGCAGGAATGCCGAGACCGATCTCGTATGCCGTCTTCTGCTTG
7	55229501	plus	1551758_7_55229501_40_EGFR_ROI_13_OSSeq	GGCAAATTTAAGCACAATAGGAAATAAGCAAGTATTATTGAGATCGGAAGAGCGGTTCAGCAGGAATGCCGAGACCGATCTCGTATGCCGTCTTCTGCTTG
7	55231302	minus	1551759_7_55231302_40_EGFR_ROI_14_OSSeq	ACTTGAGGTAATGGTCAAGGAGTTGGGACTCCAGGACTATAGATCGGAAGAGCGGTTCAGCAGGAATGCCGAGACCGATCTCGTATGCCGTCTTCTGCTTG
7	55231376	minus	EGFR_7_exon_start_55231425:55231464	GAAGAGGAAACCCGTCAGCCCACCCCTGAGACATTATTGCAGATCGGAAGAGCGGTTCAGCAGGAATGCCGAGACCGATCTCGTATGCCGTCTTCTGCTT
7	55231527	plus	EGFR_7_exon_end_55231476:55231515	CTTGCTGCTATCCACGTCCATTTCATGGGAAGGGCCTTCAAGATCGGAAGAGCGGTTCAGCAGGAATGCCGAGACCGATCTCGTATGCCGTCTTCTGCTT
7	55231675	plus	1551760_7_55231675_40_EGFR_ROI_14_OSSeq	GTGTCGGTGACATTAGCACACACATTAGCCTGCGATGAACAGATCGGAAGAGCGGTTCAGCAGGAATGCCGAGACCGATCTCGTATGCCGTCTTCTGCTTG
7	55232764	minus	1551761_7_55232764_40_EGFR_ROI_15_OSSeq	GGTCACTGTTAGTTGCTTAGAAGTTCTCCCTGTTTTTGAAAGATCGGAAGAGCGGTTCAGCAGGAATGCCGAGACCGATCTCGTATGCCGTCTTCTGCTTG
7	55232923	minus	EGFR_7_exon_start_55232972:55233011	GTGGAGAAAAATGTTCATGCATGTCTCTTTCTTTTCTCTTAGATCGGAAGAGCGGTTCAGCAGGAATGCCGAGACCGATCTCGTATGCCGTCTTCTGCTT
7	55232955	minus	1551763_7_55232955_40_EGFR_ROI_15_OSSeq	ACTGGATACAGTTGTCTGGTCCCTGCACCAAGGTGGAGAAAGATCGGAAGAGCGGTTCAGCAGGAATGCCGAGACCGATCTCGTATGCCGTCTTCTGCTTG
7	55233126	plus	1551762_7_55233126_40_EGFR_ROI_15_OSSeq	TACGGGTGAGTGGAAAGTGAAGGAGAACAGAACATTTCCTAGATCGGAAGAGCGGTTCAGCAGGAATGCCGAGACCGATCTCGTATGCCGTCTTCTGCTTG
7	55233141	plus	EGFR_7_exon_end_55233090:55233129	AGTGAAGGAGAACAGAACATTTCCTCTCTTGCAAATTCAGAGATCGGAAGAGCGGTTCAGCAGGAATGCCGAGACCGATCTCGTATGCCGTCTTCTGCTT
7	55233315	plus	1551764_7_55233315_40_EGFR_ROI_15_OSSeq	AATGACTCTGCCATGCACCGTGTCCCCGGCCGGGCCTGTGAGATCGGAAGAGCGGTTCAGCAGGAATGCCGAGACCGATCTCGTATGCCGTCTTCTGCTTG
7	55236008	minus	1551765_7_55236008_40_EGFR_ROI_16_OSSeq	TATGCTCACTGACACAGAGATACTGATATAGAGATATTGAAGATCGGAAGAGCGGTTCAGCAGGAATGCCGAGACCGATCTCGTATGCCGTCTTCTGCTTG
7	55236166	minus	EGFR_7_exon_start_55236215:55236254	ATAGAAAGACATTAGAAAAATGACCACTAACATTTTTAATAGATCGGAAGAGCGGTTCAGCAGGAATGCCGAGACCGATCTCGTATGCCGTCTTCTGCTT
7	55236233	plus	EGFR_7_exon_end_55236182:55236221	CTGTCTGACTTTAGTCTCCCACTAAAACTGCATTTCCTTTAGATCGGAAGAGCGGTTCAGCAGGAATGCCGAGACCGATCTCGTATGCCGTCTTCTGCTT
7	55236369	plus	1551766_7_55236369_40_EGFR_ROI_16_OSSeq	TACATTCCTGATTCTGAGCCTTTTTAGATGAGTATATAGTAGATCGGAAGAGCGGTTCAGCAGGAATGCCGAGACCGATCTCGTATGCCGTCTTCTGCTTG
7	55237747	minus	1551767_7_55237747_40_EGFR_ROI_17_OSSeq	AAACCAAACACACAGGCTTCGTAGGGGTGGAATATACAGGAGATCGGAAGAGCGGTTCAGCAGGAATGCCGAGACCGATCTCGTATGCCGTCTTCTGCTTG
7	55237950	minus	EGFR_7_exon_start_55237999:55238038	ATGGACAAGTACATTTCAATATGTGAGAGGCCTGGGGAGCAGATCGGAAGAGCGGTTCAGCAGGAATGCCGAGACCGATCTCGTATGCCGTCTTCTGCTT
7	55238108	plus	1551768_7_55238108_40_EGFR_ROI_17_OSSeq	TCAGGAGTCATGCTTAGGATGGATCCCTTCTCTTCTGCCGAGATCGGAAGAGCGGTTCAGCAGGAATGCCGAGACCGATCTCGTATGCCGTCTTCTGCTTG
7	55238120	minus	1551769_7_55238120_40_EGFR_ROI_17_OSSeq	CTGAAACTCTGACGGCAGAAGAGAAGGGATCCATCCTAAGAGATCGGAAGAGCGGTTCAGCAGGAATGCCGAGACCGATCTCGTATGCCGTCTTCTGCTTG
7	55238248	plus	EGFR_7_exon_end_55238197:55238236	TTCACGTGTCTGTTCCCCCCGCTTTTCCTTTCTGCCACCCAGATCGGAAGAGCGGTTCAGCAGGAATGCCGAGACCGATCTCGTATGCCGTCTTCTGCTT
7	55238479	plus	1551770_7_55238479_40_EGFR_ROI_17_OSSeq	TTCTCCGTAATTAGCATGGCCCCAGTCCATGCTTCTAGCCAGATCGGAAGAGCGGTTCAGCAGGAATGCCGAGACCGATCTCGTATGCCGTCTTCTGCTTG
7	55238696	minus	1551771_7_55238696_40_EGFR_ROI_18_OSSeq	GGATGTTGGATTGGTGGTTAATTATTTATTATGCATTTATAGATCGGAAGAGCGGTTCAGCAGGAATGCCGAGACCGATCTCGTATGCCGTCTTCTGCTTG
7	55238818	minus	EGFR_7_exon_start_55238867:55238906	TGAAAGAGAAATATACATTTTTCTCATTCTACTTCTTTGGAGATCGGAAGAGCGGTTCAGCAGGAATGCCGAGACCGATCTCGTATGCCGTCTTCTGCTT
7	55238917	plus	EGFR_7_exon_end_55238866:55238905	ACAGCTCTGTGTCACATGGACCTCGTCAAGAATGACCACAAGATCGGAAGAGCGGTTCAGCAGGAATGCCGAGACCGATCTCGTATGCCGTCTTCTGCTT
7	55239057	plus	1551772_7_55239057_40_EGFR_ROI_18_OSSeq	AGAGACTGCCCAGCTGGTTCCACGTGGCTCCACGTGCCAAAGATCGGAAGAGCGGTTCAGCAGGAATGCCGAGACCGATCTCGTATGCCGTCTTCTGCTTG
7	55240388	minus	1551773_7_55240388_40_EGFR_ROI_19_OSSeq	GGACCTCTCCATATAATGAGTATTTTTCAATTTGTTGATTAGATCGGAAGAGCGGTTCAGCAGGAATGCCGAGACCGATCTCGTATGCCGTCTTCTGCTTG
7	55240626	minus	EGFR_7_exon_start_55240675:55240714	GTGGAGGAACAAGGAAGGGTGAGGTTGCTGACAGATTCCAAGATCGGAAGAGCGGTTCAGCAGGAATGCCGAGACCGATCTCGTATGCCGTCTTCTGCTT
7	55240634	minus	1551775_7_55240634_40_EGFR_ROI_19_OSSeq	GGAATGAGGTGGAGGAACAAGGAAGGGTGAGGTTGCTGACAGATCGGAAGAGCGGTTCAGCAGGAATGCCGAGACCGATCTCGTATGCCGTCTTCTGCTTG
7	55240746	plus	1551774_7_55240746_40_EGFR_ROI_19_OSSeq	ATCGGCCTCTTCATGCGAAGGCGCCACATCGTTCGGAAGCAGATCGGAAGAGCGGTTCAGCAGGAATGCCGAGACCGATCTCGTATGCCGTCTTCTGCTTG
7	55240828	plus	EGFR_7_exon_end_55240777:55240816	GTCCTGGGTGGGCTCAGGAGCCCTCGCACCCCGACAGGAAAGATCGGAAGAGCGGTTCAGCAGGAATGCCGAGACCGATCTCGTATGCCGTCTTCTGCTT
7	55240994	plus	1551776_7_55240994_40_EGFR_ROI_19_OSSeq	CGAGGAAATGGCAATGTTTCTAGGCTGCACCCTTCAATGTAGATCGGAAGAGCGGTTCAGCAGGAATGCCGAGACCGATCTCGTATGCCGTCTTCTGCTTG
7	55241376	minus	1551777_7_55241376_40_EGFR_ROI_20_OSSeq	GCTCTGATACAGGTGTTCTTTAACTGAACAGCTACCTTTCAGATCGGAAGAGCGGTTCAGCAGGAATGCCGAGACCGATCTCGTATGCCGTCTTCTGCTTG
7	55241564	minus	EGFR_7_exon_start_55241613:55241652	CAAGAACACAGAGACAAGGGTCACCTCAGCCCTCACCATGAGATCGGAAGAGCGGTTCAGCAGGAATGCCGAGACCGATCTCGTATGCCGTCTTCTGCTT
7	55241607	minus	1551779_7_55241607_40_EGFR_ROI_20_OSSeq	AGCTTCTCCACTGGGTGTAAGAGGCTCCACAAGCTGGGGGAGATCGGAAGAGCGGTTCAGCAGGAATGCCGAGACCGATCTCGTATGCCGTCTTCTGCTTG
7	55241728	plus	1551778_7_55241728_40_EGFR_ROI_20_OSSeq	GTGTATAAGGTAAGGTCCCTGGCACAGGCCTCTGGGCTGGAGATCGGAAGAGCGGTTCAGCAGGAATGCCGAGACCGATCTCGTATGCCGTCTTCTGCTTG
7	55241747	plus	EGFR_7_exon_end_55241696:55241735	TGGCACAGGCCTCTGGGCTGGGCCGCAGGGCCTCTCATGGAGATCGGAAGAGCGGTTCAGCAGGAATGCCGAGACCGATCTCGTATGCCGTCTTCTGCTT
7	55241962	plus	1551780_7_55241962_40_EGFR_ROI_20_OSSeq	TTATGAAAGGGGCCATTGACCTTGCCATGGGGTGCAGCACAGATCGGAAGAGCGGTTCAGCAGGAATGCCGAGACCGATCTCGTATGCCGTCTTCTGCTTG
7	55242302	minus	1551781_7_55242302_40_EGFR_ROI_21_OSSeq	TGGATGTTACCAGCGATGCACCCCGAAGGTGAGGGACACTAGATCGGAAGAGCGGTTCAGCAGGAATGCCGAGACCGATCTCGTATGCCGTCTTCTGCTTG
7	55242365	minus	EGFR_7_exon_start_55242414:55242453	GAGAGAAGGAAGACGTTAACTGGCAATTGTGAGATGGTGCAGATCGGAAGAGCGGTTCAGCAGGAATGCCGAGACCGATCTCGTATGCCGTCTTCTGCTT
7	55242524	plus	EGFR_7_exon_end_55242473:55242512	GCTTTGCTGTGTGGGGGTCCATGGCTCTGAACCTCAGGCCAGATCGGAAGAGCGGTTCAGCAGGAATGCCGAGACCGATCTCGTATGCCGTCTTCTGCTT
7	55242665	plus	1551782_7_55242665_40_EGFR_ROI_21_OSSeq	TATAACTCCCTCCCCTTAGAGACAGCACTGGCCTCTCCCAAGATCGGAAGAGCGGTTCAGCAGGAATGCCGAGACCGATCTCGTATGCCGTCTTCTGCTTG
7	55248769	minus	1551783_7_55248769_40_EGFR_ROI_22_OSSeq	AAGTGACAGATGCAGTGGGAGAGGGCCCCTCCTGGGTGCAAGATCGGAAGAGCGGTTCAGCAGGAATGCCGAGACCGATCTCGTATGCCGTCTTCTGCTTG
7	55248936	minus	EGFR_7_exon_start_55248985:55249024	GGAGAGGCACGTCAGTGTGGCTTCGCATGGTGGCCAGAAGAGATCGGAAGAGCGGTTCAGCAGGAATGCCGAGACCGATCTCGTATGCCGTCTTCTGCTT
7	55249047	minus	1551785_7_55249047_40_EGFR_ROI_22_OSSeq	AAGGGCATGAGCTGCGTGATGAGCTGCACGGTGGAGGTGAAGATCGGAAGAGCGGTTCAGCAGGAATGCCGAGACCGATCTCGTATGCCGTCTTCTGCTTG
7	55249121	plus	1551784_7_55249121_40_EGFR_ROI_22_OSSeq	GACAATATTGGCTCCCAGTACCTGCTCAACTGGTGTGTGCAGATCGGAAGAGCGGTTCAGCAGGAATGCCGAGACCGATCTCGTATGCCGTCTTCTGCTTG
7	55249182	plus	EGFR_7_exon_end_55249131:55249170	AAGGGAGATACGGGGAGGGGAGATAAGGAGCCAGGATCCTAGATCGGAAGAGCGGTTCAGCAGGAATGCCGAGACCGATCTCGTATGCCGTCTTCTGCTT
7	55249410	plus	1551786_7_55249410_40_EGFR_ROI_22_OSSeq	TATTGAGTGCTCAGTGTGGTCTGATGTCTCTGTTCTTATTAGATCGGAAGAGCGGTTCAGCAGGAATGCCGAGACCGATCTCGTATGCCGTCTTCTGCTTG
7	55259137	minus	1551787_7_55259137_40_EGFR_ROI_23_OSSeq	GCTCGTATATGAGGACAAAGAAGAGCAGGAGCTCTGCTGCAGATCGGAAGAGCGGTTCAGCAGGAATGCCGAGACCGATCTCGTATGCCGTCTTCTGCTTG
7	55259362	minus	EGFR_7_exon_start_55259411:55259450	GAAGACCCTGCTGTGAGGGACAGATCATCATGGGAAGAAGAGATCGGAAGAGCGGTTCAGCAGGAATGCCGAGACCGATCTCGTATGCCGTCTTCTGCTT
7	55259387	minus	1551789_7_55259387_40_EGFR_ROI_23_OSSeq	CAAGTAGTTCATGCCCTGAAACAGAGAAGACCCTGCTGTGAGATCGGAAGAGCGGTTCAGCAGGAATGCCGAGACCGATCTCGTATGCCGTCTTCTGCTTG
7	55259495	plus	1551788_7_55259495_40_EGFR_ROI_23_OSSeq	CAAGATCACAGATTTTGGGCTGGCCAAACTGCTGGGTGCGAGATCGGAAGAGCGGTTCAGCAGGAATGCCGAGACCGATCTCGTATGCCGTCTTCTGCTTG
7	55259578	plus	EGFR_7_exon_end_55259527:55259566	GGCTTTAGGTCAGCCAGCATTTTCCTGACACCAGGGACCAAGATCGGAAGAGCGGTTCAGCAGGAATGCCGAGACCGATCTCGTATGCCGTCTTCTGCTT
7	55259751	plus	1551790_7_55259751_40_EGFR_ROI_23_OSSeq	TGCTTTGGGAACAGTACTTGCTGGGACAGTGAATGAGGATAGATCGGAAGAGCGGTTCAGCAGGAATGCCGAGACCGATCTCGTATGCCGTCTTCTGCTTG
7	55260340	minus	1551791_7_55260340_40_EGFR_ROI_24_OSSeq	ATTACGAGTGACACACACAGACGAGCCAGATCACCCCAGGAGATCGGAAGAGCGGTTCAGCAGGAATGCCGAGACCGATCTCGTATGCCGTCTTCTGCTTG
7	55260409	minus	EGFR_7_exon_start_55260458:55260497	TGAGAGATGAGGCAGTGAGACAACTATTAGTTTCCCTCTGAGATCGGAAGAGCGGTTCAGCAGGAATGCCGAGACCGATCTCGTATGCCGTCTTCTGCTT
7	55260545	plus	EGFR_7_exon_end_55260494:55260533	ATCCTGATGCTAATGAGTTTGTACTGAGGCCAAGCTGGCTAGATCGGAAGAGCGGTTCAGCAGGAATGCCGAGACCGATCTCGTATGCCGTCTTCTGCTT
7	55260700	plus	1551792_7_55260700_40_EGFR_ROI_24_OSSeq	AGAGGAAATCGAGTCCAGCTGCCGTCCAAAAGTCACTGGAAGATCGGAAGAGCGGTTCAGCAGGAATGCCGAGACCGATCTCGTATGCCGTCTTCTGCTTG
7	55266168	minus	1551793_7_55266168_40_EGFR_ROI_25_OSSeq	TTGCTGTAAGGACCCAACAAGATAATACAACTGAAATGCTAGATCGGAAGAGCGGTTCAGCAGGAATGCCGAGACCGATCTCGTATGCCGTCTTCTGCTTG
7	55266360	minus	EGFR_7_exon_start_55266409:55266448	GAAGCAAGAAAAGAAGGCAGTGGGATCATGAATGAACAATAGATCGGAAGAGCGGTTCAGCAGGAATGCCGAGACCGATCTCGTATGCCGTCTTCTGCTT
7	55266404	minus	1551795_7_55266404_40_EGFR_ROI_25_OSSeq	GATCCAAAGGTCATCAACTCCCAAACAGTCACCCCTGAGAAGATCGGAAGAGCGGTTCAGCAGGAATGCCGAGACCGATCTCGTATGCCGTCTTCTGCTTG
7	55266524	plus	1551794_7_55266524_40_EGFR_ROI_25_OSSeq	GTACCATCGATGTCTACATGATCATGGTCAAGTGTGAGTGAGATCGGAAGAGCGGTTCAGCAGGAATGCCGAGACCGATCTCGTATGCCGTCTTCTGCTTG
7	55266567	plus	EGFR_7_exon_end_55266516:55266555	GGTGGGTCTGTCCACACTGCCTAGCTGAGCCTTGGTGGCTAGATCGGAAGAGCGGTTCAGCAGGAATGCCGAGACCGATCTCGTATGCCGTCTTCTGCTT
7	55266762	plus	1551796_7_55266762_40_EGFR_ROI_25_OSSeq	GCCCATGTTTGCAAGCAAATAAATAAAACTAAAGTCTTCCAGATCGGAAGAGCGGTTCAGCAGGAATGCCGAGACCGATCTCGTATGCCGTCTTCTGCTTG
7	55267851	minus	1551797_7_55267851_40_EGFR_ROI_26_OSSeq	ACCAAGTCTTTGTGGTAGACTTTTCTGTCTTGGCCAGCTAAGATCGGAAGAGCGGTTCAGCAGGAATGCCGAGACCGATCTCGTATGCCGTCTTCTGCTTG
7	55267959	minus	EGFR_7_exon_start_55268008:55268047	AATGAGAAAAAACAGTGCAATTAGAACACTGGAAGAAATGAGATCGGAAGAGCGGTTCAGCAGGAATGCCGAGACCGATCTCGTATGCCGTCTTCTGCTT
7	55268117	plus	EGFR_7_exon_end_55268066:55268105	CAGTCTGTGCTTCCATTGGGAAGAGTCCCTCTAATGAGCAAGATCGGAAGAGCGGTTCAGCAGGAATGCCGAGACCGATCTCGTATGCCGTCTTCTGCTT
7	55268211	plus	1551798_7_55268211_40_EGFR_ROI_26_OSSeq	CGCATTATTAAACCCTCCAGCGCATTAGAGCAAGCCTCAGAGATCGGAAGAGCGGTTCAGCAGGAATGCCGAGACCGATCTCGTATGCCGTCTTCTGCTTG
7	55268677	minus	1551799_7_55268677_40_EGFR_ROI_27_OSSeq	ACATGATGTGGGTGCCTTAAAATAAAACATGAACCATCCTAGATCGGAAGAGCGGTTCAGCAGGAATGCCGAGACCGATCTCGTATGCCGTCTTCTGCTTG
7	55268831	minus	EGFR_7_exon_start_55268880:55268919	GATTTTGAGGCTATTAGAATGGCCCGTAGAGATGCTATTCAGATCGGAAGAGCGGTTCAGCAGGAATGCCGAGACCGATCTCGTATGCCGTCTTCTGCTT
7	55268876	minus	1551801_7_55268876_40_EGFR_ROI_27_OSSeq	TCTGTAGGACTTGGCAAATGCATTCTTTCATCCCCCTGGTAGATCGGAAGAGCGGTTCAGCAGGAATGCCGAGACCGATCTCGTATGCCGTCTTCTGCTTG
7	55269041	plus	1551800_7_55269041_40_EGFR_ROI_27_OSSeq	GCTCTCTGGTATGAAATCTCTGTCTCTCTCTCTCTCTCAAAGATCGGAAGAGCGGTTCAGCAGGAATGCCGAGACCGATCTCGTATGCCGTCTTCTGCTTG
7	55269059	plus	EGFR_7_exon_end_55269008:55269047	TCTGTCTCTCTCTCTCTCTCAAGCTGTGTCTACTCATTTGAGATCGGAAGAGCGGTTCAGCAGGAATGCCGAGACCGATCTCGTATGCCGTCTTCTGCTT
7	55269219	minus	1551803_7_55269219_40_EGFR_ROI_28_OSSeq	CATAGTGGACCTAAAAGGCTTACAATCAAGTTGTTGCAATAGATCGGAAGAGCGGTTCAGCAGGAATGCCGAGACCGATCTCGTATGCCGTCTTCTGCTTG
7	55269235	plus	1551802_7_55269235_40_EGFR_ROI_27_OSSeq	TGTAAGCCTTTTAGGTCCACTATGGAATGTAATTAAATCAAGATCGGAAGAGCGGTTCAGCAGGAATGCCGAGACCGATCTCGTATGCCGTCTTCTGCTTG
7	55269378	minus	EGFR_7_exon_start_55269427:55269466	AACAGAGAAGTTGCCCATGGAATGCTTGTACCACATCTCAAGATCGGAAGAGCGGTTCAGCAGGAATGCCGAGACCGATCTCGTATGCCGTCTTCTGCTT
7	55269486	plus	EGFR_7_exon_end_55269435:55269474	ACACCTTATAAGCCAGAATTTACAGCTCTCCACTATGGCTAGATCGGAAGAGCGGTTCAGCAGGAATGCCGAGACCGATCTCGTATGCCGTCTTCTGCTT
7	55269579	plus	1551804_7_55269579_40_EGFR_ROI_28_OSSeq	GAGTTTTCTTCCTGTGTGGGTTTTTCCCTGCACGGCTGTCAGATCGGAAGAGCGGTTCAGCAGGAATGCCGAGACCGATCTCGTATGCCGTCTTCTGCTTG
7	55269926	minus	1551805_7_55269926_40_EGFR_ROI_29_OSSeq	CTTCAATACGGTCACCACTAGCCACGTGTGGCTACTGGACAGATCGGAAGAGCGGTTCAGCAGGAATGCCGAGACCGATCTCGTATGCCGTCTTCTGCTTG
7	55270160	minus	EGFR_7_exon_start_55270209:55270248	AAATGAGGGAAGGTTACTCCGGTCAGGGCTGCCCCAACTTAGATCGGAAGAGCGGTTCAGCAGGAATGCCGAGACCGATCTCGTATGCCGTCTTCTGCTT
7	55270206	minus	1551807_7_55270206_40_EGFR_ROI_29_OSSeq	CAAGAAGCTGTCTTCCTTGATGGGACAGCTTTGCAGCTGCAGATCGGAAGAGCGGTTCAGCAGGAATGCCGAGACCGATCTCGTATGCCGTCTTCTGCTTG
7	55270286	plus	1551806_7_55270286_40_EGFR_ROI_29_OSSeq	ACAGCATAGACGACACCTTCCTCCCAGTGCCTGGTGAGTGAGATCGGAAGAGCGGTTCAGCAGGAATGCCGAGACCGATCTCGTATGCCGTCTTCTGCTTG
7	55270329	plus	EGFR_7_exon_end_55270278:55270317	TGTCTGGAAACAGTCCTGCTCCTCAACCTCCTCGACCCACAGATCGGAAGAGCGGTTCAGCAGGAATGCCGAGACCGATCTCGTATGCCGTCTTCTGCTT
7	55270565	plus	1551808_7_55270565_40_EGFR_ROI_29_OSSeq	GCTTATGAAGCAAATCACGGACATACACATCTGTGTGTGTAGATCGGAAGAGCGGTTCAGCAGGAATGCCGAGACCGATCTCGTATGCCGTCTTCTGCTTG
7	55272758	minus	1551809_7_55272758_40_EGFR_ROI_30_OSSeq	AGAAAGTGGGTTCTTTCCTGTCCTTCTCAAAGTAATGGACAGATCGGAAGAGCGGTTCAGCAGGAATGCCGAGACCGATCTCGTATGCCGTCTTCTGCTTG
7	55272899	minus	EGFR_7_exon_start_55272948:55272987	AAAGAAATCAGAGGTGAAGTAATCAGCAAAGCACCATCCCAGATCGGAAGAGCGGTTCAGCAGGAATGCCGAGACCGATCTCGTATGCCGTCTTCTGCTT
7	55272970	minus	1551811_7_55272970_40_EGFR_ROI_30_OSSeq	TGATAGACAGGATTCTGCACAGAGCCAGCGGGCCTTTTGGAGATCGGAAGAGCGGTTCAGCAGGAATGCCGAGACCGATCTCGTATGCCGTCTTCTGCTTG
7	55273113	plus	1551810_7_55273113_40_EGFR_ROI_30_OSSeq	TGTGTCAACAGCACATTCGACAGCCCTGCCCACTGGGCCCAGATCGGAAGAGCGGTTCAGCAGGAATGCCGAGACCGATCTCGTATGCCGTCTTCTGCTTG
7	55273169	minus	1551813_7_55273169_40_EGFR_ROI_30_OSSeq	AAAGAAGTCCTGCTGGTAGTCAGGGTTGTCCAGGCTAATTAGATCGGAAGAGCGGTTCAGCAGGAATGCCGAGACCGATCTCGTATGCCGTCTTCTGCTTG
7	55273321	plus	EGFR_7_exon_end_55273270:55273309	TAGTATGAGCCCTAAAAATCCAGACTCTTTCGATACCCAGAGATCGGAAGAGCGGTTCAGCAGGAATGCCGAGACCGATCTCGTATGCCGTCTTCTGCTT
7	55273329	plus	1551812_7_55273329_40_EGFR_ROI_30_OSSeq	GCCCTAAAAATCCAGACTCTTTCGATACCCAGGACCAAGCAGATCGGAAGAGCGGTTCAGCAGGAATGCCGAGACCGATCTCGTATGCCGTCTTCTGCTTG
7	55273535	plus	1551814_7_55273535_40_EGFR_ROI_30_OSSeq	TCCAGCAAGAATATTGTCCCTTTGAGCAGAAATTTATCTTAGATCGGAAGAGCGGTTCAGCAGGAATGCCGAGACCGATCTCGTATGCCGTCTTCTGCTTG
7	140434178	minus	1551815_7_140434178_40_BRAF_ROI_18_OSSeq	GGATTTTTAACATCCAAGGGTTAAAATACATAGACATTGCAGATCGGAAGAGCGGTTCAGCAGGAATGCCGAGACCGATCTCGTATGCCGTCTTCTGCTTG
7	140434474	minus	1551817_7_140434474_40_BRAF_ROI_18_OSSeq	TCAGAACCCTCCTTGAATCGGGCTGGTTTCCAAACAGAGGAGATCGGAAGAGCGGTTCAGCAGGAATGCCGAGACCGATCTCGTATGCCGTCTTCTGCTTG
7	140434551	plus	1551816_7_140434551_40_BRAF_ROI_18_OSSeq	AGCTCAATAGAGGCGAGAATCTACAAAAAAAAAAAGAAAAAGATCGGAAGAGCGGTTCAGCAGGAATGCCGAGACCGATCTCGTATGCCGTCTTCTGCTTG
7	140434815	plus	1551818_7_140434815_40_BRAF_ROI_18_OSSeq	ATGGGGAGAGTAATTCTTAGTCAGCTTTTATTTATATTTTAGATCGGAAGAGCGGTTCAGCAGGAATGCCGAGACCGATCTCGTATGCCGTCTTCTGCTTG
7	140439354	minus	1551819_7_140439354_40_BRAF_ROI_17_OSSeq	GTCCATCAGTTCTCAGACTTCTCAGTCTTTGAACTCTTTTAGATCGGAAGAGCGGTTCAGCAGGAATGCCGAGACCGATCTCGTATGCCGTCTTCTGCTTG
7	140439586	minus	1551821_7_140439586_40_BRAF_ROI_17_OSSeq	CACTCTTTCCCCAAGTAAGTAAAAGCTTCATGCTATCCAAAGATCGGAAGAGCGGTTCAGCAGGAATGCCGAGACCGATCTCGTATGCCGTCTTCTGCTTG
7	140439714	plus	1551820_7_140439714_40_BRAF_ROI_17_OSSeq	AGACAGGTATCCTCGTCCCACCATAAAAATTATCTGGAGAAGATCGGAAGAGCGGTTCAGCAGGAATGCCGAGACCGATCTCGTATGCCGTCTTCTGCTTG
7	140439943	plus	1551822_7_140439943_40_BRAF_ROI_17_OSSeq	TTCATGATCCTTGGACTGTGGCAAAGGTTCTCTAATTGCTAGATCGGAAGAGCGGTTCAGCAGGAATGCCGAGACCGATCTCGTATGCCGTCTTCTGCTTG
7	140448885	minus	1551823_7_140448885_40_BRAF_ROI_16_OSSeq	ACGTTAAGTCCTTTCCTCAGAATATCAGTCATGAATGTTAAGATCGGAAGAGCGGTTCAGCAGGAATGCCGAGACCGATCTCGTATGCCGTCTTCTGCTTG
7	140449015	minus	1551825_7_140449015_40_BRAF_ROI_16_OSSeq	ACCGTCTATATACAAGGCTCCAGTTGTAGAAAATAAGTGTAGATCGGAAGAGCGGTTCAGCAGGAATGCCGAGACCGATCTCGTATGCCGTCTTCTGCTTG
7	140449214	plus	1551824_7_140449214_40_BRAF_ROI_16_OSSeq	GGTGCCTGTTAGAACATACAAAGAAAAATATTCTTCACTTAGATCGGAAGAGCGGTTCAGCAGGAATGCCGAGACCGATCTCGTATGCCGTCTTCTGCTTG
7	140449389	plus	1551826_7_140449389_40_BRAF_ROI_16_OSSeq	CTCTACATACTCAGAAAGAGACAGTATTAGCAGAGATTTTAGATCGGAAGAGCGGTTCAGCAGGAATGCCGAGACCGATCTCGTATGCCGTCTTCTGCTTG
7	140452870	minus	1551827_7_140452870_40_BRAF_ROI_15_OSSeq	CTTTACCCTTAAAACGAATATTTTGAAACCAGTTTCAGTGAGATCGGAAGAGCGGTTCAGCAGGAATGCCGAGACCGATCTCGTATGCCGTCTTCTGCTTG
7	140453065	minus	1551829_7_140453065_40_BRAF_ROI_15_OSSeq	GAACAGTTGTCTGGATCCATTTTGTGGATGGTAAGAATTGAGATCGGAAGAGCGGTTCAGCAGGAATGCCGAGACCGATCTCGTATGCCGTCTTCTGCTTG
7	140453230	plus	1551828_7_140453230_40_BRAF_ROI_15_OSSeq	ATTTTCCTATCAGAGCAAGCATTATGAAGAGTTTAGGTAAAGATCGGAAGAGCGGTTCAGCAGGAATGCCGAGACCGATCTCGTATGCCGTCTTCTGCTTG
7	140453422	plus	1551830_7_140453422_40_BRAF_ROI_15_OSSeq	TAGGATGAGGTGAGATGCTTTCCTAAGTTTATAGGAGAACAGATCGGAAGAGCGGTTCAGCAGGAATGCCGAGACCGATCTCGTATGCCGTCTTCTGCTTG
7	140453804	minus	1551831_7_140453804_40_BRAF_ROI_14_OSSeq	TATAGGAGAGCAGGATACCACAGCCTGCTTTTGGTTTCTCAGATCGGAAGAGCGGTTCAGCAGGAATGCCGAGACCGATCTCGTATGCCGTCTTCTGCTTG
7	140454158	plus	1551832_7_140454158_40_BRAF_ROI_14_OSSeq	GTAATAAACCCTTCACAGAATATTAAAATAGACTGTAAATAGATCGGAAGAGCGGTTCAGCAGGAATGCCGAGACCGATCTCGTATGCCGTCTTCTGCTTG
7	140476426	minus	1551833_7_140476426_40_BRAF_ROI_13_OSSeq	GTGATTGAGCTAAGCAAGAGAGGTTCAGAAGATAGAAACAAGATCGGAAGAGCGGTTCAGCAGGAATGCCGAGACCGATCTCGTATGCCGTCTTCTGCTTG
7	140476764	minus	1551835_7_140476764_40_BRAF_ROI_13_OSSeq	TCCAGCTTGTATCACCATCTCCATATCATTGAGACCAAATAGATCGGAAGAGCGGTTCAGCAGGAATGCCGAGACCGATCTCGTATGCCGTCTTCTGCTTG
7	140476784	plus	1551834_7_140476784_40_BRAF_ROI_13_OSSeq	AGATGGTGATACAAGCTGGAGCCCTCACACCACTGGGTAAAGATCGGAAGAGCGGTTCAGCAGGAATGCCGAGACCGATCTCGTATGCCGTCTTCTGCTTG
7	140477126	plus	1551836_7_140477126_40_BRAF_ROI_13_OSSeq	CCTTCAACTATGGGAAGTTCATCACTCAGTTGTAGCTGACAGATCGGAAGAGCGGTTCAGCAGGAATGCCGAGACCGATCTCGTATGCCGTCTTCTGCTTG
7	140477579	minus	1551837_7_140477579_40_BRAF_ROI_12_OSSeq	GCAATGTTATATGGTATGGCTGATAGAATACTTAGTCCTAAGATCGGAAGAGCGGTTCAGCAGGAATGCCGAGACCGATCTCGTATGCCGTCTTCTGCTTG
7	140477963	plus	1551838_7_140477963_40_BRAF_ROI_12_OSSeq	TAGCCCTAACTCCATACCATTATTAAATCACAAATAAATTAGATCGGAAGAGCGGTTCAGCAGGAATGCCGAGACCGATCTCGTATGCCGTCTTCTGCTTG
7	140481099	minus	1551839_7_140481099_40_BRAF_ROI_11_OSSeq	CCAGGTTAACTAGTCCTCAAAAGGATTTTATTTTCTTTTAAGATCGGAAGAGCGGTTCAGCAGGAATGCCGAGACCGATCTCGTATGCCGTCTTCTGCTTG
7	140481312	minus	1551841_7_140481312_40_BRAF_ROI_11_OSSeq	GTGACAAGTCATAATAGGATATGTTTAACAACTTTTATTTAGATCGGAAGAGCGGTTCAGCAGGAATGCCGAGACCGATCTCGTATGCCGTCTTCTGCTTG
7	140481453	plus	1551840_7_140481453_40_BRAF_ROI_11_OSSeq	ATCTCCCAATCATCACTCGAGTCCCGTCTACCAAGTGTTTAGATCGGAAGAGCGGTTCAGCAGGAATGCCGAGACCGATCTCGTATGCCGTCTTCTGCTTG
7	140481672	plus	1551842_7_140481672_40_BRAF_ROI_11_OSSeq	AGACTGAAGTCAATATTAGGATGGAAAAAATTTATTTTTAAGATCGGAAGAGCGGTTCAGCAGGAATGCCGAGACCGATCTCGTATGCCGTCTTCTGCTTG
7	140482623	minus	1551843_7_140482623_40_BRAF_ROI_10_OSSeq	TTCTACGGCACTGCTTTTTGCTGTCATCTATAATATAATTAGATCGGAAGAGCGGTTCAGCAGGAATGCCGAGACCGATCTCGTATGCCGTCTTCTGCTTG
7	140482794	minus	1551845_7_140482794_40_BRAF_ROI_10_OSSeq	CAGGAATCGAATGGTAAGAGTATATGATATCTTTTTTTCTAGATCGGAAGAGCGGTTCAGCAGGAATGCCGAGACCGATCTCGTATGCCGTCTTCTGCTTG
7	140482985	plus	1551844_7_140482985_40_BRAF_ROI_10_OSSeq	CATTAAGGAGGAGCAAGTATGTTAATTTATCAGGGGTAGAAGATCGGAAGAGCGGTTCAGCAGGAATGCCGAGACCGATCTCGTATGCCGTCTTCTGCTTG
7	140483148	plus	1551846_7_140483148_40_BRAF_ROI_10_OSSeq	CTGGCCAATTTAATGACCTTTAAGATATCTGATGATAGACAGATCGGAAGAGCGGTTCAGCAGGAATGCCGAGACCGATCTCGTATGCCGTCTTCTGCTTG
7	140487119	minus	1551847_7_140487119_40_BRAF_ROI_9_OSSeq	GAGTAGAAAAGATGACTGGACATAAAAGGAAGTCTTTTTTAGATCGGAAGAGCGGTTCAGCAGGAATGCCGAGACCGATCTCGTATGCCGTCTTCTGCTTG
7	140487528	plus	1551848_7_140487528_40_BRAF_ROI_9_OSSeq	GGAATTATCTAGTGAACATAATACAATCTAAATTTTGAAGAGATCGGAAGAGCGGTTCAGCAGGAATGCCGAGACCGATCTCGTATGCCGTCTTCTGCTTG
7	140493882	minus	1551849_7_140493882_40_BRAF_ROI_8_OSSeq	TCACTGACTCCAGGTTATACAGTCACTCTGATTTTTTTCCAGATCGGAAGAGCGGTTCAGCAGGAATGCCGAGACCGATCTCGTATGCCGTCTTCTGCTTG
7	140494145	minus	1551851_7_140494145_40_BRAF_ROI_8_OSSeq	ATCAATTTGGGCAACGAGACCGATCCTCATCAGCTCCCAAAGATCGGAAGAGCGGTTCAGCAGGAATGCCGAGACCGATCTCGTATGCCGTCTTCTGCTTG
7	140494243	plus	1551850_7_140494243_40_BRAF_ROI_8_OSSeq	AGACGGACTGGTGAGAATTTGGGGCCTGGAAAAATGAAGTAGATCGGAAGAGCGGTTCAGCAGGAATGCCGAGACCGATCTCGTATGCCGTCTTCTGCTTG
7	140494500	plus	1551852_7_140494500_40_BRAF_ROI_8_OSSeq	TTACCTGGAAAACACTAGGGAAATTTACTTATGGCTAGAAAGATCGGAAGAGCGGTTCAGCAGGAATGCCGAGACCGATCTCGTATGCCGTCTTCTGCTTG
7	140499882	minus	1551853_7_140499882_40_BRAF_ROI_7_OSSeq	TGCTCTTCAGTGACATGCTTCTTGAACTGCTTTCTTTTGGAGATCGGAAGAGCGGTTCAGCAGGAATGCCGAGACCGATCTCGTATGCCGTCTTCTGCTTG
7	140500095	minus	1551855_7_140500095_40_BRAF_ROI_7_OSSeq	ACATGCTACTTGAACCGCTTTCTTTTGGATCTCCTGGTTAAGATCGGAAGAGCGGTTCAGCAGGAATGCCGAGACCGATCTCGTATGCCGTCTTCTGCTTG
7	140500246	plus	1551854_7_140500246_40_BRAF_ROI_7_OSSeq	GGGTGGTGTTCAAAGAACTTGGAGACAAACAGCAAACTGTAGATCGGAAGAGCGGTTCAGCAGGAATGCCGAGACCGATCTCGTATGCCGTCTTCTGCTTG
7	140500459	plus	1551856_7_140500459_40_BRAF_ROI_7_OSSeq	CAAAGGCATGCTTATAACTTAAAACTAATCATTCAGTTCAAGATCGGAAGAGCGGTTCAGCAGGAATGCCGAGACCGATCTCGTATGCCGTCTTCTGCTTG
7	140500988	minus	1551857_7_140500988_40_BRAF_ROI_6_OSSeq	TGCTGGTTCAGCTATACAGTTAATTTATATTTTATATTATAGATCGGAAGAGCGGTTCAGCAGGAATGCCGAGACCGATCTCGTATGCCGTCTTCTGCTTG
7	140501227	minus	1551859_7_140501227_40_BRAF_ROI_6_OSSeq	ACCAGCGTTGTAGTACAGAAGTTCCACTGATGTGTGTTAAAGATCGGAAGAGCGGTTCAGCAGGAATGCCGAGACCGATCTCGTATGCCGTCTTCTGCTTG
7	140501349	plus	1551858_7_140501349_40_BRAF_ROI_6_OSSeq	CGTTTTTCGTACCTGCAAAGTAAAAAATCACAGAGATTTCAGATCGGAAGAGCGGTTCAGCAGGAATGCCGAGACCGATCTCGTATGCCGTCTTCTGCTTG
7	140501597	plus	1551860_7_140501597_40_BRAF_ROI_6_OSSeq	ATGAGTAAAAGGCTGGCAACTGATTTCAAGCTTGACAACAAGATCGGAAGAGCGGTTCAGCAGGAATGCCGAGACCGATCTCGTATGCCGTCTTCTGCTTG
7	140507485	minus	1551861_7_140507485_40_BRAF_ROI_5_OSSeq	GAATAGTGCAGAAGTATGTCAAGTAAAAAAAGTGAAAATAAGATCGGAAGAGCGGTTCAGCAGGAATGCCGAGACCGATCTCGTATGCCGTCTTCTGCTTG
7	140507731	minus	1551863_7_140507731_40_BRAF_ROI_5_OSSeq	CACACAACTTTGTATGTATCTTTACATTTTTTTTTGAAATAGATCGGAAGAGCGGTTCAGCAGGAATGCCGAGACCGATCTCGTATGCCGTCTTCTGCTTG
7	140507840	plus	1551862_7_140507840_40_BRAF_ROI_5_OSSeq	CCCAACCAATTGGTTTCTTCTCTCTGAAAAATGTAGACACAGATCGGAAGAGCGGTTCAGCAGGAATGCCGAGACCGATCTCGTATGCCGTCTTCTGCTTG
7	140508097	plus	1551864_7_140508097_40_BRAF_ROI_5_OSSeq	AAGTCAGCTCCAGAAAAGACCTACAACAGCAGAAAATGGAAGATCGGAAGAGCGGTTCAGCAGGAATGCCGAGACCGATCTCGTATGCCGTCTTCTGCTTG
7	140508465	minus	1551865_7_140508465_40_BRAF_ROI_4_OSSeq	GACTGTAGGGTTTGTTACTTTGATCAAATGATTTTATTTGAGATCGGAAGAGCGGTTCAGCAGGAATGCCGAGACCGATCTCGTATGCCGTCTTCTGCTTG
7	140508661	minus	1551867_7_140508661_40_BRAF_ROI_4_OSSeq	TCAGGATGGGTATGGTTTGTATGTGACGTGAAATTTTGTTAGATCGGAAGAGCGGTTCAGCAGGAATGCCGAGACCGATCTCGTATGCCGTCTTCTGCTTG
7	140508823	plus	1551866_7_140508823_40_BRAF_ROI_4_OSSeq	AGGTAAAGGGAGCAAATTACATTTTTTCATATCATTAAAAAGATCGGAAGAGCGGTTCAGCAGGAATGCCGAGACCGATCTCGTATGCCGTCTTCTGCTTG
7	140509065	plus	1551868_7_140509065_40_BRAF_ROI_4_OSSeq	TCTGCTACAATATACCCACCAACGCAGTATATCCATCACTAGATCGGAAGAGCGGTTCAGCAGGAATGCCGAGACCGATCTCGTATGCCGTCTTCTGCTTG
7	140534159	minus	1551869_7_140534159_40_BRAF_ROI_3_OSSeq	GACATTTAAACCTGTCTGCCAAACTTGAACCACAGTCATGAGATCGGAAGAGCGGTTCAGCAGGAATGCCGAGACCGATCTCGTATGCCGTCTTCTGCTTG
7	140534519	plus	1551870_7_140534519_40_BRAF_ROI_3_OSSeq	GTAGCACTGAAAGGCTAGAAGAGGAAGAAGATGTAACGGTAGATCGGAAGAGCGGTTCAGCAGGAATGCCGAGACCGATCTCGTATGCCGTCTTCTGCTTG
7	140534531	minus	1551871_7_140534531_40_BRAF_ROI_3_OSSeq	GCATCAATGGATACCGTTACATCTTCTTCCTCTTCTAGCCAGATCGGAAGAGCGGTTCAGCAGGAATGCCGAGACCGATCTCGTATGCCGTCTTCTGCTTG
7	140534908	plus	1551872_7_140534908_40_BRAF_ROI_3_OSSeq	ATGTGATATCTAGATGGTCCATGAATAATAAAAAAGCACAAGATCGGAAGAGCGGTTCAGCAGGAATGCCGAGACCGATCTCGTATGCCGTCTTCTGCTTG
7	140549719	minus	1551873_7_140549719_40_BRAF_ROI_2_OSSeq	ATCTTGTTTTGTGTCACTTGTTAAAATAAACATGTATTTTAGATCGGAAGAGCGGTTCAGCAGGAATGCCGAGACCGATCTCGTATGCCGTCTTCTGCTTG
7	140549911	minus	1551875_7_140549911_40_BRAF_ROI_2_OSSeq	ATTTGGTGGGGAGCATAATCCACCATCAATATATCTGGAGAGATCGGAAGAGCGGTTCAGCAGGAATGCCGAGACCGATCTCGTATGCCGTCTTCTGCTTG
7	140550087	plus	1551874_7_140550087_40_BRAF_ROI_2_OSSeq	TACATCACAGTAACTGCCAGTGTTCCTCAAATTTTGAGCTAGATCGGAAGAGCGGTTCAGCAGGAATGCCGAGACCGATCTCGTATGCCGTCTTCTGCTTG
7	140550272	plus	1551876_7_140550272_40_BRAF_ROI_2_OSSeq	ATCTTCCTCACATTCCCAGGCCCCCTTTCAAAAAGGTTAAAGATCGGAAGAGCGGTTCAGCAGGAATGCCGAGACCGATCTCGTATGCCGTCTTCTGCTTG
7	140624144	minus	1551877_7_140624144_40_BRAF_ROI_1_OSSeq	TAAACACACACAATGGCCCGGGGGGTTTCCCTGGCCCCCAAGATCGGAAGAGCGGTTCAGCAGGAATGCCGAGACCGATCTCGTATGCCGTCTTCTGCTTG
7	140624342	minus	1551879_7_140624342_40_BRAF_ROI_1_OSSeq	TGCCATTCCGGAGGAGGTGAGTGCTGGCGCCACCCTGCCGAGATCGGAAGAGCGGTTCAGCAGGAATGCCGAGACCGATCTCGTATGCCGTCTTCTGCTTG
7	140624498	plus	1551878_7_140624498_40_BRAF_ROI_1_OSSeq	CGCCATCTTATAACCGAGAGCCGGGGCCCGAGCGGCCGCTAGATCGGAAGAGCGGTTCAGCAGGAATGCCGAGACCGATCTCGTATGCCGTCTTCTGCTTG
7	140624718	plus	1551880_7_140624718_40_BRAF_ROI_1_OSSeq	GATTGGGGGAAGGACGCTAGGCGGGGGTGCGGGGGGGAGCAGATCGGAAGAGCGGTTCAGCAGGAATGCCGAGACCGATCTCGTATGCCGTCTTCTGCTTG
9	5021720	minus	1551881_9_5021720_40_JAK2_ROI_1_OSSeq	CTAGCTACTCTGGGAGTGGAGCGGAAGAATTGCTTGAACCAGATCGGAAGAGCGGTTCAGCAGGAATGCCGAGACCGATCTCGTATGCCGTCTTCTGCTTG
9	5022091	plus	1551882_9_5022091_40_JAK2_ROI_1_OSSeq	TAGATCCAGTTCTTCAGGTGTATCTTTACCATTCCCTTGGAGATCGGAAGAGCGGTTCAGCAGGAATGCCGAGACCGATCTCGTATGCCGTCTTCTGCTTG
9	5022120	minus	1551883_9_5022120_40_JAK2_ROI_1_OSSeq	GAAAGGTCAGATAATCTGCCTCAGATTTCCCAAGGGAATGAGATCGGAAGAGCGGTTCAGCAGGAATGCCGAGACCGATCTCGTATGCCGTCTTCTGCTTG
9	5022477	plus	1551884_9_5022477_40_JAK2_ROI_1_OSSeq	AATCCTGTCATGGGCTATCTCATGACATAAGGTAATATTAAGATCGGAAGAGCGGTTCAGCAGGAATGCCGAGACCGATCTCGTATGCCGTCTTCTGCTTG
9	5029541	minus	1551885_9_5029541_40_JAK2_ROI_2_OSSeq	GTGCACCCTGCATTATTGTACTTTGCAGATATTGTGGGGTAGATCGGAAGAGCGGTTCAGCAGGAATGCCGAGACCGATCTCGTATGCCGTCTTCTGCTTG
9	5029761	minus	1551887_9_5029761_40_JAK2_ROI_2_OSSeq	GATACACAGGTGTGATACCTAGAAAAGAAGCAGAGAAAGGAGATCGGAAGAGCGGTTCAGCAGGAATGCCGAGACCGATCTCGTATGCCGTCTTCTGCTTG
9	5029879	plus	1551886_9_5029879_40_JAK2_ROI_2_OSSeq	CCAGGCATAATGTACTCTACAGAATAAGGTACTTTCTTCAAGATCGGAAGAGCGGTTCAGCAGGAATGCCGAGACCGATCTCGTATGCCGTCTTCTGCTTG
9	5030120	plus	1551888_9_5030120_40_JAK2_ROI_2_OSSeq	TTTGGTGGGATGCCACTTAACTCCTTATGATTATAATTAAAGATCGGAAGAGCGGTTCAGCAGGAATGCCGAGACCGATCTCGTATGCCGTCTTCTGCTTG
9	5044154	minus	1551889_9_5044154_40_JAK2_ROI_3_OSSeq	ATACTACCTCCTTCAGTGCACAAAATGTAGAAGCAATAGTAGATCGGAAGAGCGGTTCAGCAGGAATGCCGAGACCGATCTCGTATGCCGTCTTCTGCTTG
9	5044427	minus	1551891_9_5044427_40_JAK2_ROI_3_OSSeq	TCGAGATATTCCATGCCGATAGGCTCTGTTGCTGCCACTGAGATCGGAAGAGCGGTTCAGCAGGAATGCCGAGACCGATCTCGTATGCCGTCTTCTGCTTG
9	5044504	plus	1551890_9_5044504_40_JAK2_ROI_3_OSSeq	CTTACCTCTTTGCTCAGGTATGATTATATTATCTTACTTGAGATCGGAAGAGCGGTTCAGCAGGAATGCCGAGACCGATCTCGTATGCCGTCTTCTGCTTG
9	5044789	plus	1551892_9_5044789_40_JAK2_ROI_3_OSSeq	CGCAAAGTATAGACTGAGGTTTACAACATGATTCATGTAGAGATCGGAAGAGCGGTTCAGCAGGAATGCCGAGACCGATCTCGTATGCCGTCTTCTGCTTG
9	5050541	minus	1552760_9_5050541_40_JAK2_ROI_4_OSSeq	GATACAAATTGGCCAGGCTCAGTGGCTCATGCCTGTAATCAGATCGGAAGAGCGGTTCAGCAGGAATGCCGAGACCGATCTCGTATGCCGTCTTCTGCTTG
9	5050707	minus	1551894_9_5050707_40_JAK2_ROI_4_OSSeq	CTTCCTGTGTTTCATGAGTCACAGGTACTTTTATCCATCCAGATCGGAAGAGCGGTTCAGCAGGAATGCCGAGACCGATCTCGTATGCCGTCTTCTGCTTG
9	5050755	plus	1551893_9_5050755_40_JAK2_ROI_4_OSSeq	GGGATGGCAGTGTTAGATATGATGAGAATAGCCAAAGAAAAGATCGGAAGAGCGGTTCAGCAGGAATGCCGAGACCGATCTCGTATGCCGTCTTCTGCTTG
9	5051071	plus	1551895_9_5051071_40_JAK2_ROI_4_OSSeq	TGAACATCATGTTGACGTTCAAAAAGTTCTGGATTTTGGAAGATCGGAAGAGCGGTTCAGCAGGAATGCCGAGACCGATCTCGTATGCCGTCTTCTGCTTG
9	5054273	minus	1551896_9_5054273_40_JAK2_ROI_5_OSSeq	TCCCCTAATGAAATGAATCCTCAGTCTAGTTAATAAGAATAGATCGGAAGAGCGGTTCAGCAGGAATGCCGAGACCGATCTCGTATGCCGTCTTCTGCTTG
9	5054536	minus	1551898_9_5054536_40_JAK2_ROI_5_OSSeq	GAATGTCTTGTAGCTAGGGATAAAAAAGCACATACAGAAAAGATCGGAAGAGCGGTTCAGCAGGAATGCCGAGACCGATCTCGTATGCCGTCTTCTGCTTG
9	5054633	plus	1551897_9_5054633_40_JAK2_ROI_5_OSSeq	ATAAGGTACAGATTTCGCAGATTTATTCAGCAATTCAGCCAGATCGGAAGAGCGGTTCAGCAGGAATGCCGAGACCGATCTCGTATGCCGTCTTCTGCTTG
9	5054792	minus	1551900_9_5054792_40_JAK2_ROI_5_OSSeq	CACCGTTTCCAGTTATTATAATGGTTGCAAAAATCTCCTCAGATCGGAAGAGCGGTTCAGCAGGAATGCCGAGACCGATCTCGTATGCCGTCTTCTGCTTG
9	5054873	plus	1551899_9_5054873_40_JAK2_ROI_5_OSSeq	CTGACAGAACAGGTAATCCTTAATGATATGTTCTTGTTCTAGATCGGAAGAGCGGTTCAGCAGGAATGCCGAGACCGATCTCGTATGCCGTCTTCTGCTTG
9	5055159	plus	1551901_9_5055159_40_JAK2_ROI_5_OSSeq	TTGCCTTTCACTACTAGTGATAACAGAAGGCATAATTATAAGATCGGAAGAGCGGTTCAGCAGGAATGCCGAGACCGATCTCGTATGCCGTCTTCTGCTTG
9	5055374	minus	1551902_9_5055374_40_JAK2_ROI_6_OSSeq	CATTAGTAGAAACCACTGCCAGAAAACTGGAAATGTGACTAGATCGGAAGAGCGGTTCAGCAGGAATGCCGAGACCGATCTCGTATGCCGTCTTCTGCTTG
9	5055600	minus	1551904_9_5055600_40_JAK2_ROI_6_OSSeq	CGGGTAGAATTTACAGAGCCATTTTAAAACAAGACTTAAGAGATCGGAAGAGCGGTTCAGCAGGAATGCCGAGACCGATCTCGTATGCCGTCTTCTGCTTG
9	5055747	plus	1551903_9_5055747_40_JAK2_ROI_6_OSSeq	AGCCGAGTTGTAACTATCCATAAGCAAGATGGTAAAAATCAGATCGGAAGAGCGGTTCAGCAGGAATGCCGAGACCGATCTCGTATGCCGTCTTCTGCTTG
9	5055964	plus	1551905_9_5055964_40_JAK2_ROI_6_OSSeq	TCAACACCATCTTCCTACAGAGTTTCTTGTACATTACTGTAGATCGGAAGAGCGGTTCAGCAGGAATGCCGAGACCGATCTCGTATGCCGTCTTCTGCTTG
9	5064649	minus	1551906_9_5064649_40_JAK2_ROI_7_OSSeq	CCTTCCCAGTTATAGTTCACTCTATAGCCATCATTTTACTAGATCGGAAGAGCGGTTCAGCAGGAATGCCGAGACCGATCTCGTATGCCGTCTTCTGCTTG
9	5064934	minus	1551908_9_5064934_40_JAK2_ROI_7_OSSeq	GGTAATGATGTGCATCTGCAGTTAATCTATAATATCCATCAGATCGGAAGAGCGGTTCAGCAGGAATGCCGAGACCGATCTCGTATGCCGTCTTCTGCTTG
9	5065013	plus	1551907_9_5065013_40_JAK2_ROI_7_OSSeq	TACAAAGCAACTGTCATGGCCCAATTTCGTGAGTAATACAAGATCGGAAGAGCGGTTCAGCAGGAATGCCGAGACCGATCTCGTATGCCGTCTTCTGCTTG
9	5065287	plus	1551909_9_5065287_40_JAK2_ROI_7_OSSeq	GTGATTCACTCCTGCATGTTACTAAAAAAGAAAGATCTCCAGATCGGAAGAGCGGTTCAGCAGGAATGCCGAGACCGATCTCGTATGCCGTCTTCTGCTTG
9	5066459	minus	1551910_9_5066459_40_JAK2_ROI_8_OSSeq	GTTCAAACCACTTCAAGGGACAATTATATAGCTTTAAAAAAGATCGGAAGAGCGGTTCAGCAGGAATGCCGAGACCGATCTCGTATGCCGTCTTCTGCTTG
9	5066687	minus	1551912_9_5066687_40_JAK2_ROI_8_OSSeq	TCCAGTCTGATTACCTGCTTTCTTCAGTTTACTAATGGCAAGATCGGAAGAGCGGTTCAGCAGGAATGCCGAGACCGATCTCGTATGCCGTCTTCTGCTTG
9	5066801	plus	1551911_9_5066801_40_JAK2_ROI_8_OSSeq	ACACTTATTAGTGGTAACACTTTATTTAGTTCATTTAATTAGATCGGAAGAGCGGTTCAGCAGGAATGCCGAGACCGATCTCGTATGCCGTCTTCTGCTTG
9	5067037	plus	1551913_9_5067037_40_JAK2_ROI_8_OSSeq	GTTTTGGTGTTACCAGTGTGTTAAAAGGTATTTCATCAAGAGATCGGAAGAGCGGTTCAGCAGGAATGCCGAGACCGATCTCGTATGCCGTCTTCTGCTTG
9	5068828	minus	1551914_9_5068828_40_JAK2_ROI_9_OSSeq	TCCTCAAAAGGGCAATTTACAATTTCTCAGCCTACAAAAGAGATCGGAAGAGCGGTTCAGCAGGAATGCCGAGACCGATCTCGTATGCCGTCTTCTGCTTG
9	5069052	minus	1551916_9_5069052_40_JAK2_ROI_9_OSSeq	CACTGAGGTTGTACTCTTCATTCTCATTTTTTGTAATCAAAGATCGGAAGAGCGGTTCAGCAGGAATGCCGAGACCGATCTCGTATGCCGTCTTCTGCTTG
9	5069178	plus	1551915_9_5069178_40_JAK2_ROI_9_OSSeq	TTTACTAAATGCTGTCCCCCAAAGCCAAAAGGTAAGATAAAGATCGGAAGAGCGGTTCAGCAGGAATGCCGAGACCGATCTCGTATGCCGTCTTCTGCTTG
9	5069385	plus	1551917_9_5069385_40_JAK2_ROI_9_OSSeq	GGTCTAGAAGTGACTTGAAGTTCAATTATTCTAAAATGAGAGATCGGAAGAGCGGTTCAGCAGGAATGCCGAGACCGATCTCGTATGCCGTCTTCTGCTTG
9	5069646	minus	1551918_9_5069646_40_JAK2_ROI_10_OSSeq	GATGTATTCCTGCCAGTTATTTCATTAATTCAAAATTATAAGATCGGAAGAGCGGTTCAGCAGGAATGCCGAGACCGATCTCGTATGCCGTCTTCTGCTTG
9	5069960	minus	1551920_9_5069960_40_JAK2_ROI_10_OSSeq	TAGGCCTCTGTAATGTTGGTGAGGTTGGTACATCAGAAACAGATCGGAAGAGCGGTTCAGCAGGAATGCCGAGACCGATCTCGTATGCCGTCTTCTGCTTG
9	5070007	plus	1551919_9_5070007_40_JAK2_ROI_10_OSSeq	GAACCAAATGGTGTTTCACAAAATCAGAAATGAAGATTTGAGATCGGAAGAGCGGTTCAGCAGGAATGCCGAGACCGATCTCGTATGCCGTCTTCTGCTTG
9	5070324	plus	1551921_9_5070324_40_JAK2_ROI_10_OSSeq	AAGACCTATATCGCAACTCCCAAGTTCTCAAGAAAGTAAGAGATCGGAAGAGCGGTTCAGCAGGAATGCCGAGACCGATCTCGTATGCCGTCTTCTGCTTG
9	5072206	minus	1551922_9_5072206_40_JAK2_ROI_11_OSSeq	GAATGGGCTATAATTGTCACTTTTTAAAAATAGAGTCAGTAGATCGGAAGAGCGGTTCAGCAGGAATGCCGAGACCGATCTCGTATGCCGTCTTCTGCTTG
9	5072510	minus	1551924_9_5072510_40_JAK2_ROI_11_OSSeq	CTTCTCTTCGTACGCCTTTAAAAATCTTTGTAAAAGTGCCAGATCGGAAGAGCGGTTCAGCAGGAATGCCGAGACCGATCTCGTATGCCGTCTTCTGCTTG
9	5072561	plus	1551923_9_5072561_40_JAK2_ROI_11_OSSeq	GGTCAACTGCATGAAACAGAAGTTCTTTTAAAAGTTCTGGAGATCGGAAGAGCGGTTCAGCAGGAATGCCGAGACCGATCTCGTATGCCGTCTTCTGCTTG
9	5072869	plus	1551925_9_5072869_40_JAK2_ROI_11_OSSeq	GCATATACTGTGGCCTTGATTTTCAAACTTGGCTCCCCAGAGATCGGAAGAGCGGTTCAGCAGGAATGCCGAGACCGATCTCGTATGCCGTCTTCTGCTTG
9	5073501	minus	1551926_9_5073501_40_JAK2_ROI_12_OSSeq	AACTGCCATCAACGTTCTGAGGAAACCCCTGTGTAAGCCTAGATCGGAAGAGCGGTTCAGCAGGAATGCCGAGACCGATCTCGTATGCCGTCTTCTGCTTG
9	5073868	plus	1551927_9_5073868_40_JAK2_ROI_12_OSSeq	GCTAGGTGTCAGTGTAAACTATAATTTAACAGGAGTTAAGAGATCGGAAGAGCGGTTCAGCAGGAATGCCGAGACCGATCTCGTATGCCGTCTTCTGCTTG
9	5077225	minus	1551928_9_5077225_40_JAK2_ROI_13_OSSeq	GCAAGAGTAGGAGTCTAAACAATTATATATTATTATATATAGATCGGAAGAGCGGTTCAGCAGGAATGCCGAGACCGATCTCGTATGCCGTCTTCTGCTTG
9	5077438	minus	1551930_9_5077438_40_JAK2_ROI_13_OSSeq	TTTACAAACTCCTGAACCAGAATATCTGCATTAAAATATAAGATCGGAAGAGCGGTTCAGCAGGAATGCCGAGACCGATCTCGTATGCCGTCTTCTGCTTG
9	5077578	plus	1551929_9_5077578_40_JAK2_ROI_13_OSSeq	CTAGTAAGTAGTACAACCTTTTTATCAAAAGATACTATTTAGATCGGAAGAGCGGTTCAGCAGGAATGCCGAGACCGATCTCGTATGCCGTCTTCTGCTTG
9	5077798	plus	1551931_9_5077798_40_JAK2_ROI_13_OSSeq	GAACTACTAATAGACAATCTGTATGTTGTGTCTTTTGGATAGATCGGAAGAGCGGTTCAGCAGGAATGCCGAGACCGATCTCGTATGCCGTCTTCTGCTTG
9	5078039	minus	1551932_9_5078039_40_JAK2_ROI_14_OSSeq	CCAATGCCATTTCACATGAGTTCTAAGGCTGACATGGTTTAGATCGGAAGAGCGGTTCAGCAGGAATGCCGAGACCGATCTCGTATGCCGTCTTCTGCTTG
9	5078267	minus	1551934_9_5078267_40_JAK2_ROI_14_OSSeq	CCTATTAGAGTTAAACGCACATATATTCAAATATCAGTCCAGATCGGAAGAGCGGTTCAGCAGGAATGCCGAGACCGATCTCGTATGCCGTCTTCTGCTTG
9	5078398	plus	1551933_9_5078398_40_JAK2_ROI_14_OSSeq	CAAACTTAGTGATCCTGGCATTAGTATTACAGTTTTGCCAAGATCGGAAGAGCGGTTCAGCAGGAATGCCGAGACCGATCTCGTATGCCGTCTTCTGCTTG
9	5078628	plus	1551935_9_5078628_40_JAK2_ROI_14_OSSeq	GCATATAACCATGGACTGTGAGGTGATTTTTTAAAAACAGAGATCGGAAGAGCGGTTCAGCAGGAATGCCGAGACCGATCTCGTATGCCGTCTTCTGCTTG
9	5079937	minus	1551936_9_5079937_40_JAK2_ROI_15_OSSeq	CCACACAATTTGTTAGCAGCAGAGACAGAATTAGAATCCTAGATCGGAAGAGCGGTTCAGCAGGAATGCCGAGACCGATCTCGTATGCCGTCTTCTGCTTG
9	5080287	minus	1551938_9_5080287_40_JAK2_ROI_15_OSSeq	CAAAGTGGTACCAAAACTCCATTTGTCTGTTGCCAAATTTAGATCGGAAGAGCGGTTCAGCAGGAATGCCGAGACCGATCTCGTATGCCGTCTTCTGCTTG
9	5080307	plus	1551937_9_5080307_40_JAK2_ROI_15_OSSeq	GGAGTTTTGGTACCACTTTGTGGGAAATCTGCAGTGGAGGAGATCGGAAGAGCGGTTCAGCAGGAATGCCGAGACCGATCTCGTATGCCGTCTTCTGCTTG
9	5080458	minus	1551942_9_5080458_40_JAK2_ROI_16_OSSeq	TGTAATGCCACACCAACCTTCTTTTTAAAATTAGATGGGCAGATCGGAAGAGCGGTTCAGCAGGAATGCCGAGACCGATCTCGTATGCCGTCTTCTGCTTG
9	5080645	plus	1551939_9_5080645_40_JAK2_ROI_15_OSSeq	GAGCCATCATACGAGATCTTAACAGTTTGTTTACTCCAGGAGATCGGAAGAGCGGTTCAGCAGGAATGCCGAGACCGATCTCGTATGCCGTCTTCTGCTTG
9	5081505	minus	1551943_9_5081505_40_JAK2_ROI_17_OSSeq	CCTTCAAGAGAGACTTTGCAAAGGATAAAATTTTGTTTTCAGATCGGAAGAGCGGTTCAGCAGGAATGCCGAGACCGATCTCGTATGCCGTCTTCTGCTTG
9	5081737	minus	1551945_9_5081737_40_JAK2_ROI_17_OSSeq	GCACCTATCCTCATATTTGGTAACATGTCATTTTCTGTTAAGATCGGAAGAGCGGTTCAGCAGGAATGCCGAGACCGATCTCGTATGCCGTCTTCTGCTTG
9	5081854	plus	1551944_9_5081854_40_JAK2_ROI_17_OSSeq	TTGGCAAGGTAAATTGTCAGAATTTTTTCAAATAGAGTATAGATCGGAAGAGCGGTTCAGCAGGAATGCCGAGACCGATCTCGTATGCCGTCTTCTGCTTG
9	5082068	plus	1551946_9_5082068_40_JAK2_ROI_17_OSSeq	AATTCTCGTCAGGTGGGACCAGAGACTGAGAAAAGAAAGAAGATCGGAAGAGCGGTTCAGCAGGAATGCCGAGACCGATCTCGTATGCCGTCTTCTGCTTG
9	5089712	minus	1551948_9_5089712_40_JAK2_ROI_18_OSSeq	CTTTTTTACAGCGACCACCTCCCCAGTGTTGTCCTGTAGAAGATCGGAAGAGCGGTTCAGCAGGAATGCCGAGACCGATCTCGTATGCCGTCTTCTGCTTG
9	5089834	plus	1551947_9_5089834_40_JAK2_ROI_18_OSSeq	TAAAGTACAAGGGAGTGTGCTACAGTGCTGGTAAGCTGCCAGATCGGAAGAGCGGTTCAGCAGGAATGCCGAGACCGATCTCGTATGCCGTCTTCTGCTTG
9	5090068	plus	1551949_9_5090068_40_JAK2_ROI_18_OSSeq	TCTTGCTTAAGCTTACCAAGAAAGTATCATTTTTAAAGGAAGATCGGAAGAGCGGTTCAGCAGGAATGCCGAGACCGATCTCGTATGCCGTCTTCTGCTTG
9	5090186	minus	1551950_9_5090186_40_JAK2_ROI_19_OSSeq	ATAACTCTTCAGGCAAACCAAAATAAACTGATGAGAAAACAGATCGGAAGAGCGGTTCAGCAGGAATGCCGAGACCGATCTCGTATGCCGTCTTCTGCTTG
9	5090418	minus	1551952_9_5090418_40_JAK2_ROI_19_OSSeq	GATTACGCCGACCTTTTAACATAAAGGTGGAAATAATGTTAGATCGGAAGAGCGGTTCAGCAGGAATGCCGAGACCGATCTCGTATGCCGTCTTCTGCTTG
9	5090521	minus	1551954_9_5090521_40_JAK2_ROI_20_OSSeq	TGAGATGTGTACTGCAGAAGTTTTATGTGATCTATCCGTTAGATCGGAAGAGCGGTTCAGCAGGAATGCCGAGACCGATCTCGTATGCCGTCTTCTGCTTG
9	5090541	plus	1551951_9_5090541_40_JAK2_ROI_19_OSSeq	CTTCTGCAGTACACATCTCAGATATGCAAGGTAACTAATAAGATCGGAAGAGCGGTTCAGCAGGAATGCCGAGACCGATCTCGTATGCCGTCTTCTGCTTG
9	5090719	minus	1551956_9_5090719_40_JAK2_ROI_20_OSSeq	GTACCAAGATACTCCATACCCTATGGATAAAACATTTTTCAGATCGGAAGAGCGGTTCAGCAGGAATGCCGAGACCGATCTCGTATGCCGTCTTCTGCTTG
9	5090762	plus	1551953_9_5090762_40_JAK2_ROI_19_OSSeq	AAGGTATATCCACAGGGATCTGGCAACGAGAAATATATTGAGATCGGAAGAGCGGTTCAGCAGGAATGCCGAGACCGATCTCGTATGCCGTCTTCTGCTTG
9	5090887	plus	1551955_9_5090887_40_JAK2_ROI_20_OSSeq	AACCTGGTGAAAGTCCCATATTCTGGTGAGTATATTTCAGAGATCGGAAGAGCGGTTCAGCAGGAATGCCGAGACCGATCTCGTATGCCGTCTTCTGCTTG
9	5091082	plus	1551957_9_5091082_40_JAK2_ROI_20_OSSeq	CACGTGGGAAAATGGCATATGCTTTATTTCTATTAAGTGTAGATCGGAAGAGCGGTTCAGCAGGAATGCCGAGACCGATCTCGTATGCCGTCTTCTGCTTG
9	5122754	minus	1551958_9_5122754_40_JAK2_ROI_21_OSSeq	GTGACTCACTATGCCTAGATTGTTTGTACAAACAATACGGAGATCGGAAGAGCGGTTCAGCAGGAATGCCGAGACCGATCTCGTATGCCGTCTTCTGCTTG
9	5122933	minus	1551960_9_5122933_40_JAK2_ROI_21_OSSeq	GTTACTTGATATGTGGACTCTTGATTTTACCTGCAAATCAAGATCGGAAGAGCGGTTCAGCAGGAATGCCGAGACCGATCTCGTATGCCGTCTTCTGCTTG
9	5123118	plus	1551959_9_5123118_40_JAK2_ROI_21_OSSeq	AGCGGTCAGTGTGCTTTTTATTTACTTTCAGTTTTTTGTTAGATCGGAAGAGCGGTTCAGCAGGAATGCCGAGACCGATCTCGTATGCCGTCTTCTGCTTG
9	5123293	plus	1551961_9_5123293_40_JAK2_ROI_21_OSSeq	TCAGCATCTACTCCACCAATGGCTCACCCTTCCAAGTCTCAGATCGGAAGAGCGGTTCAGCAGGAATGCCGAGACCGATCTCGTATGCCGTCTTCTGCTTG
9	5126085	minus	1551962_9_5126085_40_JAK2_ROI_22_OSSeq	ACTCAACACAAATCCCCTGAGGAGGGCTCAAAACACATGAAGATCGGAAGAGCGGTTCAGCAGGAATGCCGAGACCGATCTCGTATGCCGTCTTCTGCTTG
9	5126344	minus	1551964_9_5126344_40_JAK2_ROI_22_OSSeq	GAACACGATCATCTGTCCTTGTTTGTCATTGCCAATCATAAGATCGGAAGAGCGGTTCAGCAGGAATGCCGAGACCGATCTCGTATGCCGTCTTCTGCTTG
9	5126394	minus	1551966_9_5126394_40_JAK2_ROI_23_OSSeq	CCATCTGGTCTTGGTAATCTTCCATTATTCTTCAAAAGTTAGATCGGAAGAGCGGTTCAGCAGGAATGCCGAGACCGATCTCGTATGCCGTCTTCTGCTTG
9	5126462	plus	1551963_9_5126462_40_JAK2_ROI_22_OSSeq	TAATCCAGGGTAGTCATGCATTTTCTTTTACTTTTTACTCAGATCGGAAGAGCGGTTCAGCAGGAATGCCGAGACCGATCTCGTATGCCGTCTTCTGCTTG
9	5126604	minus	1551968_9_5126604_40_JAK2_ROI_23_OSSeq	GGGCCATCTTTTAATTGGTGGAAGACATTAATTTTCAATAAGATCGGAAGAGCGGTTCAGCAGGAATGCCGAGACCGATCTCGTATGCCGTCTTCTGCTTG
9	5126715	plus	1551965_9_5126715_40_JAK2_ROI_22_OSSeq	ATAATGTAAATCAACGCCCCTCCTTTAGGGATCTAGCTCTAGATCGGAAGAGCGGTTCAGCAGGAATGCCGAGACCGATCTCGTATGCCGTCTTCTGCTTG
9	5126755	plus	1551967_9_5126755_40_JAK2_ROI_23_OSSeq	TCGAGTGGATCAAATAAGGGATAACATGGCTGGATGAAAGAGATCGGAAGAGCGGTTCAGCAGGAATGCCGAGACCGATCTCGTATGCCGTCTTCTGCTTG
9	5126967	plus	1551969_9_5126967_40_JAK2_ROI_23_OSSeq	GGCCACCAGTAAAAGACATTAATGAGAATTCCTTAGCAAGAGATCGGAAGAGCGGTTCAGCAGGAATGCCGAGACCGATCTCGTATGCCGTCTTCTGCTTG
10	49609445	minus	1551970_10_49609445_40_MAPK8_ROI_1_OSSeq	GCCATATGAATGACTGATAGTTTTTTTTAAAAAAGAAACAAGATCGGAAGAGCGGTTCAGCAGGAATGCCGAGACCGATCTCGTATGCCGTCTTCTGCTTG
10	49609691	minus	1551972_10_49609691_40_MAPK8_ROI_1_OSSeq	ATTGTTGTCACGCTTGCTTCTGCTCATGATGGCAAGCAATAGATCGGAAGAGCGGTTCAGCAGGAATGCCGAGACCGATCTCGTATGCCGTCTTCTGCTTG
10	49609790	plus	1551971_10_49609790_40_MAPK8_ROI_1_OSSeq	AAAACCTATAGGCTCAGGAGCTCAAGGAATAGTATGGTAAAGATCGGAAGAGCGGTTCAGCAGGAATGCCGAGACCGATCTCGTATGCCGTCTTCTGCTTG
10	49610048	plus	1551973_10_49610048_40_MAPK8_ROI_1_OSSeq	AGGACCAGAAGTGTCAGATTTTGGAATATTTGCATTGGTTAGATCGGAAGAGCGGTTCAGCAGGAATGCCGAGACCGATCTCGTATGCCGTCTTCTGCTTG
10	49612615	minus	1551974_10_49612615_40_MAPK8_ROI_2_OSSeq	ATGTTCGTTGTGTTGCCTCAAAGATCCACCTAGTACATCGAGATCGGAAGAGCGGTTCAGCAGGAATGCCGAGACCGATCTCGTATGCCGTCTTCTGCTTG
10	49612918	minus	1551976_10_49612918_40_MAPK8_ROI_2_OSSeq	TGAAATGGTCGGCTTAGCTTCTTGATTGCAACATTTCTTTAGATCGGAAGAGCGGTTCAGCAGGAATGCCGAGACCGATCTCGTATGCCGTCTTCTGCTTG
10	49612980	plus	1551975_10_49612980_40_MAPK8_ROI_2_OSSeq	GCCTACAGAGAGCTAGTTCTTATGAAATGTGTTAATCACAAGATCGGAAGAGCGGTTCAGCAGGAATGCCGAGACCGATCTCGTATGCCGTCTTCTGCTTG
10	49613279	plus	1551977_10_49613279_40_MAPK8_ROI_2_OSSeq	AGATAAGCGTTTGAGAAGAATTTTATTCAGCTTGATCTCAAGATCGGAAGAGCGGTTCAGCAGGAATGCCGAGACCGATCTCGTATGCCGTCTTCTGCTTG
10	49617732	minus	1551978_10_49617732_40_MAPK8_ROI_3_OSSeq	ATTGCAACTTTATGGGCAGGAGTTGGAGGAGGGGATGGATAGATCGGAAGAGCGGTTCAGCAGGAATGCCGAGACCGATCTCGTATGCCGTCTTCTGCTTG
10	49617795	minus	1551980_10_49617795_40_MAPK8_ROI_4_OSSeq	CTACCATCAGTTTAAAATCTTTCTTTACATTCTAAGCTCAAGATCGGAAGAGCGGTTCAGCAGGAATGCCGAGACCGATCTCGTATGCCGTCTTCTGCTTG
10	49618052	minus	1551982_10_49618052_40_MAPK8_ROI_4_OSSeq	GAGCTCCATGACTATGTAACTTTATGAGTGAAAAAAGAGAAGATCGGAAGAGCGGTTCAGCAGGAATGCCGAGACCGATCTCGTATGCCGTCTTCTGCTTG
10	49618094	plus	1551979_10_49618094_40_MAPK8_ROI_3_OSSeq	GGATGCAAATCTTTGCCAAGTGATTCAGATGGAGCTAGATAGATCGGAAGAGCGGTTCAGCAGGAATGCCGAGACCGATCTCGTATGCCGTCTTCTGCTTG
10	49618159	plus	1551981_10_49618159_40_MAPK8_ROI_4_OSSeq	ATCAGATGCTGTGTGGAATCAAGCACCTTCATTCTGCTGGAGATCGGAAGAGCGGTTCAGCAGGAATGCCGAGACCGATCTCGTATGCCGTCTTCTGCTTG
10	49618412	plus	1551983_10_49618412_40_MAPK8_ROI_4_OSSeq	CATGATACCAGTCTGCTTTCTGTGTCTATAGATTTGCCTTAGATCGGAAGAGCGGTTCAGCAGGAATGCCGAGACCGATCTCGTATGCCGTCTTCTGCTTG
10	49628000	minus	1551984_10_49628000_40_MAPK8_ROI_5_OSSeq	GAGAAGTCAGTTTTATGGGATTTAAAATTTATGAATACATAGATCGGAAGAGCGGTTCAGCAGGAATGCCGAGACCGATCTCGTATGCCGTCTTCTGCTTG
10	49628272	minus	1551986_10_49628272_40_MAPK8_ROI_5_OSSeq	AGTCACTACATAAGGCGTCATCATAAAACTCGTTCCTGCAAGATCGGAAGAGCGGTTCAGCAGGAATGCCGAGACCGATCTCGTATGCCGTCTTCTGCTTG
10	49628359	plus	1551985_10_49628359_40_MAPK8_ROI_5_OSSeq	AAACGGTCAGCACACACATTTATTTGAAATATTTTTCTGAAGATCGGAAGAGCGGTTCAGCAGGAATGCCGAGACCGATCTCGTATGCCGTCTTCTGCTTG
10	49628633	plus	1551987_10_49628633_40_MAPK8_ROI_5_OSSeq	GCTCTTTGCTTGCCTATAACTTGAAAATGAACATTTCTAAAGATCGGAAGAGCGGTTCAGCAGGAATGCCGAGACCGATCTCGTATGCCGTCTTCTGCTTG
10	49632006	minus	1551988_10_49632006_40_MAPK8_ROI_6_OSSeq	AACTGCAAAACGTCACGAAAAGAAAAAAAGTGATTGTAACAGATCGGAAGAGCGGTTCAGCAGGAATGCCGAGACCGATCTCGTATGCCGTCTTCTGCTTG
10	49632362	plus	1551989_10_49632362_40_MAPK8_ROI_6_OSSeq	TATTTGTAGGCTGCATCTGGCAGTAGGACATACAGTCTCTAGATCGGAAGAGCGGTTCAGCAGGAATGCCGAGACCGATCTCGTATGCCGTCTTCTGCTTG
10	49632392	minus	1551990_10_49632392_40_MAPK8_ROI_7_OSSeq	AGTGACAGTGAATGTGCTCTGACTACCAGCAGAGACTGTAAGATCGGAAGAGCGGTTCAGCAGGAATGCCGAGACCGATCTCGTATGCCGTCTTCTGCTTG
10	49632754	plus	1551991_10_49632754_40_MAPK8_ROI_7_OSSeq	ACCTACTATTTGACATAGACTTTTCCTTCCGTTATTTATTAGATCGGAAGAGCGGTTCAGCAGGAATGCCGAGACCGATCTCGTATGCCGTCTTCTGCTTG
10	49633735	minus	1551992_10_49633735_40_MAPK8_ROI_8_OSSeq	GTAGGTGGACAGAAATGATCAATAAATAAGCTTTATTAACAGATCGGAAGAGCGGTTCAGCAGGAATGCCGAGACCGATCTCGTATGCCGTCTTCTGCTTG
10	49634019	minus	1551994_10_49634019_40_MAPK8_ROI_8_OSSeq	CTCAAAGCTATATCCAGCATATTTAGGTCTGTTTTCAACGAGATCGGAAGAGCGGTTCAGCAGGAATGCCGAGACCGATCTCGTATGCCGTCTTCTGCTTG
10	49634086	plus	1551993_10_49634086_40_MAPK8_ROI_8_OSSeq	GCTGACTCAGAACACAACAAACTTAAAGGTACTTTTTACAAGATCGGAAGAGCGGTTCAGCAGGAATGCCGAGACCGATCTCGTATGCCGTCTTCTGCTTG
10	49634178	minus	1551996_10_49634178_40_MAPK8_ROI_9_OSSeq	GGGTTCATGTCCCATAAGAATATGAATACATATAAACACAAGATCGGAAGAGCGGTTCAGCAGGAATGCCGAGACCGATCTCGTATGCCGTCTTCTGCTTG
10	49634405	plus	1551995_10_49634405_40_MAPK8_ROI_8_OSSeq	ACACCATTATGTTTGCAGCCAGTCAGGCAAGGGATTTGTTAGATCGGAAGAGCGGTTCAGCAGGAATGCCGAGACCGATCTCGTATGCCGTCTTCTGCTTG
10	49634409	minus	1551998_10_49634409_40_MAPK8_ROI_9_OSSeq	GGATAACAAATCCCTTGCCTGACTGGCTGCAAACATAATGAGATCGGAAGAGCGGTTCAGCAGGAATGCCGAGACCGATCTCGTATGCCGTCTTCTGCTTG
10	49634522	plus	1551997_10_49634522_40_MAPK8_ROI_9_OSSeq	GGTATGATCCTTCTGAAGCAGAAGCTGTAAGTTATTTTCTAGATCGGAAGAGCGGTTCAGCAGGAATGCCGAGACCGATCTCGTATGCCGTCTTCTGCTTG
10	49634773	plus	1551999_10_49634773_40_MAPK8_ROI_9_OSSeq	TACCTAACCAGAGAACTAGGATGTTGAATGCTCTGGGGGAAGATCGGAAGAGCGGTTCAGCAGGAATGCCGAGACCGATCTCGTATGCCGTCTTCTGCTTG
10	49634924	minus	1552000_10_49634924_40_MAPK8_ROI_10_OSSeq	AAGACTCCTTCATTGCAGGAAATAAAATGTTTAACTGTCTAGATCGGAAGAGCGGTTCAGCAGGAATGCCGAGACCGATCTCGTATGCCGTCTTCTGCTTG
10	49635282	plus	1552001_10_49635282_40_MAPK8_ROI_10_OSSeq	TATGCATAACCGAAATGTGGTAATATTAATATTTTTACATAGATCGGAAGAGCGGTTCAGCAGGAATGCCGAGACCGATCTCGTATGCCGTCTTCTGCTTG
10	49639070	minus	1552002_10_49639070_40_MAPK8_ROI_11_OSSeq	CAGTTAAATGTCGGCCTAAGATTCAAGGATGTTAATTAATAGATCGGAAGAGCGGTTCAGCAGGAATGCCGAGACCGATCTCGTATGCCGTCTTCTGCTTG
10	49639422	plus	1552003_10_49639422_40_MAPK8_ROI_11_OSSeq	CCAGGCTTAATAAGTATAAGGAAATACAGTTTTGTTTTTTAGATCGGAAGAGCGGTTCAGCAGGAATGCCGAGACCGATCTCGTATGCCGTCTTCTGCTTG
10	49642691	minus	1552004_10_49642691_40_MAPK8_ROI_12_OSSeq	ATGTCTAGAATCGTGGAGTCCTATCCTTTCAATGAATGTGAGATCGGAAGAGCGGTTCAGCAGGAATGCCGAGACCGATCTCGTATGCCGTCTTCTGCTTG
10	49642973	minus	1552006_10_49642973_40_MAPK8_ROI_12_OSSeq	CAAAGTCGGATCTGTTGACATTGAAGACACATCATTGACAAGATCGGAAGAGCGGTTCAGCAGGAATGCCGAGACCGATCTCGTATGCCGTCTTCTGCTTG
10	49643060	plus	1552005_10_49643060_40_MAPK8_ROI_12_OSSeq	CTGCTGTAGATGACTACTTGGGCCATCGGGGGGTGGGAGGAGATCGGAAGAGCGGTTCAGCAGGAATGCCGAGACCGATCTCGTATGCCGTCTTCTGCTTG
10	49643416	plus	1552007_10_49643416_40_MAPK8_ROI_12_OSSeq	CTATTATGTGGTGACTTGCCTATATCATGAATTATTTAAGAGATCGGAAGAGCGGTTCAGCAGGAATGCCGAGACCGATCTCGTATGCCGTCTTCTGCTTG
11	532325	minus	1552008_11_532325_40_HRAS_ROI_5_OSSeq	TGCACAGACTGTCTTGAACATCCCAAATGCCACCGGAACCAGATCGGAAGAGCGGTTCAGCAGGAATGCCGAGACCGATCTCGTATGCCGTCTTCTGCTTG
11	532655	minus	1552010_11_532655_40_HRAS_ROI_5_OSSeq	TGAACCCTCCTGATGAGAGTGGCCCCGGCTGCATGAGCTGAGATCGGAAGAGCGGTTCAGCAGGAATGCCGAGACCGATCTCGTATGCCGTCTTCTGCTTG
11	532718	plus	1552009_11_532718_40_HRAS_ROI_5_OSSeq	ATCTCACGCACCAACGTGTAGAAGGCATCCTCCACTCCCTAGATCGGAAGAGCGGTTCAGCAGGAATGCCGAGACCGATCTCGTATGCCGTCTTCTGCTTG
11	533012	plus	1552011_11_533012_40_HRAS_ROI_5_OSSeq	TTTGACCACCCTGCACCCAGCTCTCGACTCAGCTACGGCCAGATCGGAAGAGCGGTTCAGCAGGAATGCCGAGACCGATCTCGTATGCCGTCTTCTGCTTG
11	533082	minus	1552012_11_533082_40_HRAS_ROI_4_OSSeq	CCCTCTTGTCCCCAGAGTGTCCCACGGGCACCTGTTGGTTAGATCGGAAGAGCGGTTCAGCAGGAATGCCGAGACCGATCTCGTATGCCGTCTTCTGCTTG
11	533443	minus	1552016_11_533443_40_HRAS_ROI_3_OSSeq	TACATCGAGACCTCGGCCAAGACCCGGCAGGTGAGGCAGCAGATCGGAAGAGCGGTTCAGCAGGAATGCCGAGACCGATCTCGTATGCCGTCTTCTGCTTG
11	533463	plus	1552013_11_533463_40_HRAS_ROI_4_OSSeq	TTGGCCGAGGTCTCGATGTAGGGGATGCCGTAGCTTCGGGAGATCGGAAGAGCGGTTCAGCAGGAATGCCGAGACCGATCTCGTATGCCGTCTTCTGCTTG
11	533524	plus	1552015_11_533524_40_HRAS_ROI_3_OSSeq	ATTCCACAGTGCGTGCAGCCAGGTCACACTTGTTCCCCACAGATCGGAAGAGCGGTTCAGCAGGAATGCCGAGACCGATCTCGTATGCCGTCTTCTGCTTG
11	533566	minus	1552018_11_533566_40_HRAS_ROI_2_OSSeq	ATCAAACGGGTGAAGGACTCGGATGACGTGCCCATGGTGCAGATCGGAAGAGCGGTTCAGCAGGAATGCCGAGACCGATCTCGTATGCCGTCTTCTGCTTG
11	533778	minus	1552020_11_533778_40_HRAS_ROI_2_OSSeq	GTGTGTTTGCCATCAACAACACCAAGTCTTTTGAGGACATAGATCGGAAGAGCGGTTCAGCAGGAATGCCGAGACCGATCTCGTATGCCGTCTTCTGCTTG
11	533798	plus	1552017_11_533798_40_HRAS_ROI_3_OSSeq	GTTGTTGATGGCAAACACACACAGGAAGCCCTCCCCGGTGAGATCGGAAGAGCGGTTCAGCAGGAATGCCGAGACCGATCTCGTATGCCGTCTTCTGCTTG
11	533925	plus	1552019_11_533925_40_HRAS_ROI_2_OSSeq	ACCTGCTTCCGGTAGGAATCCTGCAGGAGGACAGGGCTCAAGATCGGAAGAGCGGTTCAGCAGGAATGCCGAGACCGATCTCGTATGCCGTCTTCTGCTTG
11	533962	minus	1552022_11_533962_40_HRAS_ROI_1_OSSeq	TGTGAACTCCCCCCACGGAAGGTCCTGAGGGGGTCCCTGAAGATCGGAAGAGCGGTTCAGCAGGAATGCCGAGACCGATCTCGTATGCCGTCTTCTGCTTG
11	534140	plus	1552021_11_534140_40_HRAS_ROI_2_OSSeq	AGCCCTATCCTGGCTGTGTCCTGGGCTCGCCCGCAGCAGCAGATCGGAAGAGCGGTTCAGCAGGAATGCCGAGACCGATCTCGTATGCCGTCTTCTGCTTG
11	534213	minus	1552024_11_534213_40_HRAS_ROI_1_OSSeq	TCCAGAACCATTTTGTGGACGAATACGACCCCACTATAGAAGATCGGAAGAGCGGTTCAGCAGGAATGCCGAGACCGATCTCGTATGCCGTCTTCTGCTTG
11	534309	plus	1552023_11_534309_40_HRAS_ROI_1_OSSeq	TTATATTCCGTCATCGCTCCTCAGGGGCCTGCGGCCCGGGAGATCGGAAGAGCGGTTCAGCAGGAATGCCGAGACCGATCTCGTATGCCGTCTTCTGCTTG
11	534573	plus	1552025_11_534573_40_HRAS_ROI_1_OSSeq	TTAATGACCCAGTGATGGGAAAAGGGACCCAGCCCTCAAAAGATCGGAAGAGCGGTTCAGCAGGAATGCCGAGACCGATCTCGTATGCCGTCTTCTGCTTG
12	25362482	minus	1552026_12_25362482_40_KRAS_ROI_5_OSSeq	TGAACTAGCAATGCCTGTGAAAAAGAAACTGAATACCTAAAGATCGGAAGAGCGGTTCAGCAGGAATGCCGAGACCGATCTCGTATGCCGTCTTCTGCTTG
12	25362666	minus	1552028_12_25362666_40_KRAS_ROI_5_OSSeq	AGGCATACTAGTACAAGTGGTAATTTTTGTACATTACACTAGATCGGAAGAGCGGTTCAGCAGGAATGCCGAGACCGATCTCGTATGCCGTCTTCTGCTTG
12	25362679	minus	KRAS_12_exon_start_25362728:25362767	TACTTTTTTCTTAAGGCATACTAGTACAAGTGGTAATTTTAGATCGGAAGAGCGGTTCAGCAGGAATGCCGAGACCGATCTCGTATGCCGTCTTCTGCTT
12	25362835	plus	1552027_12_25362835_40_KRAS_ROI_5_OSSeq	TCATCAACACCCTGAAATACATAAAAAGTATTAAAATGTGAGATCGGAAGAGCGGTTCAGCAGGAATGCCGAGACCGATCTCGTATGCCGTCTTCTGCTTG
12	25362856	plus	KRAS_12_exon_end_25362805:25362844	TAAAAAGTATTAAAATGTGAATATATACGATGGCTTCATGAGATCGGAAGAGCGGTTCAGCAGGAATGCCGAGACCGATCTCGTATGCCGTCTTCTGCTT
12	25363015	plus	1552029_12_25363015_40_KRAS_ROI_5_OSSeq	CCGCATAGGTGTTTTGTCAATATTATAAACAGGAACACTAAGATCGGAAGAGCGGTTCAGCAGGAATGCCGAGACCGATCTCGTATGCCGTCTTCTGCTTG
12	25368137	minus	1552030_12_25368137_40_KRAS_ROI_4_OSSeq	GGCTGTAGTAGACTAATCTATATTTGGCATAAAGTCTAATAGATCGGAAGAGCGGTTCAGCAGGAATGCCGAGACCGATCTCGTATGCCGTCTTCTGCTTG
12	25368325	minus	KRAS_12_exon_start_25368374:25368413	TTAAGTTCAGCACATTAATTTTGGCAGAAAGCAGATGTCTAGATCGGAAGAGCGGTTCAGCAGGAATGCCGAGACCGATCTCGTATGCCGTCTTCTGCTT
12	25368376	minus	1552032_12_25368376_40_KRAS_ROI_4_OSSeq	CTCCTGGCTGTGTGAAAATTAAAAAATGCATTATAATGTAAGATCGGAAGAGCGGTTCAGCAGGAATGCCGAGACCGATCTCGTATGCCGTCTTCTGCTTG
12	25368486	plus	1552031_12_25368486_40_KRAS_ROI_4_OSSeq	CTCCACTCTCTGCATTGTAAAACACAACTTCTTTAAAGTCAGATCGGAAGAGCGGTTCAGCAGGAATGCCGAGACCGATCTCGTATGCCGTCTTCTGCTTG
12	25368505	plus	KRAS_12_exon_end_25368454:25368493	AAACACAACTTCTTTAAAGTCTGTTGCATTGGTAAGAGTAAGATCGGAAGAGCGGTTCAGCAGGAATGCCGAGACCGATCTCGTATGCCGTCTTCTGCTT
12	25368740	plus	1552033_12_25368740_40_KRAS_ROI_4_OSSeq	GGAGAGATTATGACAAGCCTAAACACAGGTATTAGCATCTAGATCGGAAGAGCGGTTCAGCAGGAATGCCGAGACCGATCTCGTATGCCGTCTTCTGCTTG
12	25378349	minus	1552034_12_25378349_40_KRAS_ROI_3_OSSeq	GTGTCCATGGTACTGCTTTTGGCTTTGGTTTCTTTCTACAAGATCGGAAGAGCGGTTCAGCAGGAATGCCGAGACCGATCTCGTATGCCGTCTTCTGCTTG
12	25378498	minus	KRAS_12_exon_start_25378547:25378586	CTGAAATAAATACAGATCTGTTTTCTGCAAAATCATAACTAGATCGGAAGAGCGGTTCAGCAGGAATGCCGAGACCGATCTCGTATGCCGTCTTCTGCTT
12	25378587	minus	1552036_12_25378587_40_KRAS_ROI_3_OSSeq	AGTAGACACAAAACAGGCTCAGGACTTAGCAAGAAGTTATAGATCGGAAGAGCGGTTCAGCAGGAATGCCGAGACCGATCTCGTATGCCGTCTTCTGCTTG
12	25378718	plus	KRAS_12_exon_end_25378667:25378706	AAAAAAAGTTATAGCACAGTCATTAGTAACACAAATATCTAGATCGGAAGAGCGGTTCAGCAGGAATGCCGAGACCGATCTCGTATGCCGTCTTCTGCTT
12	25378731	plus	1552035_12_25378731_40_KRAS_ROI_3_OSSeq	GCACAGTCATTAGTAACACAAATATCTTTCAAAACCTGTCAGATCGGAAGAGCGGTTCAGCAGGAATGCCGAGACCGATCTCGTATGCCGTCTTCTGCTTG
12	25378950	plus	1552037_12_25378950_40_KRAS_ROI_3_OSSeq	GGTTAATATGCAGGTAGATCATAATAGTAAAACAGAAACTAGATCGGAAGAGCGGTTCAGCAGGAATGCCGAGACCGATCTCGTATGCCGTCTTCTGCTTG
12	25379884	minus	1552038_12_25379884_40_KRAS_ROI_2_OSSeq	GCCTTCTGTACTCTTGACTATTCTACAAAAGCAAGACTTTAGATCGGAAGAGCGGTTCAGCAGGAATGCCGAGACCGATCTCGTATGCCGTCTTCTGCTTG
12	25380118	minus	KRAS_12_exon_start_25380167:25380206	ATTGAATATAATAAGCTGACATTAAGGAGTAATTATAGTTAGATCGGAAGAGCGGTTCAGCAGGAATGCCGAGACCGATCTCGTATGCCGTCTTCTGCTT
12	25380220	minus	1552040_12_25380220_40_KRAS_ROI_2_OSSeq	ATGAGGGACCAGTACATGAGGACTGGGGAGGGCTTTCTTTAGATCGGAAGAGCGGTTCAGCAGGAATGCCGAGACCGATCTCGTATGCCGTCTTCTGCTTG
12	25380243	plus	1552039_12_25380243_40_KRAS_ROI_2_OSSeq	ATGTACTGGTCCCTCATTGCACTGTACTCCTCTTGACCTGAGATCGGAAGAGCGGTTCAGCAGGAATGCCGAGACCGATCTCGTATGCCGTCTTCTGCTTG
12	25380357	plus	KRAS_12_exon_end_25380306:25380345	AGAAACACAGTCTGGATTATTACAGTGCACCTTTTACTTCAGATCGGAAGAGCGGTTCAGCAGGAATGCCGAGACCGATCTCGTATGCCGTCTTCTGCTT
12	25380573	plus	1552041_12_25380573_40_KRAS_ROI_2_OSSeq	CACATACCCATTAGGATTGGCTATTATTAAAAAAACAAAAAGATCGGAAGAGCGGTTCAGCAGGAATGCCGAGACCGATCTCGTATGCCGTCTTCTGCTTG
12	25398003	minus	1552042_12_25398003_40_KRAS_ROI_1_OSSeq	GGGAACTTTACTTTCCTTGGGAGTATGTCAGGGTCCATGAAGATCGGAAGAGCGGTTCAGCAGGAATGCCGAGACCGATCTCGTATGCCGTCTTCTGCTTG
12	25398136	minus	1552044_12_25398136_40_KRAS_ROI_1_OSSeq	GCAGGACCATTCTTTGATACAGATAAAGGTTTCTCTGACCAGATCGGAAGAGCGGTTCAGCAGGAATGCCGAGACCGATCTCGTATGCCGTCTTCTGCTTG
12	25398158	minus	KRAS_12_exon_start_25398207:25398246	TTTTAATATGCATATTACTGGTGCAGGACCATTCTTTGATAGATCGGAAGAGCGGTTCAGCAGGAATGCCGAGACCGATCTCGTATGCCGTCTTCTGCTT
12	25398329	plus	KRAS_12_exon_end_25398278:25398317	CCTTATAATAAAAATAATGAAAATGTGACTATATTAGAACAGATCGGAAGAGCGGTTCAGCAGGAATGCCGAGACCGATCTCGTATGCCGTCTTCTGCTT
12	25398365	plus	1552043_12_25398365_40_KRAS_ROI_1_OSSeq	GAACATGTCACACATAAGGTTAATACACTATCAAATACTCAGATCGGAAGAGCGGTTCAGCAGGAATGCCGAGACCGATCTCGTATGCCGTCTTCTGCTTG
12	25398495	plus	1552045_12_25398495_40_KRAS_ROI_1_OSSeq	GCAGACGTGTATCGTAATGAACTGTACTTCATTTACAAACAGATCGGAAGAGCGGTTCAGCAGGAATGCCGAGACCGATCTCGTATGCCGTCTTCTGCTTG
14	20836400	minus	1552046_14_20836400_40_TEP1_ROI_54_OSSeq	GTGGATTTAGAACAGGAGGATATTCTATGTGTATGTATATAGATCGGAAGAGCGGTTCAGCAGGAATGCCGAGACCGATCTCGTATGCCGTCTTCTGCTTG
14	20836533	minus	1552048_14_20836533_40_TEP1_ROI_54_OSSeq	ATACCCCTTGTGCTAGAGATGCAAAGCCTGAAGACACTGGAGATCGGAAGAGCGGTTCAGCAGGAATGCCGAGACCGATCTCGTATGCCGTCTTCTGCTTG
14	20836732	minus	1552050_14_20836732_40_TEP1_ROI_53_OSSeq	GTTAGTAAGGAGGCTTGTAGCCCTGACCTCCCCTATTTTTAGATCGGAAGAGCGGTTCAGCAGGAATGCCGAGACCGATCTCGTATGCCGTCTTCTGCTTG
14	20836752	plus	1552047_14_20836752_40_TEP1_ROI_54_OSSeq	CTACAAGCCTCCTTACTAACTTATTTTTTCTCACATTAATAGATCGGAAGAGCGGTTCAGCAGGAATGCCGAGACCGATCTCGTATGCCGTCTTCTGCTTG
14	20836887	plus	1552049_14_20836887_40_TEP1_ROI_54_OSSeq	TTGTGACATCCCTTTGGGATAGGTGTGCAGGCGCACGCACAGATCGGAAGAGCGGTTCAGCAGGAATGCCGAGACCGATCTCGTATGCCGTCTTCTGCTTG
14	20836953	minus	1552052_14_20836953_40_TEP1_ROI_53_OSSeq	GATGTTAAGCTATGGGAGAGACCCAGTATGCAGCTGGTAAAGATCGGAAGAGCGGTTCAGCAGGAATGCCGAGACCGATCTCGTATGCCGTCTTCTGCTTG
14	20837114	plus	1552051_14_20837114_40_TEP1_ROI_53_OSSeq	AGAGAAGCATCACAATGTGCTGTGTCAGACCTACAGCCCTAGATCGGAAGAGCGGTTCAGCAGGAATGCCGAGACCGATCTCGTATGCCGTCTTCTGCTTG
14	20837131	minus	1552053_14_20837131_40_TEP1_ROI_52_OSSeq	AGAAATACTAAGGGAGGAGGGCTGTAGGTCTGACACAGCAAGATCGGAAGAGCGGTTCAGCAGGAATGCCGAGACCGATCTCGTATGCCGTCTTCTGCTTG
14	20837496	minus	1552758_14_20837496_40_TEP1_ROI_52_OSSeq	ACACCACATCTAAAGACACGGCAGCGTAGAAAGGTGAGTTAGATCGGAAGAGCGGTTCAGCAGGAATGCCGAGACCGATCTCGTATGCCGTCTTCTGCTTG
14	20837577	plus	1552054_14_20837577_40_TEP1_ROI_52_OSSeq	CAGATTCCCTGCAGGTAGATGGGTCTGTCCCTGGAGTTTGAGATCGGAAGAGCGGTTCAGCAGGAATGCCGAGACCGATCTCGTATGCCGTCTTCTGCTTG
14	20837591	minus	1552055_14_20837591_40_TEP1_ROI_52_OSSeq	ACACTCCAGAAACCCAAACTCCAGGGACAGACCCATCTACAGATCGGAAGAGCGGTTCAGCAGGAATGCCGAGACCGATCTCGTATGCCGTCTTCTGCTTG
14	20837838	minus	1552059_14_20837838_40_TEP1_ROI_51_OSSeq	CTAGTAGGACCCTAATATCGATAACTCAAGCCAAACCTGAAGATCGGAAGAGCGGTTCAGCAGGAATGCCGAGACCGATCTCGTATGCCGTCTTCTGCTTG
14	20837858	plus	1552757_14_20837858_40_TEP1_ROI_52_OSSeq	CGATATTAGGGTCCTACTAGGATTCTCTAAGTTTATATCAAGATCGGAAGAGCGGTTCAGCAGGAATGCCGAGACCGATCTCGTATGCCGTCTTCTGCTTG
14	20837961	plus	1552056_14_20837961_40_TEP1_ROI_52_OSSeq	GTTTAGCCTACCCATATGAGTCAACTTGTACCAGACAAAAAGATCGGAAGAGCGGTTCAGCAGGAATGCCGAGACCGATCTCGTATGCCGTCTTCTGCTTG
14	20839222	minus	1552060_14_20839222_40_TEP1_ROI_50_OSSeq	TTATCCTCCTTCAACTGGAGCAGTTCTAATTTAGGACATTAGATCGGAAGAGCGGTTCAGCAGGAATGCCGAGACCGATCTCGTATGCCGTCTTCTGCTTG
14	20839415	minus	1552062_14_20839415_40_TEP1_ROI_49_OSSeq	CCTATGATATTGTCCACCCACAAGGAGTATGGCATATTTGAGATCGGAAGAGCGGTTCAGCAGGAATGCCGAGACCGATCTCGTATGCCGTCTTCTGCTTG
14	20839582	plus	1552061_14_20839582_40_TEP1_ROI_50_OSSeq	AGGATAACCACTAACTCAGGTTTCCTTTTTCCCCAGCTCAAGATCGGAAGAGCGGTTCAGCAGGAATGCCGAGACCGATCTCGTATGCCGTCTTCTGCTTG
14	20839691	minus	1552064_14_20839691_40_TEP1_ROI_49_OSSeq	CCTGATGGTCACTTTCTCATCTTGGCCAAAGCAGATTTGAAGATCGGAAGAGCGGTTCAGCAGGAATGCCGAGACCGATCTCGTATGCCGTCTTCTGCTTG
14	20839775	plus	1552063_14_20839775_40_TEP1_ROI_49_OSSeq	TTCGGTTCAGGTGAAGACTAGCTCAAAAAAGTACATGGACAGATCGGAAGAGCGGTTCAGCAGGAATGCCGAGACCGATCTCGTATGCCGTCTTCTGCTTG
14	20840053	plus	1552065_14_20840053_40_TEP1_ROI_49_OSSeq	TGGATGCAACACATGCCTAAATCCGTATCTCCCCTTCTCAAGATCGGAAGAGCGGTTCAGCAGGAATGCCGAGACCGATCTCGTATGCCGTCTTCTGCTTG
14	20840654	minus	1552066_14_20840654_40_TEP1_ROI_48_OSSeq	AGGCAGTATGAACCAGTTACAGATGAAATTCATCCTTTAAAGATCGGAAGAGCGGTTCAGCAGGAATGCCGAGACCGATCTCGTATGCCGTCTTCTGCTTG
14	20840842	minus	1552068_14_20840842_40_TEP1_ROI_48_OSSeq	CTGATGGGTTAATGGGATAGAAACAGCAGTCTCCTCACTCAGATCGGAAGAGCGGTTCAGCAGGAATGCCGAGACCGATCTCGTATGCCGTCTTCTGCTTG
14	20840935	minus	1552070_14_20840935_40_TEP1_ROI_47_OSSeq	ACCTTTTTTGTCCTCAGTGCTGATGAGAAAATCAGCGAGTAGATCGGAAGAGCGGTTCAGCAGGAATGCCGAGACCGATCTCGTATGCCGTCTTCTGCTTG
14	20841017	plus	1552067_14_20841017_40_TEP1_ROI_48_OSSeq	CTGGTGTACACAACAAGTTCAATTCAGTGCTTCTGATGAGAGATCGGAAGAGCGGTTCAGCAGGAATGCCGAGACCGATCTCGTATGCCGTCTTCTGCTTG
14	20841182	minus	1552074_14_20841182_40_TEP1_ROI_46_OSSeq	AGCTGGGGAACTAATCTTGTGGCAGGAAGCTAAGGCTGTGAGATCGGAAGAGCGGTTCAGCAGGAATGCCGAGACCGATCTCGTATGCCGTCTTCTGCTTG
14	20841202	plus	1552069_14_20841202_40_TEP1_ROI_48_OSSeq	ACAAGATTAGTTCCCCAGCTTGATTTCCAGATACTGCCATAGATCGGAAGAGCGGTTCAGCAGGAATGCCGAGACCGATCTCGTATGCCGTCTTCTGCTTG
14	20841294	plus	1552071_14_20841294_40_TEP1_ROI_47_OSSeq	ATACATGTGTCATCTGGAGGAGAAAGGACGTGTTTCATTAAGATCGGAAGAGCGGTTCAGCAGGAATGCCGAGACCGATCTCGTATGCCGTCTTCTGCTTG
14	20841462	minus	1552076_14_20841462_40_TEP1_ROI_46_OSSeq	GAAACCTCAGGCCTCATGCTGACCGCCTCTGAGGATGGTTAGATCGGAAGAGCGGTTCAGCAGGAATGCCGAGACCGATCTCGTATGCCGTCTTCTGCTTG
14	20841545	plus	1552075_14_20841545_40_TEP1_ROI_46_OSSeq	GTGTGGGTTTGGCACACCTAGGAGGAAGGGATGGAGATGGAGATCGGAAGAGCGGTTCAGCAGGAATGCCGAGACCGATCTCGTATGCCGTCTTCTGCTTG
14	20841555	minus	1552078_14_20841555_40_TEP1_ROI_45_OSSeq	TCTCATGAGCCCATCTCCATCCCTTCCTCCTAGGTGTGCCAGATCGGAAGAGCGGTTCAGCAGGAATGCCGAGACCGATCTCGTATGCCGTCTTCTGCTTG
14	20841644	minus	1552080_14_20841644_40_TEP1_ROI_44_OSSeq	TTATGGCATCCACTCTTGGTGAGTTCCTGCAAGGACCAGAAGATCGGAAGAGCGGTTCAGCAGGAATGCCGAGACCGATCTCGTATGCCGTCTTCTGCTTG
14	20841822	plus	1552077_14_20841822_40_TEP1_ROI_46_OSSeq	CTGACGTTTTGTTACCTGCACGGGGCTCCATGGCAGCTGCAGATCGGAAGAGCGGTTCAGCAGGAATGCCGAGACCGATCTCGTATGCCGTCTTCTGCTTG
14	20841850	minus	1552082_14_20841850_40_TEP1_ROI_44_OSSeq	TGCTCACTCAGGACCCATTAGCCACTGTGCAGCTGCCATGAGATCGGAAGAGCGGTTCAGCAGGAATGCCGAGACCGATCTCGTATGCCGTCTTCTGCTTG
14	20841916	plus	1552079_14_20841916_40_TEP1_ROI_45_OSSeq	ATGGTCCCACACTTTCAAGGTCCCATCCCGGCTCACAGACAGATCGGAAGAGCGGTTCAGCAGGAATGCCGAGACCGATCTCGTATGCCGTCTTCTGCTTG
14	20842000	plus	1552081_14_20842000_40_TEP1_ROI_44_OSSeq	TCATATTGAGCAGGACATGGGAAACAGAACTTCCTCCACAAGATCGGAAGAGCGGTTCAGCAGGAATGCCGAGACCGATCTCGTATGCCGTCTTCTGCTTG
14	20842210	plus	1552083_14_20842210_40_TEP1_ROI_44_OSSeq	CACCATAATCCAATCCCAAGTATCTCATTTTCTTTTTCTCAGATCGGAAGAGCGGTTCAGCAGGAATGCCGAGACCGATCTCGTATGCCGTCTTCTGCTTG
14	20842375	minus	1552084_14_20842375_40_TEP1_ROI_43_OSSeq	TAGCTGGGTACCATGGTACATGCCTGTAGTTCTAGCTACTAGATCGGAAGAGCGGTTCAGCAGGAATGCCGAGACCGATCTCGTATGCCGTCTTCTGCTTG
14	20842555	minus	1552086_14_20842555_40_TEP1_ROI_43_OSSeq	AGCTGTGGTGAGAAAGCAATGGAGATCCCACTGGGGGGTCAGATCGGAAGAGCGGTTCAGCAGGAATGCCGAGACCGATCTCGTATGCCGTCTTCTGCTTG
14	20842735	plus	1552085_14_20842735_40_TEP1_ROI_43_OSSeq	CCCTCCAGCATTTTGGTATATCTGTAGTGTAGGGTGGAAGAGATCGGAAGAGCGGTTCAGCAGGAATGCCGAGACCGATCTCGTATGCCGTCTTCTGCTTG
14	20842916	plus	1552087_14_20842916_40_TEP1_ROI_43_OSSeq	CCTATCTGATATGGTGGTTGTGGGGCTGAGTGCGTCTACAAGATCGGAAGAGCGGTTCAGCAGGAATGCCGAGACCGATCTCGTATGCCGTCTTCTGCTTG
14	20843619	minus	1552088_14_20843619_40_TEP1_ROI_42_OSSeq	TCAATGATGAAGCTGAGCCAGGGAACTCTCTAATAAGAAAAGATCGGAAGAGCGGTTCAGCAGGAATGCCGAGACCGATCTCGTATGCCGTCTTCTGCTTG
14	20843883	minus	1552090_14_20843883_40_TEP1_ROI_42_OSSeq	AACCTACTGGTGAGTAAAGGGCCAGGGGTGGCACAGAGCCAGATCGGAAGAGCGGTTCAGCAGGAATGCCGAGACCGATCTCGTATGCCGTCTTCTGCTTG
14	20843985	plus	1552089_14_20843985_40_TEP1_ROI_42_OSSeq	AAACAGGGGTTTTGGGTGTCCTCACGTCCCAGCAGAGGAGAGATCGGAAGAGCGGTTCAGCAGGAATGCCGAGACCGATCTCGTATGCCGTCTTCTGCTTG
14	20844054	minus	1552092_14_20844054_40_TEP1_ROI_41_OSSeq	AAATGGCTCCGGGGTTCCCATCCTTCCTTTGGTCCTGATTAGATCGGAAGAGCGGTTCAGCAGGAATGCCGAGACCGATCTCGTATGCCGTCTTCTGCTTG
14	20844242	plus	1552091_14_20844242_40_TEP1_ROI_42_OSSeq	TTGCATCCTTCTGCAGCTCACCCGATCCCGGCCCCCGGTGAGATCGGAAGAGCGGTTCAGCAGGAATGCCGAGACCGATCTCGTATGCCGTCTTCTGCTTG
14	20844327	minus	1552094_14_20844327_40_TEP1_ROI_41_OSSeq	AAGACTTTCCCTGTGGCACTGAGCTGCGGGGACATGAGGGAGATCGGAAGAGCGGTTCAGCAGGAATGCCGAGACCGATCTCGTATGCCGTCTTCTGCTTG
14	20844414	plus	1552093_14_20844414_40_TEP1_ROI_41_OSSeq	GTGAAATCCTCTGCATTGGAAAAAGAGAGAGGGAACAGCTAGATCGGAAGAGCGGTTCAGCAGGAATGCCGAGACCGATCTCGTATGCCGTCTTCTGCTTG
14	20844685	plus	1552095_14_20844685_40_TEP1_ROI_41_OSSeq	TCTCTAACTGTACTCCCACAGCAGCTGCTCCAGACCCCTCAGATCGGAAGAGCGGTTCAGCAGGAATGCCGAGACCGATCTCGTATGCCGTCTTCTGCTTG
14	20845055	minus	1552096_14_20845055_40_TEP1_ROI_40_OSSeq	CCCACAAATCACTGTTCCTTTTAAAGACACTAACACCTTTAGATCGGAAGAGCGGTTCAGCAGGAATGCCGAGACCGATCTCGTATGCCGTCTTCTGCTTG
14	20845410	minus	1552753_14_20845410_40_TEP1_ROI_40_OSSeq	TTCTGCCTCAGGTACTACTAGACAGTGGGCAGGGTTAACAAGATCGGAAGAGCGGTTCAGCAGGAATGCCGAGACCGATCTCGTATGCCGTCTTCTGCTTG
14	20845511	plus	1552097_14_20845511_40_TEP1_ROI_40_OSSeq	AGAGGGACTGAAGGGAGCATTCCTTGAGTGCCCAGCCCTGAGATCGGAAGAGCGGTTCAGCAGGAATGCCGAGACCGATCTCGTATGCCGTCTTCTGCTTG
14	20845559	minus	1552098_14_20845559_40_TEP1_ROI_40_OSSeq	TGGCTAAGCCCCAAGGTATTGGTGAGTGGTGCAGAAGATGAGATCGGAAGAGCGGTTCAGCAGGAATGCCGAGACCGATCTCGTATGCCGTCTTCTGCTTG
14	20845760	minus	1552102_14_20845760_40_TEP1_ROI_39_OSSeq	ATATCGAGCGGATGGCATTAGGATCTACAAAATCTCTTCAAGATCGGAAGAGCGGTTCAGCAGGAATGCCGAGACCGATCTCGTATGCCGTCTTCTGCTTG
14	20845780	plus	1552752_14_20845780_40_TEP1_ROI_40_OSSeq	TAATGCCATCCGCTCGATATCCAACAGCCACCCGATCACCAGATCGGAAGAGCGGTTCAGCAGGAATGCCGAGACCGATCTCGTATGCCGTCTTCTGCTTG
14	20845919	plus	1552099_14_20845919_40_TEP1_ROI_40_OSSeq	ACCAAGAAAAGGGCTTAAGGATACCACCTCCACCACGCGGAGATCGGAAGAGCGGTTCAGCAGGAATGCCGAGACCGATCTCGTATGCCGTCTTCTGCTTG
14	20845991	minus	1552104_14_20845991_40_TEP1_ROI_38_OSSeq	AGCTCTCATGAGAAGAGTCTCTGGAAGGAGGACTTTAATGAGATCGGAAGAGCGGTTCAGCAGGAATGCCGAGACCGATCTCGTATGCCGTCTTCTGCTTG
14	20846116	plus	1552103_14_20846116_40_TEP1_ROI_39_OSSeq	CCACCAAGATATTCTTTGCCTTTGCTACTCCTCCTCACAAAGATCGGAAGAGCGGTTCAGCAGGAATGCCGAGACCGATCTCGTATGCCGTCTTCTGCTTG
14	20846279	minus	1552106_14_20846279_40_TEP1_ROI_38_OSSeq	GGACAGTATGGTGGAGCTGTGGGCCTGGCGAGAAGGGGCAAGATCGGAAGAGCGGTTCAGCAGGAATGCCGAGACCGATCTCGTATGCCGTCTTCTGCTTG
14	20846335	minus	1552108_14_20846335_40_TEP1_ROI_37_OSSeq	TCTATCCGTACCTTGGCCTTCAATGTGCCTGGGGGGGTTGAGATCGGAAGAGCGGTTCAGCAGGAATGCCGAGACCGATCTCGTATGCCGTCTTCTGCTTG
14	20846349	plus	1552105_14_20846349_40_TEP1_ROI_38_OSSeq	ACATTGAAGGCCAAGGTACGGATAGAGGCTCCGGGTGCCCAGATCGGAAGAGCGGTTCAGCAGGAATGCCGAGACCGATCTCGTATGCCGTCTTCTGCTTG
14	20846537	minus	1552110_14_20846537_40_TEP1_ROI_37_OSSeq	TCAGCTTCTTCCAGGTGGATGGGCTCAAAGTCACCAAGGTAGATCGGAAGAGCGGTTCAGCAGGAATGCCGAGACCGATCTCGTATGCCGTCTTCTGCTTG
14	20846628	plus	1552107_14_20846628_40_TEP1_ROI_38_OSSeq	CAACACAGTTCAGGGACTTGGGGTAGGTGTGCTGGAAGGCAGATCGGAAGAGCGGTTCAGCAGGAATGCCGAGACCGATCTCGTATGCCGTCTTCTGCTTG
14	20846709	plus	1552109_14_20846709_40_TEP1_ROI_37_OSSeq	GGAGGAATCAGGATGCTGAAGAGAGATGCCTGAACTTCTCAGATCGGAAGAGCGGTTCAGCAGGAATGCCGAGACCGATCTCGTATGCCGTCTTCTGCTTG
14	20846817	minus	1552112_14_20846817_40_TEP1_ROI_36_OSSeq	GAATTTGTTCTCTCAGTGCGGCAGAGGCTGCTGACTCCCTAGATCGGAAGAGCGGTTCAGCAGGAATGCCGAGACCGATCTCGTATGCCGTCTTCTGCTTG
14	20846877	minus	1552114_14_20846877_40_TEP1_ROI_35_OSSeq	AAAGGTAAGACTTGGGGTCTGCAGTGGTCAGAGTGGCCCTAGATCGGAAGAGCGGTTCAGCAGGAATGCCGAGACCGATCTCGTATGCCGTCTTCTGCTTG
14	20846897	plus	1552111_14_20846897_40_TEP1_ROI_37_OSSeq	AGACCCCAAGTCTTACCTTTAGGCATCCTCCCAAGCACACAGATCGGAAGAGCGGTTCAGCAGGAATGCCGAGACCGATCTCGTATGCCGTCTTCTGCTTG
14	20847090	minus	1552116_14_20847090_40_TEP1_ROI_35_OSSeq	CTCCCCATTTGTCTTGGAATGAGGGCCTTCCCCATTTTTTAGATCGGAAGAGCGGTTCAGCAGGAATGCCGAGACCGATCTCGTATGCCGTCTTCTGCTTG
14	20847179	plus	1552113_14_20847179_40_TEP1_ROI_36_OSSeq	TCGAAGGCAGTAAGAAAGAGTGTATCATCGGAGAGGAACAAGATCGGAAGAGCGGTTCAGCAGGAATGCCGAGACCGATCTCGTATGCCGTCTTCTGCTTG
14	20847220	plus	1552115_14_20847220_40_TEP1_ROI_35_OSSeq	ACAAGCAGAGATTCCATCACAGCCACTCACCACAGACTTCAGATCGGAAGAGCGGTTCAGCAGGAATGCCGAGACCGATCTCGTATGCCGTCTTCTGCTTG
14	20847452	plus	1552117_14_20847452_40_TEP1_ROI_35_OSSeq	TACTCCAAACCCCATACCTATTCCCCAAGTTACAGAAAATAGATCGGAAGAGCGGTTCAGCAGGAATGCCGAGACCGATCTCGTATGCCGTCTTCTGCTTG
14	20847877	minus	1552118_14_20847877_40_TEP1_ROI_34_OSSeq	GCTGCACACCTTCCATTTAAGGCACTGTGCTAAGCGTTGCAGATCGGAAGAGCGGTTCAGCAGGAATGCCGAGACCGATCTCGTATGCCGTCTTCTGCTTG
14	20848063	minus	1552120_14_20848063_40_TEP1_ROI_34_OSSeq	TGAGAACTTGGCAGGTATGACAATCAAGGAGGGGCAGAATAGATCGGAAGAGCGGTTCAGCAGGAATGCCGAGACCGATCTCGTATGCCGTCTTCTGCTTG
14	20848126	minus	1552122_14_20848126_40_TEP1_ROI_33_OSSeq	TCTCCACCAATGGGCAAAGAGCAGCTGTGGGCACTGCCAAAGATCGGAAGAGCGGTTCAGCAGGAATGCCGAGACCGATCTCGTATGCCGTCTTCTGCTTG
14	20848246	plus	1552119_14_20848246_40_TEP1_ROI_34_OSSeq	AACGAGAGAATGCAAACAGGAGTTGATTTATGTGCTTCTGAGATCGGAAGAGCGGTTCAGCAGGAATGCCGAGACCGATCTCGTATGCCGTCTTCTGCTTG
14	20848425	plus	1552121_14_20848425_40_TEP1_ROI_34_OSSeq	TAAGCCATCGTAGTGTGTGTTGGAGGTGCCATCTCCGGGAAGATCGGAAGAGCGGTTCAGCAGGAATGCCGAGACCGATCTCGTATGCCGTCTTCTGCTTG
14	20848480	plus	1552123_14_20848480_40_TEP1_ROI_33_OSSeq	GTGGCAAAGAGGTGAGTCCAGGGGCTGGTTGGCTGCCTGCAGATCGGAAGAGCGGTTCAGCAGGAATGCCGAGACCGATCTCGTATGCCGTCTTCTGCTTG
14	20848517	minus	1552124_14_20848517_40_TEP1_ROI_33_OSSeq	CTTCAATCCTCAGCCAGTACCCCCGGCTCCTGCCCCAGCAAGATCGGAAGAGCGGTTCAGCAGGAATGCCGAGACCGATCTCGTATGCCGTCTTCTGCTTG
14	20848797	minus	1552126_14_20848797_40_TEP1_ROI_32_OSSeq	AGATCCTTGGGTCTCCATATTCTGGTTTCCTAGGTTTGGAAGATCGGAAGAGCGGTTCAGCAGGAATGCCGAGACCGATCTCGTATGCCGTCTTCTGCTTG
14	20848883	plus	1552125_14_20848883_40_TEP1_ROI_33_OSSeq	GTTGAAGAATCTCTGGTCCAAGAGATCAAGGTGAAAGGTCAGATCGGAAGAGCGGTTCAGCAGGAATGCCGAGACCGATCTCGTATGCCGTCTTCTGCTTG
14	20849056	minus	1552128_14_20849056_40_TEP1_ROI_32_OSSeq	TCTATGGTGAGATGAGTCACTGGCTGGGTTCTTCTCTGAGAGATCGGAAGAGCGGTTCAGCAGGAATGCCGAGACCGATCTCGTATGCCGTCTTCTGCTTG
14	20849159	plus	1552127_14_20849159_40_TEP1_ROI_32_OSSeq	GGTTGGTAAGGAACTTCGAAAGAAGTCCACGGTTCCCGCTAGATCGGAAGAGCGGTTCAGCAGGAATGCCGAGACCGATCTCGTATGCCGTCTTCTGCTTG
14	20849338	minus	1552130_14_20849338_40_TEP1_ROI_31_OSSeq	GCCATTACCCCTCCCAAACTCCCTTGACCTCTTTCCTTTCAGATCGGAAGAGCGGTTCAGCAGGAATGCCGAGACCGATCTCGTATGCCGTCTTCTGCTTG
14	20849421	plus	1552129_14_20849421_40_TEP1_ROI_32_OSSeq	CAACCAAAGCACTCACTTTGGGAAAGGTGTCTATGGGGTCAGATCGGAAGAGCGGTTCAGCAGGAATGCCGAGACCGATCTCGTATGCCGTCTTCTGCTTG
14	20849480	minus	1552132_14_20849480_40_TEP1_ROI_30_OSSeq	TTCCGAAGTTGCCCTCCTGAGGCTCTGGGAGACCTGCCTTAGATCGGAAGAGCGGTTCAGCAGGAATGCCGAGACCGATCTCGTATGCCGTCTTCTGCTTG
14	20849705	plus	1552131_14_20849705_40_TEP1_ROI_31_OSSeq	CAATCACCTGCAATGAGGATGTGTGCCGTGTCCTCTAGCCAGATCGGAAGAGCGGTTCAGCAGGAATGCCGAGACCGATCTCGTATGCCGTCTTCTGCTTG
14	20849742	minus	1552134_14_20849742_40_TEP1_ROI_30_OSSeq	AGAACAGCAGCTAAACGTTGCTATGGGAAGAGGCCAGGGCAGATCGGAAGAGCGGTTCAGCAGGAATGCCGAGACCGATCTCGTATGCCGTCTTCTGCTTG
14	20849838	plus	1552133_14_20849838_40_TEP1_ROI_30_OSSeq	CTAGCAAACTGTCCTCGTGTGAGGAAGGGAGAGAGAAGAAAGATCGGAAGAGCGGTTCAGCAGGAATGCCGAGACCGATCTCGTATGCCGTCTTCTGCTTG
14	20849860	minus	1552136_14_20849860_40_TEP1_ROI_29_OSSeq	AGCTCACTGACAGGCCTCTTCCTTCTTCTCTCTCCCTTCCAGATCGGAAGAGCGGTTCAGCAGGAATGCCGAGACCGATCTCGTATGCCGTCTTCTGCTTG
14	20850092	minus	1552138_14_20850092_40_TEP1_ROI_29_OSSeq	TAACAGTGGAGACCCCTACCCCATGGGCCCGTTTGCCTGCAGATCGGAAGAGCGGTTCAGCAGGAATGCCGAGACCGATCTCGTATGCCGTCTTCTGCTTG
14	20850112	plus	1552135_14_20850112_40_TEP1_ROI_30_OSSeq	GGTAGGGGTCTCCACTGTTACCAGCAGCCACTGCTTCTTCAGATCGGAAGAGCGGTTCAGCAGGAATGCCGAGACCGATCTCGTATGCCGTCTTCTGCTTG
14	20850139	minus	1552140_14_20850139_40_TEP1_ROI_28_OSSeq	ACACTACCGAAGGGGACTAAGAGCTGGGAAGAAGCAGTGGAGATCGGAAGAGCGGTTCAGCAGGAATGCCGAGACCGATCTCGTATGCCGTCTTCTGCTTG
14	20850221	plus	1552137_14_20850221_40_TEP1_ROI_29_OSSeq	ACCTGAAAACTCAAGCTCTCTGAGGCCCTCATCTAACCATAGATCGGAAGAGCGGTTCAGCAGGAATGCCGAGACCGATCTCGTATGCCGTCTTCTGCTTG
14	20850372	minus	1552142_14_20850372_40_TEP1_ROI_28_OSSeq	CTTGACTGCCCTAGAAGTCACACGGAGTGGTCAGTGCTTGAGATCGGAAGAGCGGTTCAGCAGGAATGCCGAGACCGATCTCGTATGCCGTCTTCTGCTTG
14	20850450	plus	1552139_14_20850450_40_TEP1_ROI_29_OSSeq	TGTGCTCAGGATGTGCTGCAGCAGCAGGGGGACAGTGGCAAGATCGGAAGAGCGGTTCAGCAGGAATGCCGAGACCGATCTCGTATGCCGTCTTCTGCTTG
14	20850503	plus	1552141_14_20850503_40_TEP1_ROI_28_OSSeq	GTCTCTCAGACACCTAGGATGGCGGGAGGACAGCCTTGTTAGATCGGAAGAGCGGTTCAGCAGGAATGCCGAGACCGATCTCGTATGCCGTCTTCTGCTTG
14	20850659	minus	1552144_14_20850659_40_TEP1_ROI_27_OSSeq	TTTGCTGTCTTGTGATCACCCACTCCCTATCCTCGCCTCAAGATCGGAAGAGCGGTTCAGCAGGAATGCCGAGACCGATCTCGTATGCCGTCTTCTGCTTG
14	20850740	plus	1552143_14_20850740_40_TEP1_ROI_28_OSSeq	TGGGAAGTAGTGATTAGGACTTGGAAGGTGATGAGAACTGAGATCGGAAGAGCGGTTCAGCAGGAATGCCGAGACCGATCTCGTATGCCGTCTTCTGCTTG
14	20851016	plus	1552145_14_20851016_40_TEP1_ROI_27_OSSeq	ACAAACCATCCCTCTCCTACGCTGCTCTGCCCAGCCAGCCAGATCGGAAGAGCGGTTCAGCAGGAATGCCGAGACCGATCTCGTATGCCGTCTTCTGCTTG
14	20851142	minus	1552146_14_20851142_40_TEP1_ROI_26_OSSeq	TGATTCCTGATCATGTCACCCAGCCCTCTTCCCCCGGTGAAGATCGGAAGAGCGGTTCAGCAGGAATGCCGAGACCGATCTCGTATGCCGTCTTCTGCTTG
14	20851318	minus	1552148_14_20851318_40_TEP1_ROI_26_OSSeq	GGAGGAGTCACCATTTAACAACCAGGTTGGGTTCTAGGCCAGATCGGAAGAGCGGTTCAGCAGGAATGCCGAGACCGATCTCGTATGCCGTCTTCTGCTTG
14	20851456	minus	1552150_14_20851456_40_TEP1_ROI_25_OSSeq	GAGTGTGTCTAGTGATGCAGGCCTAGGGGAGACCCTTGAGAGATCGGAAGAGCGGTTCAGCAGGAATGCCGAGACCGATCTCGTATGCCGTCTTCTGCTTG
14	20851508	plus	1552147_14_20851508_40_TEP1_ROI_26_OSSeq	ACACACTGTGATATTTGGGCAAAGGGGCAGGAAGGTAGAAAGATCGGAAGAGCGGTTCAGCAGGAATGCCGAGACCGATCTCGTATGCCGTCTTCTGCTTG
14	20851657	minus	1552152_14_20851657_40_TEP1_ROI_25_OSSeq	ACCAGAATGGGCAGCTGATTTCAGACTGGATCCCAAAGAAAGATCGGAAGAGCGGTTCAGCAGGAATGCCGAGACCGATCTCGTATGCCGTCTTCTGCTTG
14	20851688	plus	1552149_14_20851688_40_TEP1_ROI_26_OSSeq	CATTCTGGTCCACTAACCTATCAGCCCCATCGATGATCAGAGATCGGAAGAGCGGTTCAGCAGGAATGCCGAGACCGATCTCGTATGCCGTCTTCTGCTTG
14	20851819	plus	1552151_14_20851819_40_TEP1_ROI_25_OSSeq	AAGTCAGGGTCAGTGGGAGAGAAAAAAAAAGCAGGGGTGGAGATCGGAAGAGCGGTTCAGCAGGAATGCCGAGACCGATCTCGTATGCCGTCTTCTGCTTG
14	20851912	minus	1552156_14_20851912_40_TEP1_ROI_24_OSSeq	TATCTGCGTGGCCAACTAAAAGAGCCAGGTGCCCTCCCCAAGATCGGAAGAGCGGTTCAGCAGGAATGCCGAGACCGATCTCGTATGCCGTCTTCTGCTTG
14	20852017	plus	1552153_14_20852017_40_TEP1_ROI_25_OSSeq	AGAAGACTAATGATGCCACCTTGGCCCCATCAGGAGCCTGAGATCGGAAGAGCGGTTCAGCAGGAATGCCGAGACCGATCTCGTATGCCGTCTTCTGCTTG
14	20852238	minus	1552160_14_20852238_40_TEP1_ROI_23_OSSeq	ACAGTGCAACGGCTGATGCTGCCCCACGGAAGGCTGAGCCAGATCGGAAGAGCGGTTCAGCAGGAATGCCGAGACCGATCTCGTATGCCGTCTTCTGCTTG
14	20852269	plus	1552157_14_20852269_40_TEP1_ROI_24_OSSeq	TTGCACTGTGTCCTGAAGAAGGCGTGGCCGGGCAGGACTCAGATCGGAAGAGCGGTTCAGCAGGAATGCCGAGACCGATCTCGTATGCCGTCTTCTGCTTG
14	20852322	minus	1552162_14_20852322_40_TEP1_ROI_22_OSSeq	ATCCCAGACGATGACTTGGTCCAGGCCACCTTCCAGCAGCAGATCGGAAGAGCGGTTCAGCAGGAATGCCGAGACCGATCTCGTATGCCGTCTTCTGCTTG
14	20852538	minus	1552166_14_20852538_40_TEP1_ROI_21_OSSeq	GAATATGATCCAGAAGCTCTACCTGCAGGTCAGCAGAAGCAGATCGGAAGAGCGGTTCAGCAGGAATGCCGAGACCGATCTCGTATGCCGTCTTCTGCTTG
14	20852572	minus	1552164_14_20852572_40_TEP1_ROI_22_OSSeq	AGGAGTTTGGGCAGTTGGTTCTGCAGGATGTATGGAATATAGATCGGAAGAGCGGTTCAGCAGGAATGCCGAGACCGATCTCGTATGCCGTCTTCTGCTTG
14	20852592	plus	1552161_14_20852592_40_TEP1_ROI_23_OSSeq	AACCAACTGCCCAAACTCCTCCAGCCCGCCAACATAGGGCAGATCGGAAGAGCGGTTCAGCAGGAATGCCGAGACCGATCTCGTATGCCGTCTTCTGCTTG
14	20852676	plus	1552163_14_20852676_40_TEP1_ROI_22_OSSeq	AAATCAAGCACAACCAGGTCAGAGCAGGCCCGGCTCCTCTAGATCGGAAGAGCGGTTCAGCAGGAATGCCGAGACCGATCTCGTATGCCGTCTTCTGCTTG
14	20852776	minus	1552168_14_20852776_40_TEP1_ROI_21_OSSeq	TCGGATCTCAGAACTGAAGAGCTACCTAAGCAGACAGAAAAGATCGGAAGAGCGGTTCAGCAGGAATGCCGAGACCGATCTCGTATGCCGTCTTCTGCTTG
14	20852894	plus	1552167_14_20852894_40_TEP1_ROI_21_OSSeq	AGTTGGAATAGACTCAGACCCCAGCCAGCCTCCCTCCACCAGATCGGAAGAGCGGTTCAGCAGGAATGCCGAGACCGATCTCGTATGCCGTCTTCTGCTTG
14	20852931	minus	1552170_14_20852931_40_TEP1_ROI_20_OSSeq	GAGGAGCTTCAGGAAATTACAGCTATGTCTGGTGGTTGGTAGATCGGAAGAGCGGTTCAGCAGGAATGCCGAGACCGATCTCGTATGCCGTCTTCTGCTTG
14	20852934	plus	1552165_14_20852934_40_TEP1_ROI_22_OSSeq	AACCACCAGACATAGCTGTAATTTCCTGAAGCTCCTCAAGAGATCGGAAGAGCGGTTCAGCAGGAATGCCGAGACCGATCTCGTATGCCGTCTTCTGCTTG
14	20853132	plus	1552169_14_20853132_40_TEP1_ROI_21_OSSeq	AACAGACAGTACCTGAGGAAGCTGGAATCCCGGAAGTAGAAGATCGGAAGAGCGGTTCAGCAGGAATGCCGAGACCGATCTCGTATGCCGTCTTCTGCTTG
14	20853137	minus	1552172_14_20853137_40_TEP1_ROI_20_OSSeq	TCTCATCTACTTCCGGGATTCCAGCTTCCTCAGGTACTGTAGATCGGAAGAGCGGTTCAGCAGGAATGCCGAGACCGATCTCGTATGCCGTCTTCTGCTTG
14	20853292	plus	1552171_14_20853292_40_TEP1_ROI_20_OSSeq	AGTTTAGTCCTAGGCCACAATGACCCTCCCTCCAGACCTGAGATCGGAAGAGCGGTTCAGCAGGAATGCCGAGACCGATCTCGTATGCCGTCTTCTGCTTG
14	20853498	plus	1552173_14_20853498_40_TEP1_ROI_20_OSSeq	ATTCTGTTACAGACCTTTGATTTTTTTTTATTTTTTATTTAGATCGGAAGAGCGGTTCAGCAGGAATGCCGAGACCGATCTCGTATGCCGTCTTCTGCTTG
14	20854038	minus	1552174_14_20854038_40_TEP1_ROI_19_OSSeq	GCTCTAGATGAGAAAAGTCCTTTGAGAAGTGCCTCTGGGGAGATCGGAAGAGCGGTTCAGCAGGAATGCCGAGACCGATCTCGTATGCCGTCTTCTGCTTG
14	20854249	minus	1552176_14_20854249_40_TEP1_ROI_19_OSSeq	TTATGGATACATTCCCCCCAGCTACAACCTTCCTGACCATAGATCGGAAGAGCGGTTCAGCAGGAATGCCGAGACCGATCTCGTATGCCGTCTTCTGCTTG
14	20854377	minus	1552178_14_20854377_40_TEP1_ROI_18_OSSeq	CCTATGTTCCCTGATACCATGCCCCCAGTGACTCCCACACAGATCGGAAGAGCGGTTCAGCAGGAATGCCGAGACCGATCTCGTATGCCGTCTTCTGCTTG
14	20854397	plus	1552175_14_20854397_40_TEP1_ROI_19_OSSeq	ATGGTATCAGGGAACATAGGCACAAACAGGGAGACGGGGCAGATCGGAAGAGCGGTTCAGCAGGAATGCCGAGACCGATCTCGTATGCCGTCTTCTGCTTG
14	20854582	minus	1552180_14_20854582_40_TEP1_ROI_18_OSSeq	AGACCCGTAGGAACAGGTGTGGGGGCTGCAGAGAAGAGGGAGATCGGAAGAGCGGTTCAGCAGGAATGCCGAGACCGATCTCGTATGCCGTCTTCTGCTTG
14	20854602	plus	1552177_14_20854602_40_TEP1_ROI_19_OSSeq	ACACCTGTTCCTACGGGTCTCCTCCTCAGTGACGCCCCAGAGATCGGAAGAGCGGTTCAGCAGGAATGCCGAGACCGATCTCGTATGCCGTCTTCTGCTTG
14	20854738	plus	1552179_14_20854738_40_TEP1_ROI_18_OSSeq	ATGTCTCGGAAAGTGGATGAAATGAAAAGCCGGATGCTGCAGATCGGAAGAGCGGTTCAGCAGGAATGCCGAGACCGATCTCGTATGCCGTCTTCTGCTTG
14	20854954	plus	1552181_14_20854954_40_TEP1_ROI_18_OSSeq	CCTGGAATTTAATGCCCACTTGCTATTTCTTGTACACCTCAGATCGGAAGAGCGGTTCAGCAGGAATGCCGAGACCGATCTCGTATGCCGTCTTCTGCTTG
14	20855809	minus	1552182_14_20855809_40_TEP1_ROI_17_OSSeq	AAGATGACGGCAGACATCATGGCCGTATGGCCAGGGCGTAAGATCGGAAGAGCGGTTCAGCAGGAATGCCGAGACCGATCTCGTATGCCGTCTTCTGCTTG
14	20856124	minus	1552184_14_20856124_40_TEP1_ROI_17_OSSeq	TATTCAAGATTCCACCACCCCCAGGAAAGACAGGGGTCCAAGATCGGAAGAGCGGTTCAGCAGGAATGCCGAGACCGATCTCGTATGCCGTCTTCTGCTTG
14	20856163	plus	1552183_14_20856163_40_TEP1_ROI_17_OSSeq	ATTTTGTCCATTTGGCCCACATGTTCCAGAAGATGGGAGGAGATCGGAAGAGCGGTTCAGCAGGAATGCCGAGACCGATCTCGTATGCCGTCTTCTGCTTG
14	20856489	plus	1552185_14_20856489_40_TEP1_ROI_17_OSSeq	GGTAGGGAAAGGTGTAAAGATTAAAGCCATCCCAGTCTGGAGATCGGAAGAGCGGTTCAGCAGGAATGCCGAGACCGATCTCGTATGCCGTCTTCTGCTTG
14	20857348	minus	1552761_14_20857348_40_TEP1_ROI_16_OSSeq	GAATGGATACTGAAGGGTTGGATACTTTGTTGGAAAGTTTAGATCGGAAGAGCGGTTCAGCAGGAATGCCGAGACCGATCTCGTATGCCGTCTTCTGCTTG
14	20857497	minus	1552187_14_20857497_40_TEP1_ROI_15_OSSeq	TCATCTTGGGATGTTAGTGGGCAGTGACTGTGTTCCAGGTAGATCGGAAGAGCGGTTCAGCAGGAATGCCGAGACCGATCTCGTATGCCGTCTTCTGCTTG
14	20857559	plus	1552186_14_20857559_40_TEP1_ROI_16_OSSeq	ATAGGGTTATGTGGTAGGCTAGGGCTAGGGTGGACTCTCAAGATCGGAAGAGCGGTTCAGCAGGAATGCCGAGACCGATCTCGTATGCCGTCTTCTGCTTG
14	20857707	plus	1552762_14_20857707_40_TEP1_ROI_16_OSSeq	CGTAGAGAGGAAATGTAGACCACTGATTTCTGACACTGGGAGATCGGAAGAGCGGTTCAGCAGGAATGCCGAGACCGATCTCGTATGCCGTCTTCTGCTTG
14	20857737	minus	1552189_14_20857737_40_TEP1_ROI_15_OSSeq	CAATACCTGTAAGGGTGCTTATACTTCCTGCCCAGTGTCAAGATCGGAAGAGCGGTTCAGCAGGAATGCCGAGACCGATCTCGTATGCCGTCTTCTGCTTG
14	20857861	plus	1552188_14_20857861_40_TEP1_ROI_15_OSSeq	ATCATCCATGCTTTGGCCAAGGAGGATGACCCTGTCCACCAGATCGGAAGAGCGGTTCAGCAGGAATGCCGAGACCGATCTCGTATGCCGTCTTCTGCTTG
14	20858097	plus	1552190_14_20858097_40_TEP1_ROI_15_OSSeq	TATACTGCAGCTGGCTCATTCAGGCTCAAGAGAGCTGATTAGATCGGAAGAGCGGTTCAGCAGGAATGCCGAGACCGATCTCGTATGCCGTCTTCTGCTTG
14	20858641	minus	1552191_14_20858641_40_TEP1_ROI_14_OSSeq	ATATCTAACAACCAGCTGCCTAGAAAAATAAGCCTTGGTTAGATCGGAAGAGCGGTTCAGCAGGAATGCCGAGACCGATCTCGTATGCCGTCTTCTGCTTG
14	20858865	minus	1552193_14_20858865_40_TEP1_ROI_13_OSSeq	ATGATGGATGGTCCCTGAATACTTTTGGGAAATACCTGCTAGATCGGAAGAGCGGTTCAGCAGGAATGCCGAGACCGATCTCGTATGCCGTCTTCTGCTTG
14	20859001	plus	1552192_14_20859001_40_TEP1_ROI_14_OSSeq	GAACTGTGTATTGTCTGTGCCTTTACCAAATATCTGGGCTAGATCGGAAGAGCGGTTCAGCAGGAATGCCGAGACCGATCTCGTATGCCGTCTTCTGCTTG
14	20859096	minus	1552195_14_20859096_40_TEP1_ROI_13_OSSeq	ATCCTGAAGACTGCCATCAAGCTCCAGGCTCAAGTCCAGGAGATCGGAAGAGCGGTTCAGCAGGAATGCCGAGACCGATCTCGTATGCCGTCTTCTGCTTG
14	20859225	plus	1552194_14_20859225_40_TEP1_ROI_13_OSSeq	CAATCAACAGCAGTGCATAGTTCAGCGGGGGCTGATTGGAAGATCGGAAGAGCGGTTCAGCAGGAATGCCGAGACCGATCTCGTATGCCGTCTTCTGCTTG
14	20859459	plus	1552196_14_20859459_40_TEP1_ROI_13_OSSeq	AAGTTCAACACCGGGATGTAGTGAGGTGAAAGTGAGACATAGATCGGAAGAGCGGTTCAGCAGGAATGCCGAGACCGATCTCGTATGCCGTCTTCTGCTTG
14	20859561	minus	1552197_14_20859561_40_TEP1_ROI_12_OSSeq	GGCAATTCCTAGGATGTTGTTTCAACCAGGTTTATGGATTAGATCGGAAGAGCGGTTCAGCAGGAATGCCGAGACCGATCTCGTATGCCGTCTTCTGCTTG
14	20859776	minus	1552199_14_20859776_40_TEP1_ROI_12_OSSeq	GGTCTATCTGACAGATGCTAATGCAGACAGGCTCTGTCCAAGATCGGAAGAGCGGTTCAGCAGGAATGCCGAGACCGATCTCGTATGCCGTCTTCTGCTTG
14	20859919	plus	1552198_14_20859919_40_TEP1_ROI_12_OSSeq	TCCACTGTCTACATGCAAGAAAGACACAGACACAGGGGCTAGATCGGAAGAGCGGTTCAGCAGGAATGCCGAGACCGATCTCGTATGCCGTCTTCTGCTTG
14	20860127	plus	1552200_14_20860127_40_TEP1_ROI_12_OSSeq	TAATCCACACTCATGGTAGGAGAGGGGAAGTCACCTGTAGAGATCGGAAGAGCGGTTCAGCAGGAATGCCGAGACCGATCTCGTATGCCGTCTTCTGCTTG
14	20863380	minus	1552201_14_20863380_40_TEP1_ROI_11_OSSeq	AACAAAGTCTACTCCTGGACCTCCACTCTATTATCTGTGAAGATCGGAAGAGCGGTTCAGCAGGAATGCCGAGACCGATCTCGTATGCCGTCTTCTGCTTG
14	20863669	minus	1552203_14_20863669_40_TEP1_ROI_11_OSSeq	TTCTTTGCCACCTAAGCCGTCAGCAGCTTCGGATGGCAATAGATCGGAAGAGCGGTTCAGCAGGAATGCCGAGACCGATCTCGTATGCCGTCTTCTGCTTG
14	20863740	plus	1552202_14_20863740_40_TEP1_ROI_11_OSSeq	AGTTAGTATCCGCCTCATCAGTGTTATATTCGAAGGAAAGAGATCGGAAGAGCGGTTCAGCAGGAATGCCGAGACCGATCTCGTATGCCGTCTTCTGCTTG
14	20863783	minus	1552205_14_20863783_40_TEP1_ROI_10_OSSeq	GCTGCCTAACTCGGAAATTTACCTGTCATCATACAGCATTAGATCGGAAGAGCGGTTCAGCAGGAATGCCGAGACCGATCTCGTATGCCGTCTTCTGCTTG
14	20864022	plus	1552204_14_20864022_40_TEP1_ROI_11_OSSeq	ATTTCTGAGTTGAGCCTCGAGGGCATCAATGGCATCATGGAGATCGGAAGAGCGGTTCAGCAGGAATGCCGAGACCGATCTCGTATGCCGTCTTCTGCTTG
14	20864772	minus	1552207_14_20864772_40_TEP1_ROI_9_OSSeq	ATGAGCTCATTCTCCAGAGACTCCAGCATGCGGTATGTGTAGATCGGAAGAGCGGTTCAGCAGGAATGCCGAGACCGATCTCGTATGCCGTCTTCTGCTTG
14	20864876	plus	1552206_14_20864876_40_TEP1_ROI_9_OSSeq	AAGCTTCCCATTTTCTGTGGAATGTGGGGCATAGAGTGAGAGATCGGAAGAGCGGTTCAGCAGGAATGCCGAGACCGATCTCGTATGCCGTCTTCTGCTTG
14	20865132	plus	1552208_14_20865132_40_TEP1_ROI_9_OSSeq	GTCCAAGATAGAGGAAGTGAGGAATTCACATACAATCTACAGATCGGAAGAGCGGTTCAGCAGGAATGCCGAGACCGATCTCGTATGCCGTCTTCTGCTTG
14	20868897	minus	1552209_14_20868897_40_TEP1_ROI_8_OSSeq	CCAGATGTAGTTAGGTGATGTACAAGTTTTTATCAACATAAGATCGGAAGAGCGGTTCAGCAGGAATGCCGAGACCGATCTCGTATGCCGTCTTCTGCTTG
14	20869113	minus	1552211_14_20869113_40_TEP1_ROI_8_OSSeq	GAACTCATTGGTAGAGTGACCTTGACCATCACATTCCCTCAGATCGGAAGAGCGGTTCAGCAGGAATGCCGAGACCGATCTCGTATGCCGTCTTCTGCTTG
14	20869261	plus	1552210_14_20869261_40_TEP1_ROI_8_OSSeq	AAGGCGACTTCGAGAAAAGAGCTGTAGGTTGGAGGGGTATAGATCGGAAGAGCGGTTCAGCAGGAATGCCGAGACCGATCTCGTATGCCGTCTTCTGCTTG
14	20869413	minus	1552213_14_20869413_40_TEP1_ROI_7_OSSeq	CTCACCTGTAAACATGACTCACCTTTCCTTTTCTGAGTTAAGATCGGAAGAGCGGTTCAGCAGGAATGCCGAGACCGATCTCGTATGCCGTCTTCTGCTTG
14	20869473	plus	1552212_14_20869473_40_TEP1_ROI_8_OSSeq	ATTGGAAAGGCAGTCATGTCTACAGGGCATGTCTGTCTAAAGATCGGAAGAGCGGTTCAGCAGGAATGCCGAGACCGATCTCGTATGCCGTCTTCTGCTTG
14	20869644	minus	1552215_14_20869644_40_TEP1_ROI_7_OSSeq	AAGAAGCTGGTTCAGCGACTGCACATCCACAAGCCTGCCCAGATCGGAAGAGCGGTTCAGCAGGAATGCCGAGACCGATCTCGTATGCCGTCTTCTGCTTG
14	20869770	plus	1552214_14_20869770_40_TEP1_ROI_7_OSSeq	GTCCTTTCATCCATGACCATGGGAACTTTCTTCAATAAAGAGATCGGAAGAGCGGTTCAGCAGGAATGCCGAGACCGATCTCGTATGCCGTCTTCTGCTTG
14	20870004	plus	1552216_14_20870004_40_TEP1_ROI_7_OSSeq	AAGGTGGGGATAGAATGAACACAGGACAGCTTTGTTTGTAAGATCGGAAGAGCGGTTCAGCAGGAATGCCGAGACCGATCTCGTATGCCGTCTTCTGCTTG
14	20871353	minus	1552217_14_20871353_40_TEP1_ROI_6_OSSeq	GGGAAAGGCATGTGGTTTTATTTTTTTTCACTTCACTCTCAGATCGGAAGAGCGGTTCAGCAGGAATGCCGAGACCGATCTCGTATGCCGTCTTCTGCTTG
14	20871591	minus	1552219_14_20871591_40_TEP1_ROI_5_OSSeq	AATTGCTTCTCCTGTCCCTACAGGGGATGGAGCCTCCATTAGATCGGAAGAGCGGTTCAGCAGGAATGCCGAGACCGATCTCGTATGCCGTCTTCTGCTTG
14	20871714	plus	1552218_14_20871714_40_TEP1_ROI_6_OSSeq	GAAAAGAAGACTGCCCTGCACCATATGCCCATGAGCTCTAAGATCGGAAGAGCGGTTCAGCAGGAATGCCGAGACCGATCTCGTATGCCGTCTTCTGCTTG
14	20871902	minus	1552221_14_20871902_40_TEP1_ROI_5_OSSeq	AAGTACAACCCTCGGAAGCACCGGGCCAAGAGACACCCCCAGATCGGAAGAGCGGTTCAGCAGGAATGCCGAGACCGATCTCGTATGCCGTCTTCTGCTTG
14	20871953	plus	1552220_14_20871953_40_TEP1_ROI_5_OSSeq	ACTCGTCAAACTGGGCAAATTTGTCCGTCATGGCAGTACGAGATCGGAAGAGCGGTTCAGCAGGAATGCCGAGACCGATCTCGTATGCCGTCTTCTGCTTG
14	20872241	plus	1552222_14_20872241_40_TEP1_ROI_5_OSSeq	CTCACCTTTACGCCTGTAATCCCAGCACTTAGGGAGGCCAAGATCGGAAGAGCGGTTCAGCAGGAATGCCGAGACCGATCTCGTATGCCGTCTTCTGCTTG
14	20872513	minus	1552223_14_20872513_40_TEP1_ROI_4_OSSeq	TCTTATTCTGGACCTCATGCTTTTTTTTTTTTTTTTTGGAAGATCGGAAGAGCGGTTCAGCAGGAATGCCGAGACCGATCTCGTATGCCGTCTTCTGCTTG
14	20872796	minus	1552225_14_20872796_40_TEP1_ROI_4_OSSeq	CGACGATATTTCTGTGCCATTGTCCAGCTGCCTTCTGACTAGATCGGAAGAGCGGTTCAGCAGGAATGCCGAGACCGATCTCGTATGCCGTCTTCTGCTTG
14	20872870	plus	1552224_14_20872870_40_TEP1_ROI_4_OSSeq	ATGGCCAAGATGTTATTGGCCACATTCCGGACGTTCAGCTAGATCGGAAGAGCGGTTCAGCAGGAATGCCGAGACCGATCTCGTATGCCGTCTTCTGCTTG
14	20873158	plus	1552226_14_20873158_40_TEP1_ROI_4_OSSeq	GCAAGTCAACCAGGCCTTTTCCTTCTTTGGAAGACCTCCTAGATCGGAAGAGCGGTTCAGCAGGAATGCCGAGACCGATCTCGTATGCCGTCTTCTGCTTG
14	20873379	minus	1552227_14_20873379_40_TEP1_ROI_3_OSSeq	GGTTTGTTTAGTAAGTACCCATTCTCTCAAGGAGCTTATAAGATCGGAAGAGCGGTTCAGCAGGAATGCCGAGACCGATCTCGTATGCCGTCTTCTGCTTG
14	20873653	minus	1552229_14_20873653_40_TEP1_ROI_3_OSSeq	ACAATACATCTGACCCCACCCTGGCTGCCATTTTTGAAATAGATCGGAAGAGCGGTTCAGCAGGAATGCCGAGACCGATCTCGTATGCCGTCTTCTGCTTG
14	20873736	plus	1552228_14_20873736_40_TEP1_ROI_3_OSSeq	TAGAGCCATCTGGGAATTGAGAAAGAGGGAAGAAATGAGAAGATCGGAAGAGCGGTTCAGCAGGAATGCCGAGACCGATCTCGTATGCCGTCTTCTGCTTG
14	20874056	minus	1552231_14_20874056_40_TEP1_ROI_2_OSSeq	GAATTCATTATTCTCCTGCCTCAGCCTCCTGAGTAGCTGGAGATCGGAAGAGCGGTTCAGCAGGAATGCCGAGACCGATCTCGTATGCCGTCTTCTGCTTG
14	20874076	plus	1552230_14_20874076_40_TEP1_ROI_3_OSSeq	GGCAGGAGAATAATGAATTCAGGAGGCAGAGGTTGCAATGAGATCGGAAGAGCGGTTCAGCAGGAATGCCGAGACCGATCTCGTATGCCGTCTTCTGCTTG
14	20874250	minus	1552766_14_20874250_40_TEP1_ROI_2_OSSeq	GGGATACAACCTAGCTCTTATTTCTCACTTCCTAATCCCCAGATCGGAAGAGCGGTTCAGCAGGAATGCCGAGACCGATCTCGTATGCCGTCTTCTGCTTG
14	20874468	minus	1552233_14_20874468_40_TEP1_ROI_2_OSSeq	CTTATAGTCTGAGCTTGGGAGAGGAGGAGGAGGTGGAGGAAGATCGGAAGAGCGGTTCAGCAGGAATGCCGAGACCGATCTCGTATGCCGTCTTCTGCTTG
14	20874488	plus	1552232_14_20874488_40_TEP1_ROI_2_OSSeq	TCCCAAGCTCAGACTATAAGAAGGCATTTGGGTCTCTGCCAGATCGGAAGAGCGGTTCAGCAGGAATGCCGAGACCGATCTCGTATGCCGTCTTCTGCTTG
14	20874839	plus	1552234_14_20874839_40_TEP1_ROI_2_OSSeq	GGCTCTTCACACACCTTTTAGGATATTAGTAAGATGTTTTAGATCGGAAGAGCGGTTCAGCAGGAATGCCGAGACCGATCTCGTATGCCGTCTTCTGCTTG
14	20875806	minus	1552235_14_20875806_40_TEP1_ROI_1_OSSeq	CTACATTGGAGATATTGTGCAATAGATCAAAAACAATTCCAGATCGGAAGAGCGGTTCAGCAGGAATGCCGAGACCGATCTCGTATGCCGTCTTCTGCTTG
14	20875965	minus	1552237_14_20875965_40_TEP1_ROI_1_OSSeq	TCCAGCCATGTCTGTTGTATGCTCTTGTCTCTAGCTTTCAAGATCGGAAGAGCGGTTCAGCAGGAATGCCGAGACCGATCTCGTATGCCGTCTTCTGCTTG
14	20876165	plus	1552236_14_20876165_40_TEP1_ROI_1_OSSeq	TTCACACGGTACAAATCAGCTTGCGTCATGTGAGATATCTAGATCGGAAGAGCGGTTCAGCAGGAATGCCGAGACCGATCTCGTATGCCGTCTTCTGCTTG
14	20876213	minus	1552239_14_20876213_40_TEP1_ROI_1_OSSeq	CTAGTCTAAAGAGCACTGTGTCTGCCAGCCCCTTGTTCCAAGATCGGAAGAGCGGTTCAGCAGGAATGCCGAGACCGATCTCGTATGCCGTCTTCTGCTTG
14	20876328	plus	1552238_14_20876328_40_TEP1_ROI_1_OSSeq	TGGTCTTCAGGTCAGAAAGTGTGGCCAGGCACTGGTTCTCAGATCGGAAGAGCGGTTCAGCAGGAATGCCGAGACCGATCTCGTATGCCGTCTTCTGCTTG
14	20876445	minus	1552241_14_20876445_40_TEP1_ROI_1_OSSeq	TCTACCCACTCAGATATCCTCTCCTTGAAGAACCAGTGCCAGATCGGAAGAGCGGTTCAGCAGGAATGCCGAGACCGATCTCGTATGCCGTCTTCTGCTTG
14	20876578	plus	1552240_14_20876578_40_TEP1_ROI_1_OSSeq	ATGCCCATGGAGTTTTTCCATGGCTGAAACTCAGCTTGTAAGATCGGAAGAGCGGTTCAGCAGGAATGCCGAGACCGATCTCGTATGCCGTCTTCTGCTTG
14	20876805	plus	1552242_14_20876805_40_TEP1_ROI_1_OSSeq	AAGGTAAGGCAGAGGCTTAAGAGCAGAGAAATTAAGAAAAAGATCGGAAGAGCGGTTCAGCAGGAATGCCGAGACCGATCTCGTATGCCGTCTTCTGCTTG
14	103852317	minus	MARK3_14_exon_start_103852366:103852405	TTTAATTCTGCACAATGCGAGGGTCAAAACAAAACAGCACAGATCGGAAGAGCGGTTCAGCAGGAATGCCGAGACCGATCTCGTATGCCGTCTTCTGCTT
14	103852428	plus	MARK3_14_exon_end_103852377:103852416	TGGGCGTTGTAGTTGGCGGACCTTCGGGGTGGCATTCGTGAGATCGGAAGAGCGGTTCAGCAGGAATGCCGAGACCGATCTCGTATGCCGTCTTCTGCTT
14	103871363	minus	MARK3_14_exon_start_103871412:103871451	GCATACACAAAGATAAGGAAATGAGAGAACACAGAGTACTAGATCGGAAGAGCGGTTCAGCAGGAATGCCGAGACCGATCTCGTATGCCGTCTTCTGCTT
14	103871615	plus	MARK3_14_exon_end_103871564:103871603	GTTATGCTTATTTCTGTTATGACAGTTGCTCTGTTTATTTAGATCGGAAGAGCGGTTCAGCAGGAATGCCGAGACCGATCTCGTATGCCGTCTTCTGCTT
14	103894674	minus	MARK3_14_exon_start_103894723:103894762	TAATAAATATTTATGGATTTTAAGAATTTAGTAATTATGGAGATCGGAAGAGCGGTTCAGCAGGAATGCCGAGACCGATCTCGTATGCCGTCTTCTGCTT
14	103894788	plus	MARK3_14_exon_end_103894737:103894776	TTCAATGTCTAGTACTTTTTAAAAAATTATCGGTGCTAATAGATCGGAAGAGCGGTTCAGCAGGAATGCCGAGACCGATCTCGTATGCCGTCTTCTGCTT
14	103915206	minus	MARK3_14_exon_start_103915255:103915294	AAACAAACAAAACACATAATCCCCCCAACACAAGTTATTAAGATCGGAAGAGCGGTTCAGCAGGAATGCCGAGACCGATCTCGTATGCCGTCTTCTGCTT
14	103915315	plus	MARK3_14_exon_end_103915264:103915303	CTTTTTTAAATATTTTGGGGTCTAAATACGTACTTGAAATAGATCGGAAGAGCGGTTCAGCAGGAATGCCGAGACCGATCTCGTATGCCGTCTTCTGCTT
14	103918205	minus	MARK3_14_exon_start_103918254:103918293	GGAGAGGACACGGAAGAAAAAGAGACAAATGTCTGTATGCAGATCGGAAGAGCGGTTCAGCAGGAATGCCGAGACCGATCTCGTATGCCGTCTTCTGCTT
14	103918331	plus	MARK3_14_exon_end_103918280:103918319	TTTTATATATATTGGGTTTTTTTTCTTTCTCCCTTTTAAAAGATCGGAAGAGCGGTTCAGCAGGAATGCCGAGACCGATCTCGTATGCCGTCTTCTGCTT
14	103923429	minus	MARK3_14_exon_start_103923478:103923517	GAGAAATAAAAGTAAGTAGAAATCCTACTTCTGAGTATTAAGATCGGAAGAGCGGTTCAGCAGGAATGCCGAGACCGATCTCGTATGCCGTCTTCTGCTT
14	103923560	plus	MARK3_14_exon_end_103923509:103923548	ATGTGTCTTTACTATGTCAATTTGATAATTTATCTCACTTAGATCGGAAGAGCGGTTCAGCAGGAATGCCGAGACCGATCTCGTATGCCGTCTTCTGCTT
14	103928692	minus	MARK3_14_exon_start_103928741:103928780	GAGACGCAGAGTCAGTCATCACTGGTGCAGATTCGTAATTAGATCGGAAGAGCGGTTCAGCAGGAATGCCGAGACCGATCTCGTATGCCGTCTTCTGCTT
14	103928809	plus	MARK3_14_exon_end_103928758:103928797	GTGCCTCACTCAGTGTATGCTCTGTCTGTTTGTGTGCAGTAGATCGGAAGAGCGGTTCAGCAGGAATGCCGAGACCGATCTCGTATGCCGTCTTCTGCTT
14	103931844	minus	MARK3_14_exon_start_103931893:103931932	AACATCAAGACAAAAATGAAATTTAGCCAAAATAGAATTAAGATCGGAAGAGCGGTTCAGCAGGAATGCCGAGACCGATCTCGTATGCCGTCTTCTGCTT
14	103932141	plus	MARK3_14_exon_end_103932090:103932129	CTGCACCCATGTACTTCACTAAACTAAAAGAAGTTTCCTAAGATCGGAAGAGCGGTTCAGCAGGAATGCCGAGACCGATCTCGTATGCCGTCTTCTGCTT
14	103932259	minus	MARK3_14_exon_start_103932308:103932347	GTACAGAGGAAAGAAAACGAGTAAGTCAACCTTTAGGTTTAGATCGGAAGAGCGGTTCAGCAGGAATGCCGAGACCGATCTCGTATGCCGTCTTCTGCTT
14	103932439	plus	MARK3_14_exon_end_103932388:103932427	AGGTGGAAACAAGCAGTAACTTTGGAGAGTCTTTAGAGTGAGATCGGAAGAGCGGTTCAGCAGGAATGCCGAGACCGATCTCGTATGCCGTCTTCTGCTT
14	103932630	minus	MARK3_14_exon_start_103932679:103932718	TAAACTGTTCATTAGCAGAGTAAAATGAAATATTCTGATAAGATCGGAAGAGCGGTTCAGCAGGAATGCCGAGACCGATCTCGTATGCCGTCTTCTGCTT
14	103932790	plus	MARK3_14_exon_end_103932739:103932778	CATGCCTGCATGTTCATGTGTTTTTGTCTAAGTAACATATAGATCGGAAGAGCGGTTCAGCAGGAATGCCGAGACCGATCTCGTATGCCGTCTTCTGCTT
14	103933366	minus	MARK3_14_exon_start_103933415:103933454	GGCATAATACAGTTTATGTGTTTTGTTTGGGTAAGAAATCAGATCGGAAGAGCGGTTCAGCAGGAATGCCGAGACCGATCTCGTATGCCGTCTTCTGCTT
14	103933539	plus	MARK3_14_exon_end_103933488:103933527	TCAGAAAGAGCTGAAATACCCTGTATGTAATTATTAGTTTAGATCGGAAGAGCGGTTCAGCAGGAATGCCGAGACCGATCTCGTATGCCGTCTTCTGCTT
14	103934320	minus	MARK3_14_exon_start_103934369:103934408	ATGAGAAAAACAGAGCAAACCACAACACGAACCCAAATGGAGATCGGAAGAGCGGTTCAGCAGGAATGCCGAGACCGATCTCGTATGCCGTCTTCTGCTT
14	103934534	plus	MARK3_14_exon_end_103934483:103934522	GAGTATCCCAGTGCCTTCTCTTAGAGTCCAGGCAAGAGGTAGATCGGAAGAGCGGTTCAGCAGGAATGCCGAGACCGATCTCGTATGCCGTCTTCTGCTT
14	103941280	minus	MARK3_14_exon_start_103941329:103941368	GAGTTCATTTTTTAAATGACTGAATATAGTTTCAAGTTTTAGATCGGAAGAGCGGTTCAGCAGGAATGCCGAGACCGATCTCGTATGCCGTCTTCTGCTT
14	103941558	plus	MARK3_14_exon_end_103941507:103941546	TTGAACTATAGAGTGGTCTTAGGGTGGTAGGGTTGGAACCAGATCGGAAGAGCGGTTCAGCAGGAATGCCGAGACCGATCTCGTATGCCGTCTTCTGCTT
14	103946674	minus	MARK3_14_exon_start_103946723:103946762	GGGCATTTTTGTCTTAAATTTATTTGGTAAATACAGTACAAGATCGGAAGAGCGGTTCAGCAGGAATGCCGAGACCGATCTCGTATGCCGTCTTCTGCTT
14	103946838	plus	MARK3_14_exon_end_103946787:103946826	CTACCTGTTTGTAAGAAAAGTTGTTTTTCCCAAGAGAAATAGATCGGAAGAGCGGTTCAGCAGGAATGCCGAGACCGATCTCGTATGCCGTCTTCTGCTT
14	103958064	minus	MARK3_14_exon_start_103958113:103958152	AGAAAGTAAGAAGCTCTCAGAACATGATATACAAAAATTTAGATCGGAAGAGCGGTTCAGCAGGAATGCCGAGACCGATCTCGTATGCCGTCTTCTGCTT
14	103958382	plus	MARK3_14_exon_end_103958331:103958370	GGTGCTGGTTGTTTTGGAGTGAACACATAGAGCAAAAGGAAGATCGGAAGAGCGGTTCAGCAGGAATGCCGAGACCGATCTCGTATGCCGTCTTCTGCTT
14	103964789	minus	MARK3_14_exon_start_103964838:103964877	TTAAGTAAAAAAAAAAAAAAATTAACAAAAATAACTCGCAAGATCGGAAGAGCGGTTCAGCAGGAATGCCGAGACCGATCTCGTATGCCGTCTTCTGCTT
14	103964876	plus	MARK3_14_exon_end_103964825:103964864	TATATACACATTTATTTTTCAATCCTCACTCCCAAATGGCAGATCGGAAGAGCGGTTCAGCAGGAATGCCGAGACCGATCTCGTATGCCGTCTTCTGCTT
14	103966443	minus	MARK3_14_exon_start_103966492:103966531	AGAATGTAGAAGCAGAGAGAAGAGGGAAAGAGAAAAGAAAAGATCGGAAGAGCGGTTCAGCAGGAATGCCGAGACCGATCTCGTATGCCGTCTTCTGCTT
14	103966548	plus	MARK3_14_exon_end_103966497:103966536	TGATTTTTACTTAAAATTTTTTTCAGGTGTTTACTTCATTAGATCGGAAGAGCGGTTCAGCAGGAATGCCGAGACCGATCTCGTATGCCGTCTTCTGCTT
14	103969169	minus	MARK3_14_exon_start_103969218:103969257	TAGAGGCAGGTTTATTTTTAATCGTACAGGAAAATCAACCAGATCGGAAGAGCGGTTCAGCAGGAATGCCGAGACCGATCTCGTATGCCGTCTTCTGCTT
14	103969575	plus	MARK3_14_exon_end_103969524:103969563	ATGATGTAAATTAAGTAGCAATTAAAGTGTTTTCCTGAACAGATCGGAAGAGCGGTTCAGCAGGAATGCCGAGACCGATCTCGTATGCCGTCTTCTGCTT
14	105236507	minus	1552243_14_105236507_40_AKT1_ROI_13_OSSeq	GGAAAGACGTTTTTGTGCTGTGGGCAGCACCCTCCCCCGCAGATCGGAAGAGCGGTTCAGCAGGAATGCCGAGACCGATCTCGTATGCCGTCTTCTGCTTG
14	105236628	minus	AKT1_14_exon_start_105236677:105236716	GACTGCGCTGGACGATAGCTTGGAGGGATGGAGAGGCGGCAGATCGGAAGAGCGGTTCAGCAGGAATGCCGAGACCGATCTCGTATGCCGTCTTCTGCTT
14	105236768	plus	AKT1_14_exon_end_105236717:105236756	AGACAGCTCAGACCCCGGTGCCCCACCTCCCTGCCACCTCAGATCGGAAGAGCGGTTCAGCAGGAATGCCGAGACCGATCTCGTATGCCGTCTTCTGCTT
14	105236846	minus	1552245_14_105236846_40_AKT1_ROI_12_OSSeq	TCTCAGTTTCCTGGCAGTATGGCAGCGTGCTGGCCGTGCTAGATCGGAAGAGCGGTTCAGCAGGAATGCCGAGACCGATCTCGTATGCCGTCTTCTGCTTG
14	105236866	plus	1552244_14_105236866_40_AKT1_ROI_13_OSSeq	ATACTGCCAGGAAACTGAGACAGGGCCCCACAGATTGACAAGATCGGAAGAGCGGTTCAGCAGGAATGCCGAGACCGATCTCGTATGCCGTCTTCTGCTTG
14	105237032	minus	AKT1_14_exon_start_105237081:105237120	ACTGCCTGCCCCCGCCCACTCCCTTTTCTCTCCACACTCAAGATCGGAAGAGCGGTTCAGCAGGAATGCCGAGACCGATCTCGTATGCCGTCTTCTGCTT
14	105237093	minus	1552247_14_105237093_40_AKT1_ROI_12_OSSeq	TTGATGAGGAGTTCACGGCCCAGATGATCACCATCACACCAGATCGGAAGAGCGGTTCAGCAGGAATGCCGAGACCGATCTCGTATGCCGTCTTCTGCTTG
14	105237195	plus	AKT1_14_exon_end_105237144:105237183	GGGCAGACGGGACAGTCATGAGCTTCGCTCCCCACTCCCAAGATCGGAAGAGCGGTTCAGCAGGAATGCCGAGACCGATCTCGTATGCCGTCTTCTGCTT
14	105237206	plus	1552246_14_105237206_40_AKT1_ROI_12_OSSeq	ACAGTCATGAGCTTCGCTCCCCACTCCCAGCACACCCTCAAGATCGGAAGAGCGGTTCAGCAGGAATGCCGAGACCGATCTCGTATGCCGTCTTCTGCTTG
14	105237478	plus	1552248_14_105237478_40_AKT1_ROI_12_OSSeq	CTACCAGGAGGTGATAACTTTATTTTTCCTTTTTCTTTCTAGATCGGAAGAGCGGTTCAGCAGGAATGCCGAGACCGATCTCGTATGCCGTCTTCTGCTTG
14	105238584	minus	1552249_14_105238584_40_AKT1_ROI_11_OSSeq	CCAGATTTCCCACACACTCGCCCTCACCTCAGGAGCCTGCAGATCGGAAGAGCGGTTCAGCAGGAATGCCGAGACCGATCTCGTATGCCGTCTTCTGCTTG
14	105238652	minus	AKT1_14_exon_start_105238701:105238740	TCCCCGCATATTCACGCGCACGCATGCTCCCCACATATCCAGATCGGAAGAGCGGTTCAGCAGGAATGCCGAGACCGATCTCGTATGCCGTCTTCTGCTT
14	105238800	plus	AKT1_14_exon_end_105238749:105238788	GAAACAAGGCCACAGTGTCGGTACCGCCACCTGCCCAGGCAGATCGGAAGAGCGGTTCAGCAGGAATGCCGAGACCGATCTCGTATGCCGTCTTCTGCTT
14	105238914	minus	1552251_14_105238914_40_AKT1_ROI_10_OSSeq	TGCTTTGCTACCCACAGCTGCTCAGGGACGCTGCACCACCAGATCGGAAGAGCGGTTCAGCAGGAATGCCGAGACCGATCTCGTATGCCGTCTTCTGCTTG
14	105238944	plus	1552250_14_105238944_40_AKT1_ROI_11_OSSeq	TAGCAAAGCACCACAGAGCTCACGGCAGGGCAGGGGCTTCAGATCGGAAGAGCGGTTCAGCAGGAATGCCGAGACCGATCTCGTATGCCGTCTTCTGCTTG
14	105239165	minus	AKT1_14_exon_start_105239214:105239253	CCCATCCCAGCTACAGGCTACACCTCCATCCCCTCATCCCAGATCGGAAGAGCGGTTCAGCAGGAATGCCGAGACCGATCTCGTATGCCGTCTTCTGCTT
14	105239289	minus	1552253_14_105239289_40_AKT1_ROI_10_OSSeq	CCATGAGAAGCTTTTTGAGCTCATCCTCATGGAGGAGATCAGATCGGAAGAGCGGTTCAGCAGGAATGCCGAGACCGATCTCGTATGCCGTCTTCTGCTTG
14	105239297	plus	1552252_14_105239297_40_AKT1_ROI_10_OSSeq	CCATGAGGATGAGCTCAAAAAGCTTCTCATGGTCCTGGTTAGATCGGAAGAGCGGTTCAGCAGGAATGCCGAGACCGATCTCGTATGCCGTCTTCTGCTTG
14	105239440	plus	AKT1_14_exon_end_105239389:105239428	GGCAGATGGGCAGGACTCGGCATCAAGGGGTGTCCGGGACAGATCGGAAGAGCGGTTCAGCAGGAATGCCGAGACCGATCTCGTATGCCGTCTTCTGCTT
14	105239538	minus	AKT1_14_exon_start_105239587:105239626	CACCTGCGTGCATACGCGTTGCTGCGTCCCCACGTCCTGAAGATCGGAAGAGCGGTTCAGCAGGAATGCCGAGACCGATCTCGTATGCCGTCTTCTGCTT
14	105239597	minus	1552257_14_105239597_40_AKT1_ROI_9_OSSeq	TGCCACCATGAAGACCTTTTGCGGCACACCTGAGTACCTGAGATCGGAAGAGCGGTTCAGCAGGAATGCCGAGACCGATCTCGTATGCCGTCTTCTGCTTG
14	105239663	plus	1552254_14_105239663_40_AKT1_ROI_10_OSSeq	CCCGAAGTCTGTGATCTTAATGTGCCCGTCCTTGTCCAGCAGATCGGAAGAGCGGTTCAGCAGGAATGCCGAGACCGATCTCGTATGCCGTCTTCTGCTTG
14	105239727	plus	AKT1_14_exon_end_105239676:105239715	GGTGGCCTCAGGTCAGTGCCGCCAGGCCCCCAGGGCCCTGAGATCGGAAGAGCGGTTCAGCAGGAATGCCGAGACCGATCTCGTATGCCGTCTTCTGCTT
14	105239742	minus	AKT1_14_exon_start_105239791:105239830	GGGCAGGCAGGGGGGCAGGGCCCTGGGGGCCTGGCGGCACAGATCGGAAGAGCGGTTCAGCAGGAATGCCGAGACCGATCTCGTATGCCGTCTTCTGCTT
14	105239785	minus	1552261_14_105239785_40_AKT1_ROI_8_OSSeq	TCGGAGAAGAACGTGGTGTACCGGGACCTCAAGGTGCGCTAGATCGGAAGAGCGGTTCAGCAGGAATGCCGAGACCGATCTCGTATGCCGTCTTCTGCTTG
14	105239928	plus	AKT1_14_exon_end_105239877:105239916	CGCAACCTGAGGCACAGCCGTGGCTCGGGCCTCTGCCCCCAGATCGGAAGAGCGGTTCAGCAGGAATGCCGAGACCGATCTCGTATGCCGTCTTCTGCTT
14	105239982	plus	1552258_14_105239982_40_AKT1_ROI_9_OSSeq	TGGGGTTTCTCAGACCGGGTCTCGGCATTGCACAGGGAAGAGATCGGAAGAGCGGTTCAGCAGGAATGCCGAGACCGATCTCGTATGCCGTCTTCTGCTTG
14	105240049	minus	1552263_14_105240049_40_AKT1_ROI_7_OSSeq	GACTTGTTCCTGCTGAGTTAGGGCTTCTGAGACTTTCCAGAGATCGGAAGAGCGGTTCAGCAGGAATGCCGAGACCGATCTCGTATGCCGTCTTCTGCTTG
14	105240148	plus	1552262_14_105240148_40_AKT1_ROI_8_OSSeq	GTCTGGTGCCATGGAGAGTAGCCGAGGCTCCGGGAAGGACAGATCGGAAGAGCGGTTCAGCAGGAATGCCGAGACCGATCTCGTATGCCGTCTTCTGCTTG
14	105240199	minus	AKT1_14_exon_start_105240248:105240287	GGGCTGCGGGGGATGGACTTCGCGGCCTGTGGGCCGCCCAAGATCGGAAGAGCGGTTCAGCAGGAATGCCGAGACCGATCTCGTATGCCGTCTTCTGCTT
14	105240328	plus	AKT1_14_exon_end_105240277:105240316	GGGGAGCTGGAACTGCGGCCCCACAGGCAGGACGGCAGCCAGATCGGAAGAGCGGTTCAGCAGGAATGCCGAGACCGATCTCGTATGCCGTCTTCTGCTT
14	105240412	plus	1552264_14_105240412_40_AKT1_ROI_7_OSSeq	CTGATACCACACCGCCCGTAGCCCCACACCACACTGCCCGAGATCGGAAGAGCGGTTCAGCAGGAATGCCGAGACCGATCTCGTATGCCGTCTTCTGCTTG
14	105241157	minus	1552265_14_105241157_40_AKT1_ROI_6_OSSeq	TGTCTTCTTGGGCACGTGAGGGCTTTACACACCGTGGACTAGATCGGAAGAGCGGTTCAGCAGGAATGCCGAGACCGATCTCGTATGCCGTCTTCTGCTTG
14	105241168	minus	1552267_14_105241168_40_AKT1_ROI_5_OSSeq	GGACGATGTCCTGTCTTCTTGGGCACGTGAGGGCTTTACAAGATCGGAAGAGCGGTTCAGCAGGAATGCCGAGACCGATCTCGTATGCCGTCTTCTGCTTG
14	105241225	minus	AKT1_14_exon_start_105241274:105241313	GCCCAGATGGGGCTGAAGGGCTGGGGCCAGGTAGCGACTCAGATCGGAAGAGCGGTTCAGCAGGAATGCCGAGACCGATCTCGTATGCCGTCTTCTGCTT
14	105241351	plus	AKT1_14_exon_end_105241300:105241339	GGGCTGGGTGAGCTGCCACCCCGCACCCTCATCTCCACCCAGATCGGAAGAGCGGTTCAGCAGGAATGCCGAGACCGATCTCGTATGCCGTCTTCTGCTT
14	105241363	minus	AKT1_14_exon_start_105241412:105241451	GGCGGTGGGGCAGGGTGGAGATGAGGGTGCGGGGTGGCAGAGATCGGAAGAGCGGTTCAGCAGGAATGCCGAGACCGATCTCGTATGCCGTCTTCTGCTT
14	105241394	minus	1552269_14_105241394_40_AKT1_ROI_5_OSSeq	AAGGAAGTCATCGTGGCCAAGGTGGGGCCGGGGCGGTGGGAGATCGGAAGAGCGGTTCAGCAGGAATGCCGAGACCGATCTCGTATGCCGTCTTCTGCTTG
14	105241520	plus	1552266_14_105241520_40_AKT1_ROI_6_OSSeq	TCAGGTACTCAAACTCGTTCATGGTCTATGGGCAGGCACCAGATCGGAAGAGCGGTTCAGCAGGAATGCCGAGACCGATCTCGTATGCCGTCTTCTGCTTG
14	105241527	plus	1552268_14_105241527_40_AKT1_ROI_5_OSSeq	CTCAAACTCGTTCATGGTCTATGGGCAGGCACCAGGGTCAAGATCGGAAGAGCGGTTCAGCAGGAATGCCGAGACCGATCTCGTATGCCGTCTTCTGCTTG
14	105241555	plus	AKT1_14_exon_end_105241504:105241543	GCACCAGGGTCAGCAAGCGGCGCTGCCAACAGTGCCCAGCAGATCGGAAGAGCGGTTCAGCAGGAATGCCGAGACCGATCTCGTATGCCGTCTTCTGCTT
14	105241738	minus	1552271_14_105241738_40_AKT1_ROI_4_OSSeq	CTTGGGCAATGTTACCCCACCCTTCCCTGAACCCCATGCTAGATCGGAAGAGCGGTTCAGCAGGAATGCCGAGACCGATCTCGTATGCCGTCTTCTGCTTG
14	105241750	plus	1552270_14_105241750_40_AKT1_ROI_5_OSSeq	AGGGAAGGGTGGGGTAACATTGCCCAAGCCTGGCAGGGCTAGATCGGAAGAGCGGTTCAGCAGGAATGCCGAGACCGATCTCGTATGCCGTCTTCTGCTTG
14	105241939	minus	AKT1_14_exon_start_105241988:105242027	TCCCCACTTCTGCCTGTGCCTGGGGCTGCCTTGGACTGTGAGATCGGAAGAGCGGTTCAGCAGGAATGCCGAGACCGATCTCGTATGCCGTCTTCTGCTT
14	105241993	minus	1552273_14_105241993_40_AKT1_ROI_4_OSSeq	CTGAAGAGATGGAGGTGTCCCTGGCCAAGCCCAAGCACCGAGATCGGAAGAGCGGTTCAGCAGGAATGCCGAGACCGATCTCGTATGCCGTCTTCTGCTTG
14	105242098	plus	1552272_14_105242098_40_AKT1_ROI_4_OSSeq	CCGTCAGCCACAGTCTGGATGGCGGTTGTCCACTCCTCCCAGATCGGAAGAGCGGTTCAGCAGGAATGCCGAGACCGATCTCGTATGCCGTCTTCTGCTTG
14	105242147	plus	AKT1_14_exon_end_105242096:105242135	TCAGGTGAGGCTGCAGGCCTGTACCAGATCAGGAGCTCCAAGATCGGAAGAGCGGTTCAGCAGGAATGCCGAGACCGATCTCGTATGCCGTCTTCTGCTT
14	105242357	plus	1552274_14_105242357_40_AKT1_ROI_4_OSSeq	ACTCTGTCCCCACAACCGGACTCCAACCCCCAGCAGGACTAGATCGGAAGAGCGGTTCAGCAGGAATGCCGAGACCGATCTCGTATGCCGTCTTCTGCTTG
14	105242764	minus	1552275_14_105242764_40_AKT1_ROI_3_OSSeq	GGAGATAAAAACTGGCTAGGGACCGGGTGCAGTGGCTCACAGATCGGAAGAGCGGTTCAGCAGGAATGCCGAGACCGATCTCGTATGCCGTCTTCTGCTTG
14	105242946	minus	AKT1_14_exon_start_105242995:105243034	TGTGGCGGCCAGGCCAGGCACTTGGGCAGCCCCAGCGCTTAGATCGGAAGAGCGGTTCAGCAGGAATGCCGAGACCGATCTCGTATGCCGTCTTCTGCTT
14	105243008	minus	1552277_14_105243008_40_AKT1_ROI_3_OSSeq	AGTGGACCACTGTCATCGAACGCACCTTCCATGTGGAGACAGATCGGAAGAGCGGTTCAGCAGGAATGCCGAGACCGATCTCGTATGCCGTCTTCTGCTTG
14	105243118	plus	AKT1_14_exon_end_105243067:105243106	GCAGAGCCTCTGTCTGCGTGCATCCCCCTGCCCCTCCCAGAGATCGGAAGAGCGGTTCAGCAGGAATGCCGAGACCGATCTCGTATGCCGTCTTCTGCTT
14	105243121	plus	1552276_14_105243121_40_AKT1_ROI_3_OSSeq	GAGCCTCTGTCTGCGTGCATCCCCCTGCCCCTCCCAGGGCAGATCGGAAGAGCGGTTCAGCAGGAATGCCGAGACCGATCTCGTATGCCGTCTTCTGCTTG
14	105243369	plus	1552278_14_105243369_40_AKT1_ROI_3_OSSeq	GTCCACTCCTACAGTCCTTCCTTCAGTCTCTGAGCCCCGCAGATCGGAAGAGCGGTTCAGCAGGAATGCCGAGACCGATCTCGTATGCCGTCTTCTGCTTG
14	105246158	minus	1552279_14_105246158_40_AKT1_ROI_2_OSSeq	TGAGTCCTAAGGCCGAGGCTGGCTGGGCAGGGGTCTCTGGAGATCGGAAGAGCGGTTCAGCAGGAATGCCGAGACCGATCTCGTATGCCGTCTTCTGCTTG
14	105246375	minus	AKT1_14_exon_start_105246424:105246463	CCTTGGCCTCTCGGGATTCAGATTTGGGGGGTTGGCTGGAAGATCGGAAGAGCGGTTCAGCAGGAATGCCGAGACCGATCTCGTATGCCGTCTTCTGCTT
14	105246458	minus	1552281_14_105246458_40_AKT1_ROI_2_OSSeq	TTCATTGGCTACAAGGAGCGGCCGCAGGATGTGGACCAACAGATCGGAAGAGCGGTTCAGCAGGAATGCCGAGACCGATCTCGTATGCCGTCTTCTGCTTG
14	105246507	plus	1552280_14_105246507_40_AKT1_ROI_2_OSSeq	ATTCTTGAGGAGGAAGTAGCGTGGCCGCCAGGTCTTGATGAGATCGGAAGAGCGGTTCAGCAGGAATGCCGAGACCGATCTCGTATGCCGTCTTCTGCTTG
14	105246564	plus	AKT1_14_exon_end_105246513:105246552	GCGGGTGGTGAGAGCCACGCACACTCTACCCGTCAGACCCAGATCGGAAGAGCGGTTCAGCAGGAATGCCGAGACCGATCTCGTATGCCGTCTTCTGCTT
14	105246824	plus	1552282_14_105246824_40_AKT1_ROI_2_OSSeq	ATGGAGTACCATGGACAGGAGGCTGGGAAGAGGTCTGGGCAGATCGGAAGAGCGGTTCAGCAGGAATGCCGAGACCGATCTCGTATGCCGTCTTCTGCTTG
14	105258748	minus	1552283_14_105258748_40_AKT1_ROI_1_OSSeq	ATGTCTTCCCATGGCATGGAGGGCACGGCCTCGGGGAGGCAGATCGGAAGAGCGGTTCAGCAGGAATGCCGAGACCGATCTCGTATGCCGTCTTCTGCTTG
14	105258885	minus	AKT1_14_exon_start_105258934:105258973	GCTGCCAGGGCTGGGCCTGGGGAGGGAGAGATGGGGGTAGAGATCGGAAGAGCGGTTCAGCAGGAATGCCGAGACCGATCTCGTATGCCGTCTTCTGCTT
14	105258991	plus	AKT1_14_exon_end_105258940:105258979	GCTCCCGCGACGCTCACGCGCTCCTCTCAGGCTGGCGCTCAGATCGGAAGAGCGGTTCAGCAGGAATGCCGAGACCGATCTCGTATGCCGTCTTCTGCTT
14	105259079	plus	1552284_14_105259079_40_AKT1_ROI_1_OSSeq	CTGAATGTGAGGCCACGCCTGGCTAAGGGCAGCTCCTCGCAGATCGGAAGAGCGGTTCAGCAGGAATGCCGAGACCGATCTCGTATGCCGTCTTCTGCTTG
15	66679907	plus	1552285_15_66679907_40_MAP2K1_ROI_1_OSSeq	TATCGGTGACTAAGCACTGATTGTGTTCCTGACTCAGACCAGATCGGAAGAGCGGTTCAGCAGGAATGCCGAGACCGATCTCGTATGCCGTCTTCTGCTTG
15	66727080	minus	1552286_15_66727080_40_MAP2K1_ROI_2_OSSeq	GTCTTTCTCACTCAGTATGCTGCAAGTCAATGAGAGGAACAGATCGGAAGAGCGGTTCAGCAGGAATGCCGAGACCGATCTCGTATGCCGTCTTCTGCTTG
15	66727335	minus	1552288_15_66727335_40_MAP2K1_ROI_2_OSSeq	CAAGTTGGTCCTGTTCCAAAGTGGGGAGCACAAGTCAATAAGATCGGAAGAGCGGTTCAGCAGGAATGCCGAGACCGATCTCGTATGCCGTCTTCTGCTTG
15	66727438	plus	1552287_15_66727438_40_MAP2K1_ROI_2_OSSeq	GCCTTTCTTACCCAGAAGCAGAAGGTGGGAGAACTGAAGGAGATCGGAAGAGCGGTTCAGCAGGAATGCCGAGACCGATCTCGTATGCCGTCTTCTGCTTG
15	66728892	minus	1552289_15_66728892_40_MAP2K1_ROI_3_OSSeq	GAGTGTCATTGTACTAAGGCAGGCATTGGCACTGGAGGCTAGATCGGAAGAGCGGTTCAGCAGGAATGCCGAGACCGATCTCGTATGCCGTCTTCTGCTTG
15	66729059	minus	1552291_15_66729059_40_MAP2K1_ROI_3_OSSeq	CTCCAGATGAATTAGCTGGAGAAAGGTGGAAGAAAGAGAGAGATCGGAAGAGCGGTTCAGCAGGAATGCCGAGACCGATCTCGTATGCCGTCTTCTGCTTG
15	66729256	plus	1552290_15_66729256_40_MAP2K1_ROI_3_OSSeq	GAGCAATGGCCTTAAGAGTTGGGTGGCTCTGGCCTAATCTAGATCGGAAGAGCGGTTCAGCAGGAATGCCGAGACCGATCTCGTATGCCGTCTTCTGCTTG
15	66729423	plus	1552292_15_66729423_40_MAP2K1_ROI_3_OSSeq	TTGCCTCTCTTGAAGGAAGTGGGCAGTATTCCTGGTGGGTAGATCGGAAGAGCGGTTCAGCAGGAATGCCGAGACCGATCTCGTATGCCGTCTTCTGCTTG
15	66735375	minus	1552293_15_66735375_40_MAP2K1_ROI_4_OSSeq	CACAAAAAAACCCCAGAAGGCTGCGTTCAGAGAACTTCAGAGATCGGAAGAGCGGTTCAGCAGGAATGCCGAGACCGATCTCGTATGCCGTCTTCTGCTTG
15	66735783	plus	1552294_15_66735783_40_MAP2K1_ROI_4_OSSeq	GTCAATGAGGGGAAAGTTTATAAGAAAAGTGGTATTTTCTAGATCGGAAGAGCGGTTCAGCAGGAATGCCGAGACCGATCTCGTATGCCGTCTTCTGCTTG
15	66736858	minus	1552295_15_66736858_40_MAP2K1_ROI_5_OSSeq	TCATCACAAATTTGCCTTCCTCCTTTGAGACGCAGTTTCAAGATCGGAAGAGCGGTTCAGCAGGAATGCCGAGACCGATCTCGTATGCCGTCTTCTGCTTG
15	66737218	plus	1552296_15_66737218_40_MAP2K1_ROI_5_OSSeq	CTTTTTGGTCTTGCTACACCTATTGCCTATAGCTGTGATGAGATCGGAAGAGCGGTTCAGCAGGAATGCCGAGACCGATCTCGTATGCCGTCTTCTGCTTG
15	66773844	minus	1552297_15_66773844_40_MAP2K1_ROI_6_OSSeq	AGCTGCTGTAGAAGTAGAACAGAAAGACAGTCGATTTCCAAGATCGGAAGAGCGGTTCAGCAGGAATGCCGAGACCGATCTCGTATGCCGTCTTCTGCTTG
15	66774024	minus	1552299_15_66774024_40_MAP2K1_ROI_6_OSSeq	GAACTGACACAGGTAGATTGGGGAAGAGAAGGATCAGCATAGATCGGAAGAGCGGTTCAGCAGGAATGCCGAGACCGATCTCGTATGCCGTCTTCTGCTTG
15	66774205	plus	1552298_15_66774205_40_MAP2K1_ROI_6_OSSeq	GTCCTACATGTCGGTATGAACAGAAGTTTCCATTGCTTGAAGATCGGAAGAGCGGTTCAGCAGGAATGCCGAGACCGATCTCGTATGCCGTCTTCTGCTTG
15	66774386	plus	1552300_15_66774386_40_MAP2K1_ROI_6_OSSeq	TTGGTCTTTCTTAGGCCTTGGAGCATAACTGGGATATTGGAGATCGGAAGAGCGGTTCAGCAGGAATGCCGAGACCGATCTCGTATGCCGTCTTCTGCTTG
15	66777131	minus	1552301_15_66777131_40_MAP2K1_ROI_7_OSSeq	GTTTACCAAATCCTAGCTGGCTTCTGTGGCTTTAACCCCTAGATCGGAAGAGCGGTTCAGCAGGAATGCCGAGACCGATCTCGTATGCCGTCTTCTGCTTG
15	66777366	minus	1552303_15_66777366_40_MAP2K1_ROI_7_OSSeq	CGCCATCTCTACCAGAGACAGTCCCATGCTCCAGATGTCTAGATCGGAAGAGCGGTTCAGCAGGAATGCCGAGACCGATCTCGTATGCCGTCTTCTGCTTG
15	66777524	plus	1552302_15_66777524_40_MAP2K1_ROI_7_OSSeq	TTAGCTGTGAGTAGCCTGGTGTGTCCCCATCTTGGACTGTAGATCGGAAGAGCGGTTCAGCAGGAATGCCGAGACCGATCTCGTATGCCGTCTTCTGCTTG
15	66777742	plus	1552304_15_66777742_40_MAP2K1_ROI_7_OSSeq	TCTAGGTACTGCACTTAGGACTTTATACATTATCTAACCTAGATCGGAAGAGCGGTTCAGCAGGAATGCCGAGACCGATCTCGTATGCCGTCTTCTGCTTG
15	66779317	minus	1552756_15_66779317_40_MAP2K1_ROI_8_OSSeq	GCAAATCAGTTCACTGCTGAGCCAAACAAAGTTCTGAGTTAGATCGGAAGAGCGGTTCAGCAGGAATGCCGAGACCGATCTCGTATGCCGTCTTCTGCTTG
15	66779436	minus	1552305_15_66779436_40_MAP2K1_ROI_8_OSSeq	GAACAGGGTCATGGACAATAAACATTAAACAGCCACAGATAGATCGGAAGAGCGGTTCAGCAGGAATGCCGAGACCGATCTCGTATGCCGTCTTCTGCTTG
15	66779911	plus	1552306_15_66779911_40_MAP2K1_ROI_8_OSSeq	AGGTTGACTCTGGGAAAAACAAAACAAAACAAAAAAACAAAGATCGGAAGAGCGGTTCAGCAGGAATGCCGAGACCGATCTCGTATGCCGTCTTCTGCTTG
15	66781399	minus	1552307_15_66781399_40_MAP2K1_ROI_9_OSSeq	AGTCCAAAGGCAGTACTACTCTCATCCAGTCAAGGAAAGGAGATCGGAAGAGCGGTTCAGCAGGAATGCCGAGACCGATCTCGTATGCCGTCTTCTGCTTG
15	66781759	plus	1552308_15_66781759_40_MAP2K1_ROI_9_OSSeq	GCCCTTTTTTAGAGTGCCAAGACTTATGTGGCATGTCTAAAGATCGGAAGAGCGGTTCAGCAGGAATGCCGAGACCGATCTCGTATGCCGTCTTCTGCTTG
15	66781905	minus	1552309_15_66781905_40_MAP2K1_ROI_10_OSSeq	CTTGATTCATCCTCCTGTTCTAAGCACAGTATCATGCCCAAGATCGGAAGAGCGGTTCAGCAGGAATGCCGAGACCGATCTCGTATGCCGTCTTCTGCTTG
15	66782263	plus	1552310_15_66782263_40_MAP2K1_ROI_10_OSSeq	CCATCAGTTTAAGGGAAAGCTGGGGTGACCCCCGCAGCCTAGATCGGAAGAGCGGTTCAGCAGGAATGCCGAGACCGATCTCGTATGCCGTCTTCTGCTTG
15	66782594	minus	1552311_15_66782594_40_MAP2K1_ROI_11_OSSeq	GTCACCTCTTGGAGCCTACTCGTGCAGTATGGAGACAGTAAGATCGGAAGAGCGGTTCAGCAGGAATGCCGAGACCGATCTCGTATGCCGTCTTCTGCTTG
15	66782809	minus	1552313_15_66782809_40_MAP2K1_ROI_11_OSSeq	AGCATGAACCTGCATGTAAGGAAACGAGAGGACGTGGTGTAGATCGGAAGAGCGGTTCAGCAGGAATGCCGAGACCGATCTCGTATGCCGTCTTCTGCTTG
15	66782958	plus	1552312_15_66782958_40_MAP2K1_ROI_11_OSSeq	TTGGGAAGCAACAAAGAGCGAGTCCCCTGCCCGGTGGTTTAGATCGGAAGAGCGGTTCAGCAGGAATGCCGAGACCGATCTCGTATGCCGTCTTCTGCTTG
15	66783192	plus	1552314_15_66783192_40_MAP2K1_ROI_11_OSSeq	GCTGATGATCAAAACCTGTGCCAGGCTGAATTACAGTGAAAGATCGGAAGAGCGGTTCAGCAGGAATGCCGAGACCGATCTCGTATGCCGTCTTCTGCTTG
16	30127715	minus	1552315_16_30127715_40_MAPK3_ROI_8_OSSeq	TGAGACTGAGAGGAGTGGATCACCTGAGGGTCAGGAGTTTAGATCGGAAGAGCGGTTCAGCAGGAATGCCGAGACCGATCTCGTATGCCGTCTTCTGCTTG
16	30127899	minus	1552319_16_30127899_40_MAPK3_ROI_7_OSSeq	CACACATGGACACCCTGATACTAAATATCTATATCTGTATAGATCGGAAGAGCGGTTCAGCAGGAATGCCGAGACCGATCTCGTATGCCGTCTTCTGCTTG
16	30127952	minus	1552317_16_30127952_40_MAPK3_ROI_8_OSSeq	TAGCCCAGACAGACATCTCTGCACCCTGGGGCCTGGTGAGAGATCGGAAGAGCGGTTCAGCAGGAATGCCGAGACCGATCTCGTATGCCGTCTTCTGCTTG
16	30128074	plus	1552316_16_30128074_40_MAPK3_ROI_8_OSSeq	AGCTCCATGGCGAAGGTGAAGGGCTCCTCGGCCACTGGCTAGATCGGAAGAGCGGTTCAGCAGGAATGCCGAGACCGATCTCGTATGCCGTCTTCTGCTTG
16	30128208	minus	1552321_16_30128208_40_MAPK3_ROI_7_OSSeq	TACCTGGAGCAGTACTATGACCCGACGGATGAGGTGGGCCAGATCGGAAGAGCGGTTCAGCAGGAATGCCGAGACCGATCTCGTATGCCGTCTTCTGCTTG
16	30128253	minus	1552323_16_30128253_40_MAPK3_ROI_6_OSSeq	AACCCCAATAAACGGATCACAGTGGAGGAAGCGCTGGCTCAGATCGGAAGAGCGGTTCAGCAGGAATGCCGAGACCGATCTCGTATGCCGTCTTCTGCTTG
16	30128268	plus	1552320_16_30128268_40_MAPK3_ROI_7_OSSeq	CCACTGTGATCCGTTTATTGGGGTTAAAGGTTAACATCCGAGATCGGAAGAGCGGTTCAGCAGGAATGCCGAGACCGATCTCGTATGCCGTCTTCTGCTTG
16	30128293	plus	1552318_16_30128293_40_MAPK3_ROI_8_OSSeq	AAAGGTTAACATCCGGTCCAGCAGGTCAAGGGCTATGGAAAGATCGGAAGAGCGGTTCAGCAGGAATGCCGAGACCGATCTCGTATGCCGTCTTCTGCTTG
16	30128511	minus	1552325_16_30128511_40_MAPK3_ROI_6_OSSeq	CGAAACTACCTACAGTCTCTGCCCTCCAAGACCAAGGTGGAGATCGGAAGAGCGGTTCAGCAGGAATGCCGAGACCGATCTCGTATGCCGTCTTCTGCTTG
16	30128566	plus	1552322_16_30128566_40_MAPK3_ROI_7_OSSeq	GATACAATTCAGGTCCTCCTGGGATGGGGAGCCCAGGATGAGATCGGAAGAGCGGTTCAGCAGGAATGCCGAGACCGATCTCGTATGCCGTCTTCTGCTTG
16	30128612	plus	1552324_16_30128612_40_MAPK3_ROI_6_OSSeq	GATAAGGAGGTGACTTGGTAAATGATCACCTCTTTCTTTCAGATCGGAAGAGCGGTTCAGCAGGAATGCCGAGACCGATCTCGTATGCCGTCTTCTGCTTG
16	30128708	minus	1552327_16_30128708_40_MAPK3_ROI_5_OSSeq	CACCACCATGCTAATGACTAGGAGGTGACTGAGGGATTGGAGATCGGAAGAGCGGTTCAGCAGGAATGCCGAGACCGATCTCGTATGCCGTCTTCTGCTTG
16	30128872	plus	1552326_16_30128872_40_MAPK3_ROI_6_OSSeq	AGATACCATGAGATGCTGGAGGCACCCCACACGTGGTGGTAGATCGGAAGAGCGGTTCAGCAGGAATGCCGAGACCGATCTCGTATGCCGTCTTCTGCTTG
16	30128972	minus	1552329_16_30128972_40_MAPK3_ROI_5_OSSeq	ATCAGCTCAACCACATTCTGGGTGAGGGAGGCCCGGCTGGAGATCGGAAGAGCGGTTCAGCAGGAATGCCGAGACCGATCTCGTATGCCGTCTTCTGCTTG
16	30129081	plus	1552328_16_30129081_40_MAPK3_ROI_5_OSSeq	AGATGTCGATGGACTTGGTATAGCCCTGGGGGAGAGGAGGAGATCGGAAGAGCGGTTCAGCAGGAATGCCGAGACCGATCTCGTATGCCGTCTTCTGCTTG
16	30129127	minus	1552331_16_30129127_40_MAPK3_ROI_4_OSSeq	GCAGACAACAGGACCCTGTTGAGGCTGGCCCAGGAGCTCAAGATCGGAAGAGCGGTTCAGCAGGAATGCCGAGACCGATCTCGTATGCCGTCTTCTGCTTG
16	30129327	plus	1552330_16_30129327_40_MAPK3_ROI_5_OSSeq	GAACTGGTCCGTTCCTTTCAGGAGTGGGCAGCCCCTCCTAAGATCGGAAGAGCGGTTCAGCAGGAATGCCGAGACCGATCTCGTATGCCGTCTTCTGCTTG
16	30129342	minus	1552333_16_30129342_40_MAPK3_ROI_4_OSSeq	TGCTGAACTCCAAGGTAGGAGGGGCTGCCCACTCCTGAAAAGATCGGAAGAGCGGTTCAGCAGGAATGCCGAGACCGATCTCGTATGCCGTCTTCTGCTTG
16	30129447	minus	1552335_16_30129447_40_MAPK3_ROI_3_OSSeq	AGATTTGTGATTTCGGCCTGGCCCGGATTGCCGATCCTGAAGATCGGAAGAGCGGTTCAGCAGGAATGCCGAGACCGATCTCGTATGCCGTCTTCTGCTTG
16	30129488	plus	1552332_16_30129488_40_MAPK3_ROI_4_OSSeq	GAATCAGACCTAGCTGCTAAGCTCGGCGCTCAAGGCCTCTAGATCGGAAGAGCGGTTCAGCAGGAATGCCGAGACCGATCTCGTATGCCGTCTTCTGCTTG
16	30129690	minus	1552337_16_30129690_40_MAPK3_ROI_3_OSSeq	GTGCTCCACCGAGATCTAAAGCCCTCCAACCTGCTCATCAAGATCGGAAGAGCGGTTCAGCAGGAATGCCGAGACCGATCTCGTATGCCGTCTTCTGCTTG
16	30129701	plus	1552334_16_30129701_40_MAPK3_ROI_4_OSSeq	TTGGAGGGCTTTAGATCTCGGTGGAGCACGTTGGCGGAGTAGATCGGAAGAGCGGTTCAGCAGGAATGCCGAGACCGATCTCGTATGCCGTCTTCTGCTTG
16	30129807	plus	1552336_16_30129807_40_MAPK3_ROI_3_OSSeq	GGCTTTTCAGCAACTTGTACAGGTCAGTCTCCATCAGGTCAGATCGGAAGAGCGGTTCAGCAGGAATGCCGAGACCGATCTCGTATGCCGTCTTCTGCTTG
16	30130050	plus	1552338_16_30130050_40_MAPK3_ROI_3_OSSeq	TTGCATCACAGTTGCTGATCCTGAGCAAGGGGCTTCATTTAGATCGGAAGAGCGGTTCAGCAGGAATGCCGAGACCGATCTCGTATGCCGTCTTCTGCTTG
16	30132897	minus	1552339_16_30132897_40_MAPK3_ROI_2_OSSeq	TCGAGCAAGTGGGTTCTCTGCTCTGTGCCCCAGGGGGAAGAGATCGGAAGAGCGGTTCAGCAGGAATGCCGAGACCGATCTCGTATGCCGTCTTCTGCTTG
16	30133169	minus	1552341_16_30133169_40_MAPK3_ROI_2_OSSeq	ATGAGAATGTCATCGGCATCCGAGACATTCTGCGGGCGTCAGATCGGAAGAGCGGTTCAGCAGGAATGCCGAGACCGATCTCGTATGCCGTCTTCTGCTTG
16	30133254	plus	1552340_16_30133254_40_MAPK3_ROI_2_OSSeq	AGTAGGTCTGATGTTCGAAGGGGCTGATCTTCTTGATGGCAGATCGGAAGAGCGGTTCAGCAGGAATGCCGAGACCGATCTCGTATGCCGTCTTCTGCTTG
16	30133525	plus	1552342_16_30133525_40_MAPK3_ROI_2_OSSeq	CGGTGACTTTACAAACAGAGGAAGAGACTGACCGCTCACTAGATCGGAAGAGCGGTTCAGCAGGAATGCCGAGACCGATCTCGTATGCCGTCTTCTGCTTG
16	30134100	minus	1552343_16_30134100_40_MAPK3_ROI_1_OSSeq	AGTCCACCCTTCTGTAATGATGGGAGGGGCATCCGAGTGCAGATCGGAAGAGCGGTTCAGCAGGAATGCCGAGACCGATCTCGTATGCCGTCTTCTGCTTG
16	30134404	minus	1552344_16_30134404_40_MAPK3_ROI_1_OSSeq	ATGGTGAAGGGGCAGCCGTTCGACGTGGGCCCGCGCTACAAGATCGGAAGAGCGGTTCAGCAGGAATGCCGAGACCGATCTCGTATGCCGTCTTCTGCTTG
16	30134780	plus	1552345_16_30134780_40_MAPK3_ROI_1_OSSeq	TCGGAGACTGTCCTCACCCTCCCCTCGATGGCGAAGCGGCAGATCGGAAGAGCGGTTCAGCAGGAATGCCGAGACCGATCTCGTATGCCGTCTTCTGCTTG
17	7572877	minus	TP53_17_exon_start_7572926:7572965	TTCTTGTTCCCCACTGACAGCCTCCCACCCCCATCTCTCCAGATCGGAAGAGCGGTTCAGCAGGAATGCCGAGACCGATCTCGTATGCCGTCTTCTGCTT
17	7573019	plus	TP53_17_exon_end_7572968:7573007	CAGAAGCAGGGAGGAGAGATGACATCACATGAGTGAGAGGAGATCGGAAGAGCGGTTCAGCAGGAATGCCGAGACCGATCTCGTATGCCGTCTTCTGCTT
17	7573877	minus	TP53_17_exon_start_7573926:7573965	TCAGCCCCTTCCTGGCCCTACTCCCCTGCCTTCCTAGGTTAGATCGGAAGAGCGGTTCAGCAGGAATGCCGAGACCGATCTCGTATGCCGTCTTCTGCTT
17	7574044	plus	TP53_17_exon_end_7573993:7574032	AGAGGAGGGGGAGAAGTAAGTATATACACAGTACCTGAGTAGATCGGAAGAGCGGTTCAGCAGGAATGCCGAGACCGATCTCGTATGCCGTCTTCTGCTT
17	7576487	minus	TP53_17_exon_start_7576536:7576575	TTGTAAGTTGAAAATGGATTTAATACACCTAATCTAAGGAAGATCGGAAGAGCGGTTCAGCAGGAATGCCGAGACCGATCTCGTATGCCGTCTTCTGCTT
17	7576575	minus	TP53_17_exon_start_7576624:7576663	AAAATGGTTCTATGACTTTGCCTGATACAGATGCTACTTGAGATCGGAAGAGCGGTTCAGCAGGAATGCCGAGACCGATCTCGTATGCCGTCTTCTGCTT
17	7576595	plus	TP53_17_exon_end_7576544:7576583	CAAAGTCATAGAACCATTTTCATGCTCTCTTTAACAATTTAGATCGGAAGAGCGGTTCAGCAGGAATGCCGAGACCGATCTCGTATGCCGTCTTCTGCTT
17	7576668	plus	TP53_17_exon_end_7576617:7576656	TATATTATGGTATAAGTTGGTGTTCTGAAGTTAGTTAGCTAGATCGGAAGAGCGGTTCAGCAGGAATGCCGAGACCGATCTCGTATGCCGTCTTCTGCTT
17	7576803	minus	TP53_17_exon_start_7576852:7576891	TTGGGACCTCTTATCAAGTGGAAAGTTTCCAGTCTAACACAGATCGGAAGAGCGGTTCAGCAGGAATGCCGAGACCGATCTCGTATGCCGTCTTCTGCTT
17	7576937	plus	TP53_17_exon_end_7576886:7576925	GGCAAGGAAAGGTGATAAAAGTGAATCTGAGGCATAACTGAGATCGGAAGAGCGGTTCAGCAGGAATGCCGAGACCGATCTCGTATGCCGTCTTCTGCTT
17	7576969	minus	TP53_17_exon_start_7577018:7577057	AGGACAAGAAGCGGTGGAGGAGACCAAGGGTGCAGTTATGAGATCGGAAGAGCGGTTCAGCAGGAATGCCGAGACCGATCTCGTATGCCGTCTTCTGCTT
17	7577166	plus	TP53_17_exon_end_7577115:7577154	TAGGAAAAGAGAAGCAAGAGGCAGTAAGGAAATCAGGTCCAGATCGGAAGAGCGGTTCAGCAGGAATGCCGAGACCGATCTCGTATGCCGTCTTCTGCTT
17	7577449	minus	TP53_17_exon_start_7577498:7577537	ACTTGCCACCCTGCACACTGGCCTGCTGTGCCCCAGCCTCAGATCGGAAGAGCGGTTCAGCAGGAATGCCGAGACCGATCTCGTATGCCGTCTTCTGCTT
17	7577619	plus	TP53_17_exon_end_7577568:7577607	ACACAGGCCCAAGATGAGGCCAGTGCGCCTTGGGGAGACCAGATCGGAAGAGCGGTTCAGCAGGAATGCCGAGACCGATCTCGTATGCCGTCTTCTGCTT
17	7578127	minus	TP53_17_exon_start_7578176:7578215	CAACTGGGGTCTCTGGGAGGAGGGGTTAAGGGTGGTTGTCAGATCGGAAGAGCGGTTCAGCAGGAATGCCGAGACCGATCTCGTATGCCGTCTTCTGCTT
17	7578300	plus	TP53_17_exon_end_7578249:7578288	TCAGTGAGGAATCAGAGGCCTGGGGACCCTGGGCAACCAGAGATCGGAAGAGCGGTTCAGCAGGAATGCCGAGACCGATCTCGTATGCCGTCTTCTGCTT
17	7578321	minus	TP53_17_exon_start_7578370:7578409	GGGGCTGGAGAGACGACAGGGCTGGTTGCCCAGGGTCCCCAGATCGGAAGAGCGGTTCAGCAGGAATGCCGAGACCGATCTCGTATGCCGTCTTCTGCTT
17	7578565	plus	TP53_17_exon_end_7578514:7578553	AGGAAGGAGACAGAGTTGAAAGTCAGGGCACAAGTGAACAAGATCGGAAGAGCGGTTCAGCAGGAATGCCGAGACCGATCTCGTATGCCGTCTTCTGCTT
17	7579262	minus	TP53_17_exon_start_7579311:7579350	CTGAGGGGCTGGCTTCCATGAGACTTCAATGCCTGGCCGTAGATCGGAAGAGCGGTTCAGCAGGAATGCCGAGACCGATCTCGTATGCCGTCTTCTGCTT
17	7579601	plus	TP53_17_exon_end_7579550:7579589	GTGAAAAGAGCAGTCAGAGGACCAGGTCCTCAGCCCCCCAAGATCGGAAGAGCGGTTCAGCAGGAATGCCGAGACCGATCTCGTATGCCGTCTTCTGCTT
17	7579650	minus	TP53_17_exon_start_7579699:7579738	GGGTTGGGCTGGGGACCTGGAGGGCTGGGGACCTGGAGGGAGATCGGAAGAGCGGTTCAGCAGGAATGCCGAGACCGATCTCGTATGCCGTCTTCTGCTT
17	7579732	plus	TP53_17_exon_end_7579681:7579720	AGAGCAGAAAGTCAGTCCCATGGAATTTTCGCTTCCCACAAGATCGGAAGAGCGGTTCAGCAGGAATGCCGAGACCGATCTCGTATGCCGTCTTCTGCTT
17	7579789	minus	TP53_17_exon_start_7579838:7579877	CCATTGGAAGGGCAGGCCCACCACCCCCACCCCAACCCCAAGATCGGAAGAGCGGTTCAGCAGGAATGCCGAGACCGATCTCGTATGCCGTCTTCTGCTT
17	7579923	plus	TP53_17_exon_end_7579872:7579911	CGGAAGGCAGTCTGGCTGCTGCAAGAGGAAAAGTGGGGATAGATCGGAAGAGCGGTTCAGCAGGAATGCCGAGACCGATCTCGTATGCCGTCTTCTGCTT
17	40467546	minus	1552346_17_40467546_40_STAT3_ROI_23_OSSeq	ATGAGTGAATGTGGGTGATCTGCTTTTATCTAAATGCAAAAGATCGGAAGAGCGGTTCAGCAGGAATGCCGAGACCGATCTCGTATGCCGTCTTCTGCTTG
17	40467910	plus	1552347_17_40467910_40_STAT3_ROI_23_OSSeq	CTACCACTGCTATCCAATCTCCTGCCCCTTAAGGCCCAGGAGATCGGAAGAGCGGTTCAGCAGGAATGCCGAGACCGATCTCGTATGCCGTCTTCTGCTTG
17	40468598	minus	1552348_17_40468598_40_STAT3_ROI_22_OSSeq	TAGCAGCCACACTGGAAATAGACGAACTTAATTTTTACAAAGATCGGAAGAGCGGTTCAGCAGGAATGCCGAGACCGATCTCGTATGCCGTCTTCTGCTTG
17	40468756	minus	1552350_17_40468756_40_STAT3_ROI_22_OSSeq	GTTGACAGACTTTGTCCCTATAAGGGAAGTTGGTCCCCTTAGATCGGAAGAGCGGTTCAGCAGGAATGCCGAGACCGATCTCGTATGCCGTCTTCTGCTTG
17	40468957	plus	1552349_17_40468957_40_STAT3_ROI_22_OSSeq	GGTTGACAAGACACAATGGAAAAAAAAAAAAGAACAAAACAGATCGGAAGAGCGGTTCAGCAGGAATGCCGAGACCGATCTCGTATGCCGTCTTCTGCTTG
17	40468987	minus	1552352_17_40468987_40_STAT3_ROI_21_OSSeq	AGACCAGAGTTTGATGGCTTGTGTGTGTGTGTTTTGTTCTAGATCGGAAGAGCGGTTCAGCAGGAATGCCGAGACCGATCTCGTATGCCGTCTTCTGCTTG
17	40469115	plus	1552351_17_40469115_40_STAT3_ROI_22_OSSeq	GATTAACTCTCACCCAGTGTCCCATTCCCAGGGATAACTGAGATCGGAAGAGCGGTTCAGCAGGAATGCCGAGACCGATCTCGTATGCCGTCTTCTGCTTG
17	40469348	plus	1552353_17_40469348_40_STAT3_ROI_21_OSSeq	TCCTCATGCCAAGATTGTCTGGAAAGCTCCATCTGCCCCTAGATCGGAAGAGCGGTTCAGCAGGAATGCCGAGACCGATCTCGTATGCCGTCTTCTGCTTG
17	40474071	minus	1552354_17_40474071_40_STAT3_ROI_20_OSSeq	AGAGTAGTGTAGTTCCTGCTCCACAGAGAGTGCATGAGTCAGATCGGAAGAGCGGTTCAGCAGGAATGCCGAGACCGATCTCGTATGCCGTCTTCTGCTTG
17	40474321	minus	1552356_17_40474321_40_STAT3_ROI_20_OSSeq	GAGGCATTCGGAAAGTATTGTCGGCCAGAGAGCCAGGAGCAGATCGGAAGAGCGGTTCAGCAGGAATGCCGAGACCGATCTCGTATGCCGTCTTCTGCTTG
17	40474431	plus	1552355_17_40474431_40_STAT3_ROI_20_OSSeq	TAGCCCATGATGATTTCAGCAAATGACATGTTGTTCAGCTAGATCGGAAGAGCGGTTCAGCAGGAATGCCGAGACCGATCTCGTATGCCGTCTTCTGCTTG
17	40474696	plus	1552357_17_40474696_40_STAT3_ROI_20_OSSeq	AGGCTACTAGTTGGGTCATAGAAAATAAACTTGAATATAAAGATCGGAAGAGCGGTTCAGCAGGAATGCCGAGACCGATCTCGTATGCCGTCTTCTGCTTG
17	40474824	minus	1552358_17_40474824_40_STAT3_ROI_19_OSSeq	TCCAGCTGAAGGATTGGTTTGCTTTGTTTTGCTTGCTCCAAGATCGGAAGAGCGGTTCAGCAGGAATGCCGAGACCGATCTCGTATGCCGTCTTCTGCTTG
17	40475028	minus	1552360_17_40475028_40_STAT3_ROI_19_OSSeq	AAAGAAGGAGGCGTCACTTTCACTTGGGTGGAGAAGGACAAGATCGGAAGAGCGGTTCAGCAGGAATGCCGAGACCGATCTCGTATGCCGTCTTCTGCTTG
17	40475171	minus	1552362_17_40475171_40_STAT3_ROI_18_OSSeq	TGGATGCCCTGTTAGCAATAACAACATTGTTCCTCCTCCTAGATCGGAAGAGCGGTTCAGCAGGAATGCCGAGACCGATCTCGTATGCCGTCTTCTGCTTG
17	40475186	plus	1552359_17_40475186_40_STAT3_ROI_19_OSSeq	GTTGTTATTGCTAACAGGGCATCCATCCCCTGCCACTGGCAGATCGGAAGAGCGGTTCAGCAGGAATGCCGAGACCGATCTCGTATGCCGTCTTCTGCTTG
17	40475373	minus	1552364_17_40475373_40_STAT3_ROI_17_OSSeq	ATGGCAGTAGACTTGGCTTTCCCATTACTCTTTTCTCCAGAGATCGGAAGAGCGGTTCAGCAGGAATGCCGAGACCGATCTCGTATGCCGTCTTCTGCTTG
17	40475387	plus	1552361_17_40475387_40_STAT3_ROI_19_OSSeq	AATGGGAAAGCCAAGTCTACTGCCATCCCAGCCCTTCCCTAGATCGGAAGAGCGGTTCAGCAGGAATGCCGAGACCGATCTCGTATGCCGTCTTCTGCTTG
17	40475543	plus	1552363_17_40475543_40_STAT3_ROI_18_OSSeq	TGCAGGTGAGCATTCCCATTCCCACGAGAATTTAACAAGAAGATCGGAAGAGCGGTTCAGCAGGAATGCCGAGACCGATCTCGTATGCCGTCTTCTGCTTG
17	40475738	plus	1552365_17_40475738_40_STAT3_ROI_17_OSSeq	GGGCCACAAAATAATCAGCTTTCACATCTTTGAAGGTAGGAGATCGGAAGAGCGGTTCAGCAGGAATGCCGAGACCGATCTCGTATGCCGTCTTCTGCTTG
17	40476518	minus	1552366_17_40476518_40_STAT3_ROI_16_OSSeq	CAGTTTGCAGTTTTCAGTCGAGGTGATCATTTTTGAGGTGAGATCGGAAGAGCGGTTCAGCAGGAATGCCGAGACCGATCTCGTATGCCGTCTTCTGCTTG
17	40476689	minus	1552368_17_40476689_40_STAT3_ROI_16_OSSeq	GTCCGCATTTCACCCCTTCTCCCTCCCGCCCACCCGCCCAAGATCGGAAGAGCGGTTCAGCAGGAATGCCGAGACCGATCTCGTATGCCGTCTTCTGCTTG
17	40476880	minus	1552370_17_40476880_40_STAT3_ROI_15_OSSeq	ATAGACAATGAGCACCATCCCTCATCTAAACAAGCAAATGAGATCGGAAGAGCGGTTCAGCAGGAATGCCGAGACCGATCTCGTATGCCGTCTTCTGCTTG
17	40476886	plus	1552367_17_40476886_40_STAT3_ROI_16_OSSeq	CTTGTTTAGATGAGGGATGGTGCTCATTGTCTATACTAGGAGATCGGAAGAGCGGTTCAGCAGGAATGCCGAGACCGATCTCGTATGCCGTCTTCTGCTTG
17	40477046	plus	1552369_17_40477046_40_STAT3_ROI_16_OSSeq	TGTTGGAGATCACCACAACTGGCAAGGAGTGGGTCTGCGGAGATCGGAAGAGCGGTTCAGCAGGAATGCCGAGACCGATCTCGTATGCCGTCTTCTGCTTG
17	40477237	plus	1552371_17_40477237_40_STAT3_ROI_15_OSSeq	TGAGCACTCATAGTGGAAAGAATGCCCAGCGTGGCCACACAGATCGGAAGAGCGGTTCAGCAGGAATGCCGAGACCGATCTCGTATGCCGTCTTCTGCTTG
17	40477942	minus	1552372_17_40477942_40_STAT3_ROI_14_OSSeq	GCATCCCATCTGGCAATAAAGTCTTGCTTGAATGCTTAGAAGATCGGAAGAGCGGTTCAGCAGGAATGCCGAGACCGATCTCGTATGCCGTCTTCTGCTTG
17	40481296	minus	1552373_17_40481296_40_STAT3_ROI_13_OSSeq	CAACCTGTTCTTTCAGCTGTAGTTATTCCAAAAAGTCACTAGATCGGAAGAGCGGTTCAGCAGGAATGCCGAGACCGATCTCGTATGCCGTCTTCTGCTTG
17	40481403	minus	1552375_17_40481403_40_STAT3_ROI_12_OSSeq	CGAGCCAATTGTGATGTAAGTTTTGTTGGGGATGAAAGACAGATCGGAAGAGCGGTTCAGCAGGAATGCCGAGACCGATCTCGTATGCCGTCTTCTGCTTG
17	40481580	minus	1552377_17_40481580_40_STAT3_ROI_11_OSSeq	ATGGAAGAATCCAACAACGGCAGCCTCTCTGCAGAATTCAAGATCGGAAGAGCGGTTCAGCAGGAATGCCGAGACCGATCTCGTATGCCGTCTTCTGCTTG
17	40481655	plus	1552374_17_40481655_40_STAT3_ROI_13_OSSeq	ATTTCCGGGATCTGAATCACAGGGGAACAATCAACTATGTAGATCGGAAGAGCGGTTCAGCAGGAATGCCGAGACCGATCTCGTATGCCGTCTTCTGCTTG
17	40481761	plus	1552376_17_40481761_40_STAT3_ROI_12_OSSeq	TTACCCTCTGAGAGCTGCAACGTCCCCAGAGTCTCTGTAAAGATCGGAAGAGCGGTTCAGCAGGAATGCCGAGACCGATCTCGTATGCCGTCTTCTGCTTG
17	40481932	plus	1552378_17_40481932_40_STAT3_ROI_11_OSSeq	ATCAGCGCAACATAACACCTCTGCGTAGCAGGCACAGTTGAGATCGGAAGAGCGGTTCAGCAGGAATGCCGAGACCGATCTCGTATGCCGTCTTCTGCTTG
17	40483295	minus	1552379_17_40483295_40_STAT3_ROI_10_OSSeq	GTGTCTGAACAAAGCCACAAAGCTGGGGGTACAGATTTGAAGATCGGAAGAGCGGTTCAGCAGGAATGCCGAGACCGATCTCGTATGCCGTCTTCTGCTTG
17	40483648	plus	1552380_17_40483648_40_STAT3_ROI_10_OSSeq	GTAAATAGGCCAAGCTGTCTATAATTACAGGCTCACATCTAGATCGGAAGAGCGGTTCAGCAGGAATGCCGAGACCGATCTCGTATGCCGTCTTCTGCTTG
17	40485515	minus	1552381_17_40485515_40_STAT3_ROI_9_OSSeq	TTGCCATACTATCTGCTTGCTCTCTGATTCTGATGTCAAAAGATCGGAAGAGCGGTTCAGCAGGAATGCCGAGACCGATCTCGTATGCCGTCTTCTGCTTG
17	40485663	minus	1552383_17_40485663_40_STAT3_ROI_8_OSSeq	TACTAAAGTCAGGTAGGCCATGCCACTTCCATTTCCAGTAAGATCGGAAGAGCGGTTCAGCAGGAATGCCGAGACCGATCTCGTATGCCGTCTTCTGCTTG
17	40485873	plus	1552382_17_40485873_40_STAT3_ROI_9_OSSeq	TTTAGATGAGGGAAAGGGACAAGGATGCTAAATTACCTTTAGATCGGAAGAGCGGTTCAGCAGGAATGCCGAGACCGATCTCGTATGCCGTCTTCTGCTTG
17	40485916	minus	1552385_17_40485916_40_STAT3_ROI_8_OSSeq	ATGCTGGAGGAGAGAATCGTGGAGCTGTTTAGAAACTTAAAGATCGGAAGAGCGGTTCAGCAGGAATGCCGAGACCGATCTCGTATGCCGTCTTCTGCTTG
17	40486023	plus	1552384_17_40486023_40_STAT3_ROI_8_OSSeq	ATTTGTTGACGGGTCTGAAGTTGAGATTCTGCTAATGACGAGATCGGAAGAGCGGTTCAGCAGGAATGCCGAGACCGATCTCGTATGCCGTCTTCTGCTTG
17	40486278	plus	1552386_17_40486278_40_STAT3_ROI_8_OSSeq	TGTTGGGTGGATGCTGAAAAAATAAATAAAAAAAGAAAATAGATCGGAAGAGCGGTTCAGCAGGAATGCCGAGACCGATCTCGTATGCCGTCTTCTGCTTG
17	40489436	minus	1552388_17_40489436_40_STAT3_ROI_7_OSSeq	TGCCTAGATCGGCTAGAAAACTGGTAAAGGATGAAAGAAGAGATCGGAAGAGCGGTTCAGCAGGAATGCCGAGACCGATCTCGTATGCCGTCTTCTGCTTG
17	40489524	minus	1552390_17_40489524_40_STAT3_ROI_6_OSSeq	GTACGTGCAGAAAACTCTCACGGACGAGGAGCTGGCTGACAGATCGGAAGAGCGGTTCAGCAGGAATGCCGAGACCGATCTCGTATGCCGTCTTCTGCTTG
17	40489544	plus	1552387_17_40489544_40_STAT3_ROI_7_OSSeq	TGAGAGTTTTCTGCACGTACTCCATCGCTGACAAAAGCCCAGATCGGAAGAGCGGTTCAGCAGGAATGCCGAGACCGATCTCGTATGCCGTCTTCTGCTTG
17	40489797	plus	1552389_17_40489797_40_STAT3_ROI_7_OSSeq	AGCGCAGTGAGCATCTGTTCCAGCTGCTGCATCTTCTGCCAGATCGGAAGAGCGGTTCAGCAGGAATGCCGAGACCGATCTCGTATGCCGTCTTCTGCTTG
17	40490573	minus	1552391_17_40490573_40_STAT3_ROI_5_OSSeq	TGGTCATTAAGGACAGGAGTATTCCCTCAGGTCCAGGAGTAGATCGGAAGAGCGGTTCAGCAGGAATGCCGAGACCGATCTCGTATGCCGTCTTCTGCTTG
17	40490937	plus	1552392_17_40490937_40_STAT3_ROI_5_OSSeq	AAGATACATGCAGGACCTGCAGGCAGTATCCCCAAGAGAAAGATCGGAAGAGCGGTTCAGCAGGAATGCCGAGACCGATCTCGTATGCCGTCTTCTGCTTG
17	40491616	plus	1552393_17_40491616_40_STAT3_ROI_4_OSSeq	AAACCCCCTTTATGGCACTAAGAGACCACATGTTCAGCTAAGATCGGAAGAGCGGTTCAGCAGGAATGCCGAGACCGATCTCGTATGCCGTCTTCTGCTTG
17	40497387	minus	1552394_17_40497387_40_STAT3_ROI_3_OSSeq	AAAAAGAAAGTTCCACCCCCCAAAATACATTGAAAAACTCAGATCGGAAGAGCGGTTCAGCAGGAATGCCGAGACCGATCTCGTATGCCGTCTTCTGCTTG
17	40497751	plus	1552395_17_40497751_40_STAT3_ROI_3_OSSeq	ACTAATGTATTCATCAAGGAAAGCATTTATTCTAGGAAACAGATCGGAAGAGCGGTTCAGCAGGAATGCCGAGACCGATCTCGTATGCCGTCTTCTGCTTG
17	40498304	minus	1552396_17_40498304_40_STAT3_ROI_2_OSSeq	CATGTTAGCATGTTAACGCGGTCCACTGATAGGAAGATGAAGATCGGAAGAGCGGTTCAGCAGGAATGCCGAGACCGATCTCGTATGCCGTCTTCTGCTTG
17	40498589	minus	1552398_17_40498589_40_STAT3_ROI_2_OSSeq	CTCTATCAGCACAATCTACGAAGAATCAAGCAGTTTCTTCAGATCGGAAGAGCGGTTCAGCAGGAATGCCGAGACCGATCTCGTATGCCGTCTTCTGCTTG
17	40498667	plus	1552397_17_40498667_40_STAT3_ROI_2_OSSeq	CAATCTCTCCCAGGAGATTATGAAACACCAAAGTGGCATGAGATCGGAAGAGCGGTTCAGCAGGAATGCCGAGACCGATCTCGTATGCCGTCTTCTGCTTG
17	40498862	plus	1552770_17_40498862_40_STAT3_ROI_2_OSSeq	GTTAGATTCTTCTTGCTCAGCAATAAAATGCCATCAATGTAGATCGGAAGAGCGGTTCAGCAGGAATGCCGAGACCGATCTCGTATGCCGTCTTCTGCTTG
17	40500166	minus	1552399_17_40500166_40_STAT3_ROI_1_OSSeq	TTGACACATTGAAACCGCCTGTATGGTGGTGGATGTCTTGAGATCGGAAGAGCGGTTCAGCAGGAATGCCGAGACCGATCTCGTATGCCGTCTTCTGCTTG
17	40500363	minus	1552401_17_40500363_40_STAT3_ROI_1_OSSeq	GTCCTTCTTAAGTGACTCTCCAAATTGTTAGGTTTCAGTTAGATCGGAAGAGCGGTTCAGCAGGAATGCCGAGACCGATCTCGTATGCCGTCTTCTGCTTG
17	40500526	plus	1552400_17_40500526_40_STAT3_ROI_1_OSSeq	TTGGGCCATCCTGCTAAAATCAGGGGTCCCAACTGTAAACAGATCGGAAGAGCGGTTCAGCAGGAATGCCGAGACCGATCTCGTATGCCGTCTTCTGCTTG
17	40500726	plus	1552402_17_40500726_40_STAT3_ROI_1_OSSeq	GGGGTCTCTATTTTTTGCCTGTTGCCCAGGGTGGCCTTGAAGATCGGAAGAGCGGTTCAGCAGGAATGCCGAGACCGATCTCGTATGCCGTCTTCTGCTTG
17	64299051	minus	1552404_17_64299051_40_PRKCA_ROI_1_OSSeq	CGATGAATTTGTGGTCCTTCACCTCGTGCACGTTCTTCTGAGATCGGAAGAGCGGTTCAGCAGGAATGCCGAGACCGATCTCGTATGCCGTCTTCTGCTTG
17	64299081	plus	1552403_17_64299081_40_PRKCA_ROI_1_OSSeq	AAATTCATCGCGCGCTTCTTCAAGCAGCCCACCTTCTGCAAGATCGGAAGAGCGGTTCAGCAGGAATGCCGAGACCGATCTCGTATGCCGTCTTCTGCTTG
17	64299232	plus	1552751_17_64299232_40_PRKCA_ROI_1_OSSeq	CTCACTCCGATAACTTGGAACCGGCGGGAGTCCGAACTCTAGATCGGAAGAGCGGTTCAGCAGGAATGCCGAGACCGATCTCGTATGCCGTCTTCTGCTTG
17	64299508	plus	1552405_17_64299508_40_PRKCA_ROI_1_OSSeq	CCTAAGGGGGCAAAGGTTCCCGGAGAAACGCGCCCCGGAGAGATCGGAAGAGCGGTTCAGCAGGAATGCCGAGACCGATCTCGTATGCCGTCTTCTGCTTG
17	64302011	minus	1552406_17_64302011_40_PRKCA_ROI_2_OSSeq	TAAATTCAACCTTGGGGGGAAAAAAATCTTGCCTATAAAGAGATCGGAAGAGCGGTTCAGCAGGAATGCCGAGACCGATCTCGTATGCCGTCTTCTGCTTG
17	64302373	plus	1552407_17_64302373_40_PRKCA_ROI_2_OSSeq	GGCTGTAAATTTGGGCCTTAAAAAATAATTGGGGCCTACTAGATCGGAAGAGCGGTTCAGCAGGAATGCCGAGACCGATCTCGTATGCCGTCTTCTGCTTG
17	64492159	minus	1552408_17_64492159_40_PRKCA_ROI_3_OSSeq	TAAACAGCAATCAGAAGGCATTTCATTCTAGAATCAGCAAAGATCGGAAGAGCGGTTCAGCAGGAATGCCGAGACCGATCTCGTATGCCGTCTTCTGCTTG
17	64492519	plus	1552409_17_64492519_40_PRKCA_ROI_3_OSSeq	ATAGAGCGTTGGCTTGTAGTAATGAGCAGATTTATAGCCCAGATCGGAAGAGCGGTTCAGCAGGAATGCCGAGACCGATCTCGTATGCCGTCTTCTGCTTG
17	64637280	minus	1552410_17_64637280_40_PRKCA_ROI_4_OSSeq	GGTGACTTCGCCACTAAATATTTTAGATATTTACTGTTGTAGATCGGAAGAGCGGTTCAGCAGGAATGCCGAGACCGATCTCGTATGCCGTCTTCTGCTTG
17	64637403	minus	1552412_17_64637403_40_PRKCA_ROI_4_OSSeq	TAGTCATGAAAGGACCACGTTTTTAGATTAAGCCAAGCTCAGATCGGAAGAGCGGTTCAGCAGGAATGCCGAGACCGATCTCGTATGCCGTCTTCTGCTTG
17	64637640	plus	1552411_17_64637640_40_PRKCA_ROI_4_OSSeq	TTTGCTGAGCAAGGAAGGCTCAGTAACTTTTCAACACCAAAGATCGGAAGAGCGGTTCAGCAGGAATGCCGAGACCGATCTCGTATGCCGTCTTCTGCTTG
17	64637771	plus	1552413_17_64637771_40_PRKCA_ROI_4_OSSeq	GATTGCCTCATTATGAACCCCCAAAAAGCACTCGATTTATAGATCGGAAGAGCGGTTCAGCAGGAATGCCGAGACCGATCTCGTATGCCGTCTTCTGCTTG
17	64641227	minus	1552414_17_64641227_40_PRKCA_ROI_5_OSSeq	AAATATCCCAGCTTGGGCTTCTGTGATTGTTTCAAGTATTAGATCGGAAGAGCGGTTCAGCAGGAATGCCGAGACCGATCTCGTATGCCGTCTTCTGCTTG
17	64641492	minus	1552416_17_64641492_40_PRKCA_ROI_5_OSSeq	ACGCATTGCTTGTGAACGTTCATATCGCAGGCTGTGAATCAGATCGGAAGAGCGGTTCAGCAGGAATGCCGAGACCGATCTCGTATGCCGTCTTCTGCTTG
17	64641581	plus	1552415_17_64641581_40_PRKCA_ROI_5_OSSeq	CGGATTTACCTAAAGGCTGAGGTTGCTGATGAAAAGCTCCAGATCGGAAGAGCGGTTCAGCAGGAATGCCGAGACCGATCTCGTATGCCGTCTTCTGCTTG
17	64641854	plus	1552417_17_64641854_40_PRKCA_ROI_5_OSSeq	TGTCACACAAAGTCACAAGCACTGTGTGGATTGGGCTATTAGATCGGAAGAGCGGTTCAGCAGGAATGCCGAGACCGATCTCGTATGCCGTCTTCTGCTTG
17	64683007	minus	1552418_17_64683007_40_PRKCA_ROI_6_OSSeq	AGATAATGGGCATCGTGTGGGCCCTTGTGGGTGGGTCTTGAGATCGGAAGAGCGGTTCAGCAGGAATGCCGAGACCGATCTCGTATGCCGTCTTCTGCTTG
17	64683223	minus	1552420_17_64683223_40_PRKCA_ROI_6_OSSeq	GGATCCATAGGGATTAGATTTTTTGCATCTCGTACTGTGAAGATCGGAAGAGCGGTTCAGCAGGAATGCCGAGACCGATCTCGTATGCCGTCTTCTGCTTG
17	64683363	plus	1552419_17_64683363_40_PRKCA_ROI_6_OSSeq	CAGTGGAATGAGTCCTTTACATTGTAAGTGGTCTCTCCTTAGATCGGAAGAGCGGTTCAGCAGGAATGCCGAGACCGATCTCGTATGCCGTCTTCTGCTTG
17	64683581	plus	1552421_17_64683581_40_PRKCA_ROI_6_OSSeq	GCATAATTCAGGCCTCAGATTATTATTATCTAATCTGGATAGATCGGAAGAGCGGTTCAGCAGGAATGCCGAGACCGATCTCGTATGCCGTCTTCTGCTTG
17	64684145	minus	1552422_17_64684145_40_PRKCA_ROI_7_OSSeq	CAGCCATGGCTATCTGTTTACATATTGCCTATGGCTCCTTAGATCGGAAGAGCGGTTCAGCAGGAATGCCGAGACCGATCTCGTATGCCGTCTTCTGCTTG
17	64684458	minus	1552424_17_64684458_40_PRKCA_ROI_7_OSSeq	AAGTCATTCCTTGTTGTTCGATCCCAGTCCCAGATTTCTAAGATCGGAAGAGCGGTTCAGCAGGAATGCCGAGACCGATCTCGTATGCCGTCTTCTGCTTG
17	64684514	plus	1552423_17_64684514_40_PRKCA_ROI_7_OSSeq	TTTGGAGTTTCGGAGCTGATGAAGATGCCGGCCAGTGGATAGATCGGAAGAGCGGTTCAGCAGGAATGCCGAGACCGATCTCGTATGCCGTCTTCTGCTTG
17	64684866	plus	1552425_17_64684866_40_PRKCA_ROI_7_OSSeq	AGCTTTGATTCCGCCACCGTCCCCCAGCCTGCACAACAGAAGATCGGAAGAGCGGTTCAGCAGGAATGCCGAGACCGATCTCGTATGCCGTCTTCTGCTTG
17	64684958	minus	1552426_17_64684958_40_PRKCA_ROI_8_OSSeq	GGTTTTGTGAAACGCATCCTACGGAGAGGCTACAGCCAGAAGATCGGAAGAGCGGTTCAGCAGGAATGCCGAGACCGATCTCGTATGCCGTCTTCTGCTTG
17	64685317	plus	1552427_17_64685317_40_PRKCA_ROI_8_OSSeq	TCGTTCCCTTTCCTTTGCAAGCTGTTGACTTTTTATGACTAGATCGGAAGAGCGGTTCAGCAGGAATGCCGAGACCGATCTCGTATGCCGTCTTCTGCTTG
17	64728527	minus	1552428_17_64728527_40_PRKCA_ROI_9_OSSeq	CAACCTAGAATTGATGCGTGGGGATCCGTGAAGGGCTGGTAGATCGGAAGAGCGGTTCAGCAGGAATGCCGAGACCGATCTCGTATGCCGTCTTCTGCTTG
17	64728852	minus	1552430_17_64728852_40_PRKCA_ROI_9_OSSeq	TTCACTCGGTCAAGGTTGTTGGAAGGTTGTTTCCTGTCTTAGATCGGAAGAGCGGTTCAGCAGGAATGCCGAGACCGATCTCGTATGCCGTCTTCTGCTTG
17	64728887	plus	1552429_17_64728887_40_PRKCA_ROI_9_OSSeq	GTGAAACTCACGGACTTCAATTTCCTCATGGTGTTGGGAAAGATCGGAAGAGCGGTTCAGCAGGAATGCCGAGACCGATCTCGTATGCCGTCTTCTGCTTG
17	64729003	plus	1552773_17_64729003_40_PRKCA_ROI_9_OSSeq	TGTTCTCCTCGTAGTTTGCAGAATAGCACATTAGATTTCCAGATCGGAAGAGCGGTTCAGCAGGAATGCCGAGACCGATCTCGTATGCCGTCTTCTGCTTG
17	64729291	plus	1552431_17_64729291_40_PRKCA_ROI_9_OSSeq	CCCTGTGATTTGTACAGTCATCCAGAAGACCACCAGGATGAGATCGGAAGAGCGGTTCAGCAGGAATGCCGAGACCGATCTCGTATGCCGTCTTCTGCTTG
17	64731341	minus	1552432_17_64731341_40_PRKCA_ROI_10_OSSeq	TATAGGCCACTGCCACATAATGGCACTATTTTGGCTGCTAAGATCGGAAGAGCGGTTCAGCAGGAATGCCGAGACCGATCTCGTATGCCGTCTTCTGCTTG
17	64731635	minus	1552434_17_64731635_40_PRKCA_ROI_10_OSSeq	ACCACATCCTTCTTCAGGATTTTGATTGCATACAGTTCTTAGATCGGAAGAGCGGTTCAGCAGGAATGCCGAGACCGATCTCGTATGCCGTCTTCTGCTTG
17	64731700	plus	1552433_17_64731700_40_PRKCA_ROI_10_OSSeq	ACCATGGTAGAAAAGCGAGTCTTGGCCCTGCTTGACAAACAGATCGGAAGAGCGGTTCAGCAGGAATGCCGAGACCGATCTCGTATGCCGTCTTCTGCTTG
17	64731991	plus	1552435_17_64731991_40_PRKCA_ROI_10_OSSeq	GCCATTTAATTCGGCAAACATTTCTTTTTCTTTTTCTTTCAGATCGGAAGAGCGGTTCAGCAGGAATGCCGAGACCGATCTCGTATGCCGTCTTCTGCTTG
17	64734675	minus	1552436_17_64734675_40_PRKCA_ROI_11_OSSeq	ATAAACCCTACTGCATGAGGGCCTTGGGAAGTATAAAGTCAGATCGGAAGAGCGGTTCAGCAGGAATGCCGAGACCGATCTCGTATGCCGTCTTCTGCTTG
17	64735049	plus	1552437_17_64735049_40_PRKCA_ROI_11_OSSeq	GCTTGAGATTGGGGGTCTCACTCTGTCACTCAGGCTTTGCAGATCGGAAGAGCGGTTCAGCAGGAATGCCGAGACCGATCTCGTATGCCGTCTTCTGCTTG
17	64737568	minus	1552438_17_64737568_40_PRKCA_ROI_12_OSSeq	TCCAGCTTATCCGTGAATGAGACAGCTAATAAAACCAATGAGATCGGAAGAGCGGTTCAGCAGGAATGCCGAGACCGATCTCGTATGCCGTCTTCTGCTTG
17	64737929	plus	1552439_17_64737929_40_PRKCA_ROI_12_OSSeq	ACAGAGTTGATAACTCCCCAGGAGGAACAGAGACCTGCTGAGATCGGAAGAGCGGTTCAGCAGGAATGCCGAGACCGATCTCGTATGCCGTCTTCTGCTTG
17	64738533	minus	1552440_17_64738533_40_PRKCA_ROI_13_OSSeq	GACTAATATTGTGCCTAGGCTACAGCAGGTGCTTAAATGCAGATCGGAAGAGCGGTTCAGCAGGAATGCCGAGACCGATCTCGTATGCCGTCTTCTGCTTG
17	64738696	minus	1552442_17_64738696_40_PRKCA_ROI_13_OSSeq	AAGGAACCGGGTTAACATCAGAGTCCTTCCCATGACATAAAGATCGGAAGAGCGGTTCAGCAGGAATGCCGAGACCGATCTCGTATGCCGTCTTCTGCTTG
17	64738893	plus	1552441_17_64738893_40_PRKCA_ROI_13_OSSeq	GATCGTTTTCTCAACCAGGACTCCCAAACTGTAAACGCAGAGATCGGAAGAGCGGTTCAGCAGGAATGCCGAGACCGATCTCGTATGCCGTCTTCTGCTTG
17	64739056	plus	1552443_17_64739056_40_PRKCA_ROI_13_OSSeq	GTAAGGTTGTGTCTTGCTTCCTGGAACTGTTGTTTGCTCCAGATCGGAAGAGCGGTTCAGCAGGAATGCCGAGACCGATCTCGTATGCCGTCTTCTGCTTG
17	64769904	minus	1552444_17_64769904_40_PRKCA_ROI_14_OSSeq	AGACACACGGAGAACTATCACCCCGTGATTCACTGCCCACAGATCGGAAGAGCGGTTCAGCAGGAATGCCGAGACCGATCTCGTATGCCGTCTTCTGCTTG
17	64770265	plus	1552445_17_64770265_40_PRKCA_ROI_14_OSSeq	AGACCTGACGTTTTAGTGCAGCTGGTGTTGGCGTGACTTCAGATCGGAAGAGCGGTTCAGCAGGAATGCCGAGACCGATCTCGTATGCCGTCTTCTGCTTG
17	64782747	minus	1552446_17_64782747_40_PRKCA_ROI_15_OSSeq	CCCCTCTGTCTCGTTAATTATCTTGCCCTGGGCAACCCAAAGATCGGAAGAGCGGTTCAGCAGGAATGCCGAGACCGATCTCGTATGCCGTCTTCTGCTTG
17	64782948	minus	1552448_17_64782948_40_PRKCA_ROI_15_OSSeq	AGGCTGTTCCGGAAAAAAAGAAAGATGGGAAAGTATTTAGAGATCGGAAGAGCGGTTCAGCAGGAATGCCGAGACCGATCTCGTATGCCGTCTTCTGCTTG
17	64783109	plus	1552447_17_64783109_40_PRKCA_ROI_15_OSSeq	ACCTTTTGTGATCATGGACCAAGAGCTTTGGTAGGAGAAAAGATCGGAAGAGCGGTTCAGCAGGAATGCCGAGACCGATCTCGTATGCCGTCTTCTGCTTG
17	64783308	plus	1552449_17_64783308_40_PRKCA_ROI_15_OSSeq	CAAACCGAACCTTGTAGTGTTGCTCCTGGCCTGGCTGCTTAGATCGGAAGAGCGGTTCAGCAGGAATGCCGAGACCGATCTCGTATGCCGTCTTCTGCTTG
17	64784682	minus	1552450_17_64784682_40_PRKCA_ROI_16_OSSeq	ATCTGAACCCATGGCCAAATGGAAGAAGAATTTAAACAGAAGATCGGAAGAGCGGTTCAGCAGGAATGCCGAGACCGATCTCGTATGCCGTCTTCTGCTTG
17	64784928	minus	1552452_17_64784928_40_PRKCA_ROI_16_OSSeq	TTGGTCATCAGCTAGAAAGGAAAAGGAGAAAAGGAGAACAAGATCGGAAGAGCGGTTCAGCAGGAATGCCGAGACCGATCTCGTATGCCGTCTTCTGCTTG
17	64785041	plus	1552451_17_64785041_40_PRKCA_ROI_16_OSSeq	ATCGACTGGGAAAAACTGGAGAACAGGGAGATCCAGCCACAGATCGGAAGAGCGGTTCAGCAGGAATGCCGAGACCGATCTCGTATGCCGTCTTCTGCTTG
17	64785283	plus	1552453_17_64785283_40_PRKCA_ROI_16_OSSeq	AGAGAGTAAGGACCGATAAGGCAGGGAGGGGAACCCTGTGAGATCGGAAGAGCGGTTCAGCAGGAATGCCGAGACCGATCTCGTATGCCGTCTTCTGCTTG
17	64799784	minus	1552454_17_64799784_40_PRKCA_ROI_17_OSSeq	AGCAGACAACAACGAGTTACCCAACTGTAAACCCTGAAACAGATCGGAAGAGCGGTTCAGCAGGAATGCCGAGACCGATCTCGTATGCCGTCTTCTGCTTG
17	64800033	minus	1552456_17_64800033_40_PRKCA_ROI_17_OSSeq	CAATAACCAGCTGATCAGGTGGTGTTAAGACGGGCTGTCCAGATCGGAAGAGCGGTTCAGCAGGAATGCCGAGACCGATCTCGTATGCCGTCTTCTGCTTG
17	64800143	plus	1552455_17_64800143_40_PRKCA_ROI_17_OSSeq	GAGTGCAGTATGAAACTCACCAGCGAGAACAAACACCTCCAGATCGGAAGAGCGGTTCAGCAGGAATGCCGAGACCGATCTCGTATGCCGTCTTCTGCTTG
17	64800393	plus	1552457_17_64800393_40_PRKCA_ROI_17_OSSeq	AGAAGTTACGTCTGGCTCTAGGTTAACCCTTCCTAGAAAGAGATCGGAAGAGCGGTTCAGCAGGAATGCCGAGACCGATCTCGTATGCCGTCTTCTGCTTG
18	48573367	minus	SMAD4_18_exon_start_48573416:48573455	TTTTCCTTTTAAATCAAATATGTCTCCAATTTCTGAAGCAAGATCGGAAGAGCGGTTCAGCAGGAATGCCGAGACCGATCTCGTATGCCGTCTTCTGCTT
18	48573676	plus	SMAD4_18_exon_end_48573625:48573664	TAAGAGTTTTTCTATACCCTCTATGGTGGCAGATTTAAAAAGATCGGAAGAGCGGTTCAGCAGGAATGCCGAGACCGATCTCGTATGCCGTCTTCTGCTT
18	48575006	minus	SMAD4_18_exon_start_48575055:48575094	AAACGACCATTTATTCATGTGTCACATTATGCAAGACACTAGATCGGAAGAGCGGTTCAGCAGGAATGCCGAGACCGATCTCGTATGCCGTCTTCTGCTT
18	48575241	plus	SMAD4_18_exon_end_48575190:48575229	TTTGCTTTCATCCTAAGAAACATAAAGGGAAAAGGATCTCAGATCGGAAGAGCGGTTCAGCAGGAATGCCGAGACCGATCTCGTATGCCGTCTTCTGCTT
18	48575615	minus	SMAD4_18_exon_start_48575664:48575703	TAAAGGGGAAAACAAATGAAACATTAATCATTACAATGAAAGATCGGAAGAGCGGTTCAGCAGGAATGCCGAGACCGATCTCGTATGCCGTCTTCTGCTT
18	48575705	plus	SMAD4_18_exon_end_48575654:48575693	TGTTTCTTACTACTTTCTCTTTGTTTTGTCCTATCCTCTCAGATCGGAAGAGCGGTTCAGCAGGAATGCCGAGACCGATCTCGTATGCCGTCTTCTGCTT
18	48581101	minus	SMAD4_18_exon_start_48581150:48581189	AATTAAACATATTTTAAATTTTTATAAGCTTCTATTCCCAAGATCGGAAGAGCGGTTCAGCAGGAATGCCGAGACCGATCTCGTATGCCGTCTTCTGCTT
18	48581374	plus	SMAD4_18_exon_end_48581323:48581362	GAATCAGATGTAGTCAGCAAGTTGAGTTTTCCTAATCATTAGATCGGAAGAGCGGTTCAGCAGGAATGCCGAGACCGATCTCGTATGCCGTCTTCTGCTT
18	48584445	minus	SMAD4_18_exon_start_48584494:48584533	AAGAAGACATTAACATGGTACATTCATAGATGTCATCTTAAGATCGGAAGAGCGGTTCAGCAGGAATGCCGAGACCGATCTCGTATGCCGTCTTCTGCTT
18	48584625	plus	SMAD4_18_exon_end_48584574:48584613	ACTTTAAAAAATCTTTTAAATAGTTGAGAAAAAAGTAGGCAGATCGGAAGAGCGGTTCAGCAGGAATGCCGAGACCGATCTCGTATGCCGTCTTCTGCTT
18	48584660	minus	SMAD4_18_exon_start_48584709:48584748	AGGCCCACATGGGTTAATTTGCTTTTATAAAGGCTGCCTAAGATCGGAAGAGCGGTTCAGCAGGAATGCCGAGACCGATCTCGTATGCCGTCTTCTGCTT
18	48584837	plus	SMAD4_18_exon_end_48584786:48584825	GTTTTTGTTGTAAGGGCTATTTTTTTTTTTTTTTTGGTAGAGATCGGAAGAGCGGTTCAGCAGGAATGCCGAGACCGATCTCGTATGCCGTCTTCTGCTT
18	48586186	minus	SMAD4_18_exon_start_48586235:48586274	GACAACAAAAATTCCATTTTTATTTACTAAAAGTTGTCTAAGATCGGAAGAGCGGTTCAGCAGGAATGCCGAGACCGATCTCGTATGCCGTCTTCTGCTT
18	48586297	plus	SMAD4_18_exon_end_48586246:48586285	TTCAAAATTGATTTCCTGTATTTAGATTGATTTAGTGGTGAGATCGGAAGAGCGGTTCAGCAGGAATGCCGAGACCGATCTCGTATGCCGTCTTCTGCTT
18	48591743	minus	SMAD4_18_exon_start_48591792:48591831	TAAATGGGAAAGAACATCCTCCCATGAGAAAGATATAAGGAGATCGGAAGAGCGGTTCAGCAGGAATGCCGAGACCGATCTCGTATGCCGTCTTCTGCTT
18	48591987	plus	SMAD4_18_exon_end_48591936:48591975	TATAGTCAGATAGTTACTTTAAAAAATTGAGCATAGTACAAGATCGGAAGAGCGGTTCAGCAGGAATGCCGAGACCGATCTCGTATGCCGTCTTCTGCTT
18	48593339	minus	SMAD4_18_exon_start_48593388:48593427	AAAAAGAAATTACATTTTATCTTGATAAGTATTTTAAATTAGATCGGAAGAGCGGTTCAGCAGGAATGCCGAGACCGATCTCGTATGCCGTCTTCTGCTT
18	48593568	plus	SMAD4_18_exon_end_48593517:48593556	ATTTTATTTGAATATTTTAGACTTAAAGCTCTATTTGTTGAGATCGGAAGAGCGGTTCAGCAGGAATGCCGAGACCGATCTCGTATGCCGTCTTCTGCTT
18	48602958	minus	SMAD4_18_exon_start_48603007:48603046	AAAACATTTCATACTATGAGTTCATAAAGAAAAATTCCATAGATCGGAAGAGCGGTTCAGCAGGAATGCCGAGACCGATCTCGTATGCCGTCTTCTGCTT
18	48603157	plus	SMAD4_18_exon_end_48603106:48603145	TTTTCATTCTTTTTTAAAGGTATAATAGTTGATATTTTTAAGATCGGAAGAGCGGTTCAGCAGGAATGCCGAGACCGATCTCGTATGCCGTCTTCTGCTT
18	48604576	minus	SMAD4_18_exon_start_48604625:48604664	AGATTTGGAAGACATCAGAGGGACAGGGTGATCTCTTCCCAGATCGGAAGAGCGGTTCAGCAGGAATGCCGAGACCGATCTCGTATGCCGTCTTCTGCTT
18	48604848	plus	SMAD4_18_exon_end_48604797:48604836	CGTTGGGGCCCTTAACCTTATCAGGATGGTGGACTACAAAAGATCGGAAGAGCGGTTCAGCAGGAATGCCGAGACCGATCTCGTATGCCGTCTTCTGCTT
19	4090294	minus	1552458_19_4090294_40_MAP2K2_ROI_11_OSSeq	GAGAGAAAAAGCAAACCGCGCCATCCTGCTTCTTTCTTCCAGATCGGAAGAGCGGTTCAGCAGGAATGCCGAGACCGATCTCGTATGCCGTCTTCTGCTTG
19	4090615	minus	1552460_19_4090615_40_MAP2K2_ROI_11_OSSeq	GGTTGTGTAAAACCCTGCGGCTGAACCAGCCCGGCACACCAGATCGGAAGAGCGGTTCAGCAGGAATGCCGAGACCGATCTCGTATGCCGTCTTCTGCTTG
19	4090665	plus	1552459_19_4090665_40_MAP2K2_ROI_11_OSSeq	ATCCACTTCTTCCACCTCGGACCGCTTGATGAAGGTGTGGAGATCGGAAGAGCGGTTCAGCAGGAATGCCGAGACCGATCTCGTATGCCGTCTTCTGCTTG
19	4090796	plus	1552759_19_4090796_40_MAP2K2_ROI_11_OSSeq	CGGGACAGAAAGCAAAAAACAGAGGAGACCCTCCCTTCCCAGATCGGAAGAGCGGTTCAGCAGGAATGCCGAGACCGATCTCGTATGCCGTCTTCTGCTTG
19	4094244	minus	1552461_19_4094244_40_MAP2K2_ROI_10_OSSeq	TCATCCATGAGAGAAGCCATCCTGGGCTGGCTGCGGGGAGAGATCGGAAGAGCGGTTCAGCAGGAATGCCGAGACCGATCTCGTATGCCGTCTTCTGCTTG
19	4094603	plus	1552462_19_4094603_40_MAP2K2_ROI_10_OSSeq	TGGATCTCTCCGACCAGAGAGAGTGGCACAGAGTGGCTGCAGATCGGAAGAGCGGTTCAGCAGGAATGCCGAGACCGATCTCGTATGCCGTCTTCTGCTTG
19	4095250	minus	1552463_19_4095250_40_MAP2K2_ROI_9_OSSeq	AGAATCCCAGTGCAGCGTTAGGCAGGACTCAGCCCAACGGAGATCGGAAGAGCGGTTCAGCAGGAATGCCGAGACCGATCTCGTATGCCGTCTTCTGCTTG
19	4095610	plus	1552464_19_4095610_40_MAP2K2_ROI_9_OSSeq	GAAAGCTCTCGTTTGAGAGTCACGGCTGCTTAGAGGGAAAAGATCGGAAGAGCGGTTCAGCAGGAATGCCGAGACCGATCTCGTATGCCGTCTTCTGCTTG
19	4097150	minus	1552465_19_4097150_40_MAP2K2_ROI_8_OSSeq	TCTGACCAGAGCAAGAGTCACCAAGGCTGGAGTACAGTGGAGATCGGAAGAGCGGTTCAGCAGGAATGCCGAGACCGATCTCGTATGCCGTCTTCTGCTTG
19	4097512	plus	1552466_19_4097512_40_MAP2K2_ROI_8_OSSeq	TTCCATTCCCTGGGACAGCTACTCCTTGCCTGAGCCTCTAAGATCGGAAGAGCGGTTCAGCAGGAATGCCGAGACCGATCTCGTATGCCGTCTTCTGCTTG
19	4098860	minus	1552467_19_4098860_40_MAP2K2_ROI_7_OSSeq	ATCCCGAAAGCATTCAAACGCACAGAAAAGTGGAAGGAATAGATCGGAAGAGCGGTTCAGCAGGAATGCCGAGACCGATCTCGTATGCCGTCTTCTGCTTG
19	4099212	minus	1552468_19_4099212_40_MAP2K2_ROI_7_OSSeq	AGAGCCTCACAGCATCTCGCCTCGGCCGAGGCCCCCCGGGAGATCGGAAGAGCGGTTCAGCAGGAATGCCGAGACCGATCTCGTATGCCGTCTTCTGCTTG
19	4099587	plus	1552469_19_4099587_40_MAP2K2_ROI_7_OSSeq	GGCACTTGCTGAAGAGGCTTCCAGCCCGAGGCCTGGAGCTAGATCGGAAGAGCGGTTCAGCAGGAATGCCGAGACCGATCTCGTATGCCGTCTTCTGCTTG
19	4100785	minus	1552470_19_4100785_40_MAP2K2_ROI_6_OSSeq	ACACTCCTACATGGCTGTTAGCACCCCCGGGACAGTCCCAAGATCGGAAGAGCGGTTCAGCAGGAATGCCGAGACCGATCTCGTATGCCGTCTTCTGCTTG
19	4100991	minus	1552472_19_4100991_40_MAP2K2_ROI_6_OSSeq	GCTCCTACATGGCTGTGAGTCCCCGCTGGCTCTCCCCTCCAGATCGGAAGAGCGGTTCAGCAGGAATGCCGAGACCGATCTCGTATGCCGTCTTCTGCTTG
19	4101107	minus	1552474_19_4101107_40_MAP2K2_ROI_5_OSSeq	TCCAGATGTGAAGCCCTCCAACATCCTCGTGAACTCTAGAAGATCGGAAGAGCGGTTCAGCAGGAATGCCGAGACCGATCTCGTATGCCGTCTTCTGCTTG
19	4101135	plus	1552471_19_4101135_40_MAP2K2_ROI_6_OSSeq	TTCACATCTGGAGGCGGCAGGCTGCGGGTGAGGGGCGCCCAGATCGGAAGAGCGGTTCAGCAGGAATGCCGAGACCGATCTCGTATGCCGTCTTCTGCTTG
19	4101357	plus	1552473_19_4101357_40_MAP2K2_ROI_6_OSSeq	AGCAGTCAGAGCTGGAGCGAGGGAGCTGCGGCAGGAACCAAGATCGGAAGAGCGGTTCAGCAGGAATGCCGAGACCGATCTCGTATGCCGTCTTCTGCTTG
19	4101467	plus	1552475_19_4101467_40_MAP2K2_ROI_5_OSSeq	TGCTGGCGTGTGCAAGTCAACCCCGGTTCCCATGGCCGCAAGATCGGAAGAGCGGTTCAGCAGGAATGCCGAGACCGATCTCGTATGCCGTCTTCTGCTTG
19	4102234	minus	1552476_19_4102234_40_MAP2K2_ROI_4_OSSeq	TAGGGTGGCCCCTGCAGAAAGAGAGTGGCCAAGGCTGTGCAGATCGGAAGAGCGGTTCAGCAGGAATGCCGAGACCGATCTCGTATGCCGTCTTCTGCTTG
19	4102596	plus	1552477_19_4102596_40_MAP2K2_ROI_4_OSSeq	CAGGGCGTCTTCTGACAGTTCTGCCTTTGGGTCTGAACACAGATCGGAAGAGCGGTTCAGCAGGAATGCCGAGACCGATCTCGTATGCCGTCTTCTGCTTG
19	4110238	minus	1552478_19_4110238_40_MAP2K2_ROI_3_OSSeq	GCTAGAATCTAGTAGTGGCACAATCTCGGCTCACTGCAACAGATCGGAAGAGCGGTTCAGCAGGAATGCCGAGACCGATCTCGTATGCCGTCTTCTGCTTG
19	4110483	minus	1552480_19_4110483_40_MAP2K2_ROI_3_OSSeq	TTGCATGGAACACATGGTGAGTGCGTCCGGGGCAGGGGCAAGATCGGAAGAGCGGTTCAGCAGGAATGCCGAGACCGATCTCGTATGCCGTCTTCTGCTTG
19	4110598	plus	1552479_19_4110598_40_MAP2K2_ROI_3_OSSeq	TGCAGCTCGCGGATGATCTGGTTCCGGATGGCCGGCTTGAAGATCGGAAGAGCGGTTCAGCAGGAATGCCGAGACCGATCTCGTATGCCGTCTTCTGCTTG
19	4110824	plus	1552481_19_4110824_40_MAP2K2_ROI_3_OSSeq	AGAAACGTGTCCCAAGTGCTCACAGCAGCACGACTCACAGAGATCGGAAGAGCGGTTCAGCAGGAATGCCGAGACCGATCTCGTATGCCGTCTTCTGCTTG
19	4117166	minus	1552482_19_4117166_40_MAP2K2_ROI_2_OSSeq	CCTCCAGTGACTACTTTCTGCCCTGGAGGGCACTTGAAATAGATCGGAAGAGCGGTTCAGCAGGAATGCCGAGACCGATCTCGTATGCCGTCTTCTGCTTG
19	4117536	minus	1552484_19_4117536_40_MAP2K2_ROI_2_OSSeq	CAGCAGAAGAAGCGGCTGGAAGCCTTTCTCACCCAGAAAGAGATCGGAAGAGCGGTTCAGCAGGAATGCCGAGACCGATCTCGTATGCCGTCTTCTGCTTG
19	4117564	plus	1552483_19_4117564_40_MAP2K2_ROI_2_OSSeq	CTTCTTCTGCTGCTCGTCAAGTTCCAGCTCCTCCAGCTTCAGATCGGAAGAGCGGTTCAGCAGGAATGCCGAGACCGATCTCGTATGCCGTCTTCTGCTTG
19	4117886	plus	1552485_19_4117886_40_MAP2K2_ROI_2_OSSeq	AAGGATAAGCTGCAGCTCAAAGGACCCAGGAAGCCTCCGTAGATCGGAAGAGCGGTTCAGCAGGAATGCCGAGACCGATCTCGTATGCCGTCTTCTGCTTG
19	4123403	minus	1552754_19_4123403_40_MAP2K2_ROI_1_OSSeq	AGAGTGGAATTGGGATAACGGGAGTCTCTGAGTAGTGAAGAGATCGGAAGAGCGGTTCAGCAGGAATGCCGAGACCGATCTCGTATGCCGTCTTCTGCTTG
19	4124145	plus	1552486_19_4124145_40_MAP2K2_ROI_1_OSSeq	AAGATCGCGGACCGGCTTCTCGCGATAACGGGATCGGGAGAGATCGGAAGAGCGGTTCAGCAGGAATGCCGAGACCGATCTCGTATGCCGTCTTCTGCTTG
19	7968534	minus	1552487_19_7968534_40_MAP2K7_ROI_1_OSSeq	GTAGTGCGCATGCGCCAATTCCCGATCGCTCCTGAGAGAGAGATCGGAAGAGCGGTTCAGCAGGAATGCCGAGACCGATCTCGTATGCCGTCTTCTGCTTG
19	7968840	minus	1552489_19_7968840_40_MAP2K7_ROI_1_OSSeq	AGCTTTGCTTCCAGGCGGGACAGCTTCTGTTCCAGGGAGGAGATCGGAAGAGCGGTTCAGCAGGAATGCCGAGACCGATCTCGTATGCCGTCTTCTGCTTG
19	7968911	plus	1552488_19_7968911_40_MAP2K7_ROI_1_OSSeq	ATCGACCTCAACCTGGATATCAGCCCCCAGCGGCCCAGGCAGATCGGAAGAGCGGTTCAGCAGGAATGCCGAGACCGATCTCGTATGCCGTCTTCTGCTTG
19	7969216	plus	1552490_19_7969216_40_MAP2K7_ROI_1_OSSeq	ATCGCCGTGATCCTCTGGGTCGGGCTTCCCCGACTCCACGAGATCGGAAGAGCGGTTCAGCAGGAATGCCGAGACCGATCTCGTATGCCGTCTTCTGCTTG
19	7974395	minus	1552491_19_7974395_40_MAP2K7_ROI_2_OSSeq	ATCCCCTGACCTGGAAAGAGATGGAGGAGGCTAGCAGGGGAGATCGGAAGAGCGGTTCAGCAGGAATGCCGAGACCGATCTCGTATGCCGTCTTCTGCTTG
19	7974599	minus	1552493_19_7974599_40_MAP2K7_ROI_2_OSSeq	TAGGGGGGTGAGAACCAGTGGCAGGGAGGGGGGTCAGCGCAGATCGGAAGAGCGGTTCAGCAGGAATGCCGAGACCGATCTCGTATGCCGTCTTCTGCTTG
19	7974752	plus	1552492_19_7974752_40_MAP2K7_ROI_2_OSSeq	AACCCTGTTCACACCCCGCAGCATGGAGAGGTGAGCCAGGAGATCGGAAGAGCGGTTCAGCAGGAATGCCGAGACCGATCTCGTATGCCGTCTTCTGCTTG
19	7974787	minus	1552495_19_7974787_40_MAP2K7_ROI_3_OSSeq	CCTCAATGCTGCTTCCCACCCAACCCTGCTGGGCCCCTGGAGATCGGAAGAGCGGTTCAGCAGGAATGCCGAGACCGATCTCGTATGCCGTCTTCTGCTTG
19	7974869	minus	1552497_19_7974869_40_MAP2K7_ROI_4_OSSeq	ACCTTAGGTTGGCCACCCCAGTCCCCCATACCGGGGTTCCAGATCGGAAGAGCGGTTCAGCAGGAATGCCGAGACCGATCTCGTATGCCGTCTTCTGCTTG
19	7974950	plus	1552494_19_7974950_40_MAP2K7_ROI_2_OSSeq	TTGAGATTGACCAGAAGCTGCAGGAGATCATGAAGCAGACAGATCGGAAGAGCGGTTCAGCAGGAATGCCGAGACCGATCTCGTATGCCGTCTTCTGCTTG
19	7975140	minus	1552499_19_7975140_40_MAP2K7_ROI_4_OSSeq	AAGTTCTCCAGGTCGTTGATTTCTGCCTGGTAGCGCTGGGAGATCGGAAGAGCGGTTCAGCAGGAATGCCGAGACCGATCTCGTATGCCGTCTTCTGCTTG
19	7975147	plus	1552496_19_7975147_40_MAP2K7_ROI_3_OSSeq	CTACCAGGCAGAAATCAACGACCTGGAGAACTTGGGCGAGAGATCGGAAGAGCGGTTCAGCAGGAATGCCGAGACCGATCTCGTATGCCGTCTTCTGCTTG
19	7975241	plus	1552498_19_7975241_40_MAP2K7_ROI_4_OSSeq	CACGTCATTGCCGTTAAGGTGAGCCTTGGCGGCTACCCCGAGATCGGAAGAGCGGTTCAGCAGGAATGCCGAGACCGATCTCGTATGCCGTCTTCTGCTTG
19	7975345	minus	1552503_19_7975345_40_MAP2K7_ROI_5_OSSeq	ATGAGGATGCGCTTGTTCTCCTCCTTGTTCCCGGAGCGCCAGATCGGAAGAGCGGTTCAGCAGGAATGCCGAGACCGATCTCGTATGCCGTCTTCTGCTTG
19	7975511	plus	1552500_19_7975511_40_MAP2K7_ROI_4_OSSeq	TCCTAGGGAGCAGAGCCTCTGGGGGGTGGGCCGGAAGACAAGATCGGAAGAGCGGTTCAGCAGGAATGCCGAGACCGATCTCGTATGCCGTCTTCTGCTTG
19	7975570	minus	1552507_19_7975570_40_MAP2K7_ROI_6_OSSeq	ATGAGCTCCATGGCGATGAAGACGTCCGTCTGCAGGGAGAAGATCGGAAGAGCGGTTCAGCAGGAATGCCGAGACCGATCTCGTATGCCGTCTTCTGCTTG
19	7975606	minus	1552509_19_7975606_40_MAP2K7_ROI_7_OSSeq	TGCATCCGCTTCTTGAGCTTCTCAGCGCAGGTGCCCATGAAGATCGGAAGAGCGGTTCAGCAGGAATGCCGAGACCGATCTCGTATGCCGTCTTCTGCTTG
19	7975707	plus	1552504_19_7975707_40_MAP2K7_ROI_5_OSSeq	CTTGCACTGGGCAGGATGACAGAGGCGGTGAGTGACCAGGAGATCGGAAGAGCGGTTCAGCAGGAATGCCGAGACCGATCTCGTATGCCGTCTTCTGCTTG
19	7975928	plus	1552508_19_7975928_40_MAP2K7_ROI_6_OSSeq	TCCAACATCCTGCTGGACGAGCGGGGCCAGATCAAGCTCTAGATCGGAAGAGCGGTTCAGCAGGAATGCCGAGACCGATCTCGTATGCCGTCTTCTGCTTG
19	7975935	minus	1552511_19_7975935_40_MAP2K7_ROI_7_OSSeq	AAGTCGCAGAGCTTGATCTGGCCCCGCTCGTCCAGCAGGAAGATCGGAAGAGCGGTTCAGCAGGAATGCCGAGACCGATCTCGTATGCCGTCTTCTGCTTG
19	7975965	plus	1552510_19_7975965_40_MAP2K7_ROI_7_OSSeq	TCTGCGACTTCGGCATCAGCGGCCGCCTGGTGGACTCCAAAGATCGGAAGAGCGGTTCAGCAGGAATGCCGAGACCGATCTCGTATGCCGTCTTCTGCTTG
19	7975977	minus	1552513_19_7975977_40_MAP2K7_ROI_8_OSSeq	CGCGTCTTGGCTTTGGAGTCCACCAGGCGGCCGCTGATGCAGATCGGAAGAGCGGTTCAGCAGGAATGCCGAGACCGATCTCGTATGCCGTCTTCTGCTTG
19	7976012	minus	1552515_19_7976012_40_MAP2K7_ROI_9_OSSeq	CACTCACTGCCATGTAGGCGGCACAGCCGGCGCTCCGCGTAGATCGGAAGAGCGGTTCAGCAGGAATGCCGAGACCGATCTCGTATGCCGTCTTCTGCTTG
19	7976281	plus	1552512_19_7976281_40_MAP2K7_ROI_7_OSSeq	AGAACATAAACCTGTCCAGCCCTGCCCGTCTCCCTCCCAGAGATCGGAAGAGCGGTTCAGCAGGAATGCCGAGACCGATCTCGTATGCCGTCTTCTGCTTG
19	7976337	plus	1552514_19_7976337_40_MAP2K7_ROI_8_OSSeq	GACAGTTTCCCTACAAGAACTGCAAGACGGACTTTGAGGTAGATCGGAAGAGCGGTTCAGCAGGAATGCCGAGACCGATCTCGTATGCCGTCTTCTGCTTG
19	7976361	minus	1552517_19_7976361_40_MAP2K7_ROI_9_OSSeq	TCTTCCTGTAGGACTTTGGTGAGGACCTCAAAGTCCGTCTAGATCGGAAGAGCGGTTCAGCAGGAATGCCGAGACCGATCTCGTATGCCGTCTTCTGCTTG
19	7976391	plus	1552516_19_7976391_40_MAP2K7_ROI_9_OSSeq	TACAGGAAGAGCCCCCGCTTCTGCCCGGACACATGGGCTTAGATCGGAAGAGCGGTTCAGCAGGAATGCCGAGACCGATCTCGTATGCCGTCTTCTGCTTG
19	7976721	plus	1552518_19_7976721_40_MAP2K7_ROI_9_OSSeq	TGCAACAAGCACAGCTACAAGTTCAGGAGGGCCATGTTCGAGATCGGAAGAGCGGTTCAGCAGGAATGCCGAGACCGATCTCGTATGCCGTCTTCTGCTTG
19	7976872	minus	1552519_19_7976872_40_MAP2K7_ROI_10_OSSeq	TGTGGATGTCCTCAGGACCCCGGCTGACAGCGGGGAGCAAAGATCGGAAGAGCGGTTCAGCAGGAATGCCGAGACCGATCTCGTATGCCGTCTTCTGCTTG
19	7976897	minus	1552521_19_7976897_40_MAP2K7_ROI_11_OSSeq	CCAAGATGTGTGTGGGGGAAGGAGCTGTGGATGTCCTCAGAGATCGGAAGAGCGGTTCAGCAGGAATGCCGAGACCGATCTCGTATGCCGTCTTCTGCTTG
19	7977216	minus	1552523_19_7977216_40_MAP2K7_ROI_11_OSSeq	TTCGCCATGACATCCTTGAACCAGGACGCCACGTCCACCTAGATCGGAAGAGCGGTTCAGCAGGAATGCCGAGACCGATCTCGTATGCCGTCTTCTGCTTG
19	7977236	plus	1552520_19_7977236_40_MAP2K7_ROI_10_OSSeq	TTCAAGGATGTCATGGCGAAGACTGAGTCACCGCGGACTAAGATCGGAAGAGCGGTTCAGCAGGAATGCCGAGACCGATCTCGTATGCCGTCTTCTGCTTG
19	7977257	plus	1552522_19_7977257_40_MAP2K7_ROI_11_OSSeq	ACTGAGTCACCGCGGACTAGCGGCGTCCTGAGCCAGCCCCAGATCGGAAGAGCGGTTCAGCAGGAATGCCGAGACCGATCTCGTATGCCGTCTTCTGCTTG
19	7977570	plus	1552524_19_7977570_40_MAP2K7_ROI_11_OSSeq	ATCAGAGTCGCTGTTCATTCAGCCGCAGCCTCTGGGCCGGAGATCGGAAGAGCGGTTCAGCAGGAATGCCGAGACCGATCTCGTATGCCGTCTTCTGCTTG
19	40739664	minus	1552525_19_40739664_40_AKT2_ROI_13_OSSeq	AGCCTTTTTGGTTTGTGTCCCCACCCCCACCTCCTCACCCAGATCGGAAGAGCGGTTCAGCAGGAATGCCGAGACCGATCTCGTATGCCGTCTTCTGCTTG
19	40739729	minus	AKT2_19_exon_start_40739778:40739817	CACGCAGAGGACGCACGCTCGCTGCCATCACCGCTGGGTGAGATCGGAAGAGCGGTTCAGCAGGAATGCCGAGACCGATCTCGTATGCCGTCTTCTGCTT
19	40739869	plus	AKT2_19_exon_end_40739818:40739857	CAGAGGTGGATGGGGAGGACCAGTCAGGAGAGGGCCTGGGAGATCGGAAGAGCGGTTCAGCAGGAATGCCGAGACCGATCTCGTATGCCGTCTTCTGCTT
19	40740013	plus	1552526_19_40740013_40_AKT2_ROI_13_OSSeq	GACCCACTCCCCAAACCTGAGCCCCGGGCGGCCTCCTCTGAGATCGGAAGAGCGGTTCAGCAGGAATGCCGAGACCGATCTCGTATGCCGTCTTCTGCTTG
19	40740642	minus	1552527_19_40740642_40_AKT2_ROI_12_OSSeq	CTTTACAGCTGTTTGGGTTCTTACTCTGAACTCAGCCCAGAGATCGGAAGAGCGGTTCAGCAGGAATGCCGAGACCGATCTCGTATGCCGTCTTCTGCTTG
19	40740902	minus	AKT2_19_exon_start_40740951:40740990	GGGGCCCCCGCGCTGGTGTGCCTGCCCCAGGGGTGGAGGGAGATCGGAAGAGCGGTTCAGCAGGAATGCCGAGACCGATCTCGTATGCCGTCTTCTGCTT
19	40740963	minus	1552529_19_40740963_40_AKT2_ROI_12_OSSeq	TCGATGATGAATTTACCGCCCAGTCCATCACAATCACACCAGATCGGAAGAGCGGTTCAGCAGGAATGCCGAGACCGATCTCGTATGCCGTCTTCTGCTTG
19	40740974	minus	1552531_19_40740974_40_AKT2_ROI_11_OSSeq	CACAAGGTACTTCGATGATGAATTTACCGCCCAGTCCATCAGATCGGAAGAGCGGTTCAGCAGGAATGCCGAGACCGATCTCGTATGCCGTCTTCTGCTTG
19	40741023	plus	1552528_19_40741023_40_AKT2_ROI_12_OSSeq	GACGTGACCTGAGGTTTGAAGGGTGGCAGGAGCTACGGAGAGATCGGAAGAGCGGTTCAGCAGGAATGCCGAGACCGATCTCGTATGCCGTCTTCTGCTTG
19	40741065	plus	AKT2_19_exon_end_40741014:40741053	GAGGAGCTCAGGCTCAGGGACCCTGAGGCCAGGAGGCCTCAGATCGGAAGAGCGGTTCAGCAGGAATGCCGAGACCGATCTCGTATGCCGTCTTCTGCTT
19	40741120	minus	AKT2_19_exon_start_40741169:40741208	CTGCTTGCCCCAGCAGGACCCTCAGGGACCTGGCCCACTCAGATCGGAAGAGCGGTTCAGCAGGAATGCCGAGACCGATCTCGTATGCCGTCTTCTGCTT
19	40741268	plus	AKT2_19_exon_end_40741217:40741256	ACGGCCGTCAGCACCTGCCTCCCGGAGCAGCTGGGTTCGGAGATCGGAAGAGCGGTTCAGCAGGAATGCCGAGACCGATCTCGTATGCCGTCTTCTGCTT
19	40741335	plus	1552530_19_40741335_40_AKT2_ROI_12_OSSeq	CCTGTATGGCCCTTAATGATTCTGTCTTGACCACAAACCAAGATCGGAAGAGCGGTTCAGCAGGAATGCCGAGACCGATCTCGTATGCCGTCTTCTGCTTG
19	40741513	minus	1552533_19_40741513_40_AKT2_ROI_10_OSSeq	CCACCAAACCATATGTGGCAGAGCCAGGATAGGAACGGAGAGATCGGAAGAGCGGTTCAGCAGGAATGCCGAGACCGATCTCGTATGCCGTCTTCTGCTTG
19	40741747	minus	AKT2_19_exon_start_40741796:40741835	GCGTCGGCCCCACCCAGCCCAGCGCCAGCTGCTGCCACTGAGATCGGAAGAGCGGTTCAGCAGGAATGCCGAGACCGATCTCGTATGCCGTCTTCTGCTT
19	40741857	minus	1552535_19_40741857_40_AKT2_ROI_10_OSSeq	TCGAGCTCATCCTCATGGAAGAGATCCGCTTCCCGCGCACAGATCGGAAGAGCGGTTCAGCAGGAATGCCGAGACCGATCTCGTATGCCGTCTTCTGCTTG
19	40741877	plus	1552534_19_40741877_40_AKT2_ROI_10_OSSeq	TTCCATGAGGATGAGCTCGAAGAGGCGCTCGTGGTCCTGGAGATCGGAAGAGCGGTTCAGCAGGAATGCCGAGACCGATCTCGTATGCCGTCTTCTGCTTG
19	40741882	minus	1552537_19_40741882_40_AKT2_ROI_9_OSSeq	TACAACCAGGACCACGAGCGCCTCTTCGAGCTCATCCTCAAGATCGGAAGAGCGGTTCAGCAGGAATGCCGAGACCGATCTCGTATGCCGTCTTCTGCTTG
19	40742022	plus	AKT2_19_exon_end_40741971:40742010	AGGAGAAATGAGGGCTGGGCCCGTGGCCCTGAGGCTGGCAAGATCGGAAGAGCGGTTCAGCAGGAATGCCGAGACCGATCTCGTATGCCGTCTTCTGCTT
19	40742114	minus	AKT2_19_exon_start_40742163:40742202	TTGGTGGGGGTAGGAACGTGTGAGGCCAAGGGTAGGGGGAAGATCGGAAGAGCGGTTCAGCAGGAATGCCGAGACCGATCTCGTATGCCGTCTTCTGCTT
19	40742196	minus	1552539_19_40742196_40_AKT2_ROI_9_OSSeq	TGCAAAGAGGGCATCAGTGACGGGGCCACCATGAAAACCTAGATCGGAAGAGCGGTTCAGCAGGAATGCCGAGACCGATCTCGTATGCCGTCTTCTGCTTG
19	40742216	plus	1552536_19_40742216_40_AKT2_ROI_10_OSSeq	TCACTGATGCCCTCTTTGCAGAGGCCAAAGTCAGTGATCTAGATCGGAAGAGCGGTTCAGCAGGAATGCCGAGACCGATCTCGTATGCCGTCTTCTGCTTG
19	40742250	plus	1552538_19_40742250_40_AKT2_ROI_9_OSSeq	TGATCTTGATGTGGCCATCTTTGTCCAGCATGAGGTTTTCAGATCGGAAGAGCGGTTCAGCAGGAATGCCGAGACCGATCTCGTATGCCGTCTTCTGCTTG
19	40742303	plus	AKT2_19_exon_end_40742252:40742291	AGTCAACGGATCTCAGGTGCATGCTCCCAAGGCTTCCTGCAGATCGGAAGAGCGGTTCAGCAGGAATGCCGAGACCGATCTCGTATGCCGTCTTCTGCTT
19	40742553	plus	1552540_19_40742553_40_AKT2_ROI_9_OSSeq	CCATTGTGAACTGTGGTTCTTATTTCGAACGTGGGGGCACAGATCGGAAGAGCGGTTCAGCAGGAATGCCGAGACCGATCTCGTATGCCGTCTTCTGCTTG
19	40743611	minus	1552541_19_40743611_40_AKT2_ROI_8_OSSeq	TTGCCCCAAGTAGGGACCTTCCCAAGCCTCCCATGAGCGCAGATCGGAAGAGCGGTTCAGCAGGAATGCCGAGACCGATCTCGTATGCCGTCTTCTGCTTG
19	40743826	minus	AKT2_19_exon_start_40743875:40743914	GGGTGTGCGCCAGGCTGACCTGTGGCATGCACACCACATGAGATCGGAAGAGCGGTTCAGCAGGAATGCCGAGACCGATCTCGTATGCCGTCTTCTGCTT
19	40743893	minus	1552543_19_40743893_40_AKT2_ROI_8_OSSeq	ATTGTCTCGGCTCTTGAGTACTTGCACTCGCGGGACGTGGAGATCGGAAGAGCGGTTCAGCAGGAATGCCGAGACCGATCTCGTATGCCGTCTTCTGCTTG
19	40743958	plus	1552542_19_40743958_40_AKT2_ROI_8_OSSeq	TCCTCTGTGAAGACACGCTCCCGGGACAGGTGGAAGAACAAGATCGGAAGAGCGGTTCAGCAGGAATGCCGAGACCGATCTCGTATGCCGTCTTCTGCTTG
19	40744009	plus	AKT2_19_exon_end_40743958:40743997	AAGGGGTGGGGAGAGGAGGTCAGGCCCCAGCCCACCCACCAGATCGGAAGAGCGGTTCAGCAGGAATGCCGAGACCGATCTCGTATGCCGTCTTCTGCTT
19	40744265	plus	1552544_19_40744265_40_AKT2_ROI_8_OSSeq	AAAGAAGCACACGTCATGACCAAGTAACAATAGGCCATGGAGATCGGAAGAGCGGTTCAGCAGGAATGCCGAGACCGATCTCGTATGCCGTCTTCTGCTTG
19	40744672	minus	1552545_19_40744672_40_AKT2_ROI_7_OSSeq	TTTCAGTGTCATCTAGTGCCCCTCTCCCTTGAGGCAGGCGAGATCGGAAGAGCGGTTCAGCAGGAATGCCGAGACCGATCTCGTATGCCGTCTTCTGCTTG
19	40744762	minus	AKT2_19_exon_start_40744811:40744850	GCTGCCTTGACTTTGCCCTCTGGGGCCTCCTTCTTTAGGGAGATCGGAAGAGCGGTTCAGCAGGAATGCCGAGACCGATCTCGTATGCCGTCTTCTGCTT
19	40744891	plus	AKT2_19_exon_end_40744840:40744879	AAGGCAGCAGGGTGGGAGGTGGGAGGGAGGAGGGCTCTGCAGATCGGAAGAGCGGTTCAGCAGGAATGCCGAGACCGATCTCGTATGCCGTCTTCTGCTT
19	40745035	plus	1552546_19_40745035_40_AKT2_ROI_7_OSSeq	TGCACCTTTTGGGGCATTAAGTGAAGGCATGGCTCTGCGGAGATCGGAAGAGCGGTTCAGCAGGAATGCCGAGACCGATCTCGTATGCCGTCTTCTGCTTG
19	40745773	minus	1552547_19_40745773_40_AKT2_ROI_6_OSSeq	AGTCATCCGAACCAAGACATGTGGTGGGGGTGAGCAGGCTAGATCGGAAGAGCGGTTCAGCAGGAATGCCGAGACCGATCTCGTATGCCGTCTTCTGCTTG
19	40745902	minus	AKT2_19_exon_start_40745951:40745990	CTCCCCTTCCCAGACAGTGTGAGGCCAGCCTTTGGACAGAAGATCGGAAGAGCGGTTCAGCAGGAATGCCGAGACCGATCTCGTATGCCGTCTTCTGCTT
19	40746028	plus	AKT2_19_exon_end_40745977:40746016	ACTGCGGGTGAGGGGCTGGTGGGCAACACCACACCTGCCCAGATCGGAAGAGCGGTTCAGCAGGAATGCCGAGACCGATCTCGTATGCCGTCTTCTGCTT
19	40746130	plus	1552548_19_40746130_40_AKT2_ROI_6_OSSeq	GCAGAAAATCACAGGAGTGAAAAGTGAAAGCCTGCAAACCAGATCGGAAGAGCGGTTCAGCAGGAATGCCGAGACCGATCTCGTATGCCGTCTTCTGCTTG
19	40747558	minus	1552549_19_40747558_40_AKT2_ROI_5_OSSeq	ACCCAGCAGGTACTGTCAAGGGAGGCTGGGGCCTGTTGGGAGATCGGAAGAGCGGTTCAGCAGGAATGCCGAGACCGATCTCGTATGCCGTCTTCTGCTTG
19	40747795	minus	AKT2_19_exon_start_40747844:40747883	CGGGAATTGCGCTCGCGAGCCTCTGTGGGGGCTGCGGTCTAGATCGGAAGAGCGGTTCAGCAGGAATGCCGAGACCGATCTCGTATGCCGTCTTCTGCTT
19	40747841	minus	1552551_19_40747841_40_AKT2_ROI_5_OSSeq	ATGAAGATCCTGCGGAAGGAAGTCATCATTGCCAAGGTGCAGATCGGAAGAGCGGTTCAGCAGGAATGCCGAGACCGATCTCGTATGCCGTCTTCTGCTTG
19	40747918	plus	1552550_19_40747918_40_AKT2_ROI_5_OSSeq	ATGACTTTGCCAAAGGTTCCCTTGCCAAGGAGTTTGAGATAGATCGGAAGAGCGGTTCAGCAGGAATGCCGAGACCGATCTCGTATGCCGTCTTCTGCTTG
19	40747987	plus	AKT2_19_exon_end_40747936:40747975	CAGGGAGAGTGGGGGCAGTCAGCGCCTGGCTCATGGCCCGAGATCGGAAGAGCGGTTCAGCAGGAATGCCGAGACCGATCTCGTATGCCGTCTTCTGCTT
19	40748189	minus	1552553_19_40748189_40_AKT2_ROI_4_OSSeq	TTCGTCCTGGGAGTTGGTGAAGACCTGGCTACCCCCACGTAGATCGGAAGAGCGGTTCAGCAGGAATGCCGAGACCGATCTCGTATGCCGTCTTCTGCTTG
19	40748198	plus	1552552_19_40748198_40_AKT2_ROI_5_OSSeq	TAGCCAGGTCTTCACCAACTCCCAGGACGAACCTGCAGTGAGATCGGAAGAGCGGTTCAGCAGGAATGCCGAGACCGATCTCGTATGCCGTCTTCTGCTTG
19	40748391	minus	AKT2_19_exon_start_40748440:40748479	GGAGCAGGGGTGGGGCTGCCAGCCTGCGGTGCCCCCACCCAGATCGGAAGAGCGGTTCAGCAGGAATGCCGAGACCGATCTCGTATGCCGTCTTCTGCTT
19	40748490	minus	1552555_19_40748490_40_AKT2_ROI_4_OSSeq	ACCCCATGGACTACAAGTGTGGCTCCCCCAGTGACTCCTCAGATCGGAAGAGCGGTTCAGCAGGAATGCCGAGACCGATCTCGTATGCCGTCTTCTGCTTG
19	40748550	plus	1552554_19_40748550_40_AKT2_ROI_4_OSSeq	TTGAGGCTGTTGGCGACCATCTGGATGGCCCGCATCCACTAGATCGGAAGAGCGGTTCAGCAGGAATGCCGAGACCGATCTCGTATGCCGTCTTCTGCTTG
19	40748605	plus	AKT2_19_exon_end_40748554:40748593	ACACACGTGAGTCCCAGCAGCCAGGAGTCCTGGGCCTCAGAGATCGGAAGAGCGGTTCAGCAGGAATGCCGAGACCGATCTCGTATGCCGTCTTCTGCTT
19	40748903	plus	1552556_19_40748903_40_AKT2_ROI_4_OSSeq	AATTAGTCAGGGGTGGCATTCGCCTAATCCCAGCTACTCAAGATCGGAAGAGCGGTTCAGCAGGAATGCCGAGACCGATCTCGTATGCCGTCTTCTGCTTG
19	40760805	minus	1552557_19_40760805_40_AKT2_ROI_3_OSSeq	AGAGCTCGTGAAATGTCTAGACCGCTGGGCCTCGCCTCAAAGATCGGAAGAGCGGTTCAGCAGGAATGCCGAGACCGATCTCGTATGCCGTCTTCTGCTTG
19	40761015	minus	AKT2_19_exon_start_40761064:40761103	GCCTCTGTGTGGCTGCCCTTGAGAGGGAGCAAGCCTGGTGAGATCGGAAGAGCGGTTCAGCAGGAATGCCGAGACCGATCTCGTATGCCGTCTTCTGCTT
19	40761069	minus	1552559_19_40761069_40_AKT2_ROI_3_OSSeq	ACAGTCATCGAGAGGACCTTCCACGTGGATTCTCCAGACGAGATCGGAAGAGCGGTTCAGCAGGAATGCCGAGACCGATCTCGTATGCCGTCTTCTGCTTG
19	40761162	plus	1552558_19_40761162_40_AKT2_ROI_3_OSSeq	TCATCAGCTGGCATTCTGCAGGCAGAGGGAACAGACAGCAAGATCGGAAGAGCGGTTCAGCAGGAATGCCGAGACCGATCTCGTATGCCGTCTTCTGCTTG
19	40761187	plus	AKT2_19_exon_end_40761136:40761175	AGGGAACAGACAGCAGGGGGCTGAGGGGATAGCCCTGCTAAGATCGGAAGAGCGGTTCAGCAGGAATGCCGAGACCGATCTCGTATGCCGTCTTCTGCTT
19	40761423	plus	1552560_19_40761423_40_AKT2_ROI_3_OSSeq	TAGAGGTGTGCAGAAGCTCAGAGGTAGCATCCAACCCAGCAGATCGGAAGAGCGGTTCAGCAGGAATGCCGAGACCGATCTCGTATGCCGTCTTCTGCTTG
19	40762554	minus	1552561_19_40762554_40_AKT2_ROI_2_OSSeq	ATGCATCGCCTCCTTGTGGTTCCAGCTTCTGTCAGCCAGGAGATCGGAAGAGCGGTTCAGCAGGAATGCCGAGACCGATCTCGTATGCCGTCTTCTGCTTG
19	40762783	minus	AKT2_19_exon_start_40762832:40762871	GGATGAGTGGGTCAGTGTTCTGGTGCTCACAGGATGGCTGAGATCGGAAGAGCGGTTCAGCAGGAATGCCGAGACCGATCTCGTATGCCGTCTTCTGCTT
19	40762813	minus	1552563_19_40762813_40_AKT2_ROI_2_OSSeq	AAACAACTTCTCCGTAGCAGGTGTGTCTTGGGATGAGTGGAGATCGGAAGAGCGGTTCAGCAGGAATGCCGAGACCGATCTCGTATGCCGTCTTCTGCTTG
19	40762917	plus	1552562_19_40762917_40_AKT2_ROI_2_OSSeq	TCTTCAGCAGGAAGTACCGTGGCCTCCAGGTCTTGATGTAAGATCGGAAGAGCGGTTCAGCAGGAATGCCGAGACCGATCTCGTATGCCGTCTTCTGCTTG
19	40762972	plus	AKT2_19_exon_end_40762921:40762960	GCAGGAAGGGAGGGAGAGAGGTTAGGACAAGGTTGAGTGAAGATCGGAAGAGCGGTTCAGCAGGAATGCCGAGACCGATCTCGTATGCCGTCTTCTGCTT
19	40763167	plus	1552564_19_40763167_40_AKT2_ROI_2_OSSeq	GTGATCCACAGGTCATGCCTGGCAGGAAGGTGCCAGCAGCAGATCGGAAGAGCGGTTCAGCAGGAATGCCGAGACCGATCTCGTATGCCGTCTTCTGCTTG
19	40770937	minus	1552565_19_40770937_40_AKT2_ROI_1_OSSeq	TGGACTCCTTCAGTGGTCATCTGGGCAGGAGAGCAGGGATAGATCGGAAGAGCGGTTCAGCAGGAATGCCGAGACCGATCTCGTATGCCGTCTTCTGCTTG
19	40771079	minus	AKT2_19_exon_start_40771128:40771167	GCTTTTGCCCGCCAGATTCTTTCTCCCACGCTGGCTCCTCAGATCGGAAGAGCGGTTCAGCAGGAATGCCGAGACCGATCTCGTATGCCGTCTTCTGCTT
19	40771185	plus	AKT2_19_exon_end_40771134:40771173	TGGTACGCTGTCACCTAGCTCGGGACAGCTCAGGGCAGCAAGATCGGAAGAGCGGTTCAGCAGGAATGCCGAGACCGATCTCGTATGCCGTCTTCTGCTT
19	40771295	plus	1552566_19_40771295_40_AKT2_ROI_1_OSSeq	GGATTCCACACCAGCCCCTTCCCTGAGGACGCCGGGCTCTAGATCGGAAGAGCGGTTCAGCAGGAATGCCGAGACCGATCTCGTATGCCGTCTTCTGCTTG
20	39765895	minus	1552567_20_39765895_40_PLCG1_ROI_1_OSSeq	TCAGTCCCGCAGAGCTTTCTCACGCGGCCCCGGACACAGCAGATCGGAAGAGCGGTTCAGCAGGAATGCCGAGACCGATCTCGTATGCCGTCTTCTGCTTG
20	39766371	minus	1552569_20_39766371_40_PLCG1_ROI_1_OSSeq	CGACTTCTTGGAGTAGAACAAAGTCATGACGGTGCCCACCAGATCGGAAGAGCGGTTCAGCAGGAATGCCGAGACCGATCTCGTATGCCGTCTTCTGCTTG
20	39766377	plus	1552568_20_39766377_40_PLCG1_ROI_1_OSSeq	CACCGTCATGACTTTGTTCTACTCCAAGAAGTCGCAGCGAAGATCGGAAGAGCGGTTCAGCAGGAATGCCGAGACCGATCTCGTATGCCGTCTTCTGCTTG
20	39766587	plus	1552755_20_39766587_40_PLCG1_ROI_1_OSSeq	AGCGACTTGGGCAAACTTTCGGGCCCTCCCAGACTCCCTCAGATCGGAAGAGCGGTTCAGCAGGAATGCCGAGACCGATCTCGTATGCCGTCTTCTGCTTG
20	39766741	plus	1552570_20_39766741_40_PLCG1_ROI_1_OSSeq	TTTGCCCTGAGGCCTAAAAATCCTCGCGGGCTGGAGACCTAGATCGGAAGAGCGGTTCAGCAGGAATGCCGAGACCGATCTCGTATGCCGTCTTCTGCTTG
20	39788009	minus	1552571_20_39788009_40_PLCG1_ROI_2_OSSeq	AGATGTCAGAGAGGGCTATATGGGGGAAAGGTGGTTCTGTAGATCGGAAGAGCGGTTCAGCAGGAATGCCGAGACCGATCTCGTATGCCGTCTTCTGCTTG
20	39788234	minus	1552573_20_39788234_40_PLCG1_ROI_2_OSSeq	CGGATCTCCTTAATTTCACGAATGTCAACTAGGAAGGTAGAGATCGGAAGAGCGGTTCAGCAGGAATGCCGAGACCGATCTCGTATGCCGTCTTCTGCTTG
20	39788338	minus	1552575_20_39788338_40_PLCG1_ROI_3_OSSeq	GGCGAAATTCCATTCCATAGAGAATGACAAAGCAATGTGAAGATCGGAAGAGCGGTTCAGCAGGAATGCCGAGACCGATCTCGTATGCCGTCTTCTGCTTG
20	39788369	plus	1552572_20_39788369_40_PLCG1_ROI_2_OSSeq	AATTTCGCCTGAAAACGCTGAGCCTGCAAGGTGGGAGTTAAGATCGGAAGAGCGGTTCAGCAGGAATGCCGAGACCGATCTCGTATGCCGTCTTCTGCTTG
20	39788573	minus	1552577_20_39788573_40_PLCG1_ROI_4_OSSeq	GGTTCTTACCTCTCAATCTGCAGGGGTGTGGGTGCCTGCAAGATCGGAAGAGCGGTTCAGCAGGAATGCCGAGACCGATCTCGTATGCCGTCTTCTGCTTG
20	39788593	plus	1552574_20_39788593_40_PLCG1_ROI_2_OSSeq	CAGATTGAGAGGTAAGAACCACTCCTGAAGGGGTTAGGGCAGATCGGAAGAGCGGTTCAGCAGGAATGCCGAGACCGATCTCGTATGCCGTCTTCTGCTTG
20	39788698	plus	1552576_20_39788698_40_PLCG1_ROI_3_OSSeq	CTGACTGTAGATGGAGAAGTGGCCCTCACCTCAGGCTTCTAGATCGGAAGAGCGGTTCAGCAGGAATGCCGAGACCGATCTCGTATGCCGTCTTCTGCTTG
20	39788937	plus	1552578_20_39788937_40_PLCG1_ROI_4_OSSeq	ACGTGTAGCTTTCTGCACAAAGTCCTCTGGTGGCCTTGGTAGATCGGAAGAGCGGTTCAGCAGGAATGCCGAGACCGATCTCGTATGCCGTCTTCTGCTTG
20	39790903	minus	1552579_20_39790903_40_PLCG1_ROI_5_OSSeq	TGAGGTTAGTCCCTTCCTTTCTTTGGACCTCAGTTCCTCAAGATCGGAAGAGCGGTTCAGCAGGAATGCCGAGACCGATCTCGTATGCCGTCTTCTGCTTG
20	39791166	minus	1552581_20_39791166_40_PLCG1_ROI_6_OSSeq	ATCTACAGACAGCCCTGGGTGGCACTTACCGTCAGCCGCTAGATCGGAAGAGCGGTTCAGCAGGAATGCCGAGACCGATCTCGTATGCCGTCTTCTGCTTG
20	39791265	plus	1552580_20_39791265_40_PLCG1_ROI_5_OSSeq	TGCTCTATACCATGCAGGACCTGGAGCAGCGCAGCGGGGAAGATCGGAAGAGCGGTTCAGCAGGAATGCCGAGACCGATCTCGTATGCCGTCTTCTGCTTG
20	39791449	minus	1552583_20_39791449_40_PLCG1_ROI_7_OSSeq	AAGAACTGGAGAAATGGCACCCAAAAGCCCCTAAGCAGGGAGATCGGAAGAGCGGTTCAGCAGGAATGCCGAGACCGATCTCGTATGCCGTCTTCTGCTTG
20	39791526	plus	1552582_20_39791526_40_PLCG1_ROI_6_OSSeq	TGCCTTCTTACTAGCCCATTTCCCACATGGCCTCCCAGGGAGATCGGAAGAGCGGTTCAGCAGGAATGCCGAGACCGATCTCGTATGCCGTCTTCTGCTTG
20	39791718	minus	1552585_20_39791718_40_PLCG1_ROI_8_OSSeq	ACAGCTTCCCAGAATGGTCCAGCATGGTTCCCTACTCCCAAGATCGGAAGAGCGGTTCAGCAGGAATGCCGAGACCGATCTCGTATGCCGTCTTCTGCTTG
20	39791794	minus	1552587_20_39791794_40_PLCG1_ROI_9_OSSeq	GAGAAGGTAAGCTAGCTAGTATGGTCAACAGACAACAAGGAGATCGGAAGAGCGGTTCAGCAGGAATGCCGAGACCGATCTCGTATGCCGTCTTCTGCTTG
20	39791805	plus	1552584_20_39791805_40_PLCG1_ROI_7_OSSeq	GTTGACCATACTAGCTAGCTTACCTTCTCTCCCTGCAGGGAGATCGGAAGAGCGGTTCAGCAGGAATGCCGAGACCGATCTCGTATGCCGTCTTCTGCTTG
20	39791993	minus	1552589_20_39791993_40_PLCG1_ROI_9_OSSeq	AACAGCCCACAGCTCCTGATGGGGTAGGGAGGGCAGGGGAAGATCGGAAGAGCGGTTCAGCAGGAATGCCGAGACCGATCTCGTATGCCGTCTTCTGCTTG
20	39792070	minus	1552591_20_39792070_40_PLCG1_ROI_10_OSSeq	AAGAAGTATGGCTCCTCGATCTCTCGTAAGGGGTCTCGGAAGATCGGAAGAGCGGTTCAGCAGGAATGCCGAGACCGATCTCGTATGCCGTCTTCTGCTTG
20	39792090	plus	1552586_20_39792090_40_PLCG1_ROI_8_OSSeq	ATCGAGGAGCCATACTTCTTCCTGGATGAGGTGAGCCCGAAGATCGGAAGAGCGGTTCAGCAGGAATGCCGAGACCGATCTCGTATGCCGTCTTCTGCTTG
20	39792153	plus	1552588_20_39792153_40_PLCG1_ROI_9_OSSeq	AGAATGAGTAGGGGTGACCAGGACCCCACCCGGGCTCCAGAGATCGGAAGAGCGGTTCAGCAGGAATGCCGAGACCGATCTCGTATGCCGTCTTCTGCTTG
20	39792333	minus	1552593_20_39792333_40_PLCG1_ROI_10_OSSeq	GAACAGGAAGGTGACAAACTGTCCAGAAACATGTGGAAGGAGATCGGAAGAGCGGTTCAGCAGGAATGCCGAGACCGATCTCGTATGCCGTCTTCTGCTTG
20	39792353	plus	1552590_20_39792353_40_PLCG1_ROI_9_OSSeq	AGTTTGTCACCTTCCTGTTCTCCAAAGAGAACAGTGTGTGAGATCGGAAGAGCGGTTCAGCAGGAATGCCGAGACCGATCTCGTATGCCGTCTTCTGCTTG
20	39792402	minus	1552595_20_39792402_40_PLCG1_ROI_11_OSSeq	AAGAGGGTTGTTCATGGTGTCCGGGCATACTGCATCCAGCAGATCGGAAGAGCGGTTCAGCAGGAATGCCGAGACCGATCTCGTATGCCGTCTTCTGCTTG
20	39792427	plus	1552592_20_39792427_40_PLCG1_ROI_10_OSSeq	ATGAACAACCCTCTTTCCCACTACTGGATCTCCTCCTCGCAGATCGGAAGAGCGGTTCAGCAGGAATGCCGAGACCGATCTCGTATGCCGTCTTCTGCTTG
20	39792524	minus	1552597_20_39792524_40_PLCG1_ROI_12_OSSeq	TACCTGGATAGGCAAGGAGAGGCAGGTAGGTATGGTCAGAAGATCGGAAGAGCGGTTCAGCAGGAATGCCGAGACCGATCTCGTATGCCGTCTTCTGCTTG
20	39792695	plus	1552594_20_39792695_40_PLCG1_ROI_10_OSSeq	TTGACCATGGTGATGTTGCTCCCCAGTGGACTGCTGGGACAGATCGGAAGAGCGGTTCAGCAGGAATGCCGAGACCGATCTCGTATGCCGTCTTCTGCTTG
20	39792724	minus	1552599_20_39792724_40_PLCG1_ROI_12_OSSeq	TGGTAAATAACTGGCATCCCATCCGGGCCGTCCCAGCAGTAGATCGGAAGAGCGGTTCAGCAGGAATGCCGAGACCGATCTCGTATGCCGTCTTCTGCTTG
20	39792754	plus	1552596_20_39792754_40_PLCG1_ROI_11_OSSeq	TTATTTACCATGGGCACACCCTTACCACCAAGATCAAGTTAGATCGGAAGAGCGGTTCAGCAGGAATGCCGAGACCGATCTCGTATGCCGTCTTCTGCTTG
20	39792886	plus	1552598_20_39792886_40_PLCG1_ROI_12_OSSeq	TCTCTCGTTCTAGAGGGACAGAGGGCAGAAAGACTCCTCAAGATCGGAAGAGCGGTTCAGCAGGAATGCCGAGACCGATCTCGTATGCCGTCTTCTGCTTG
20	39793075	plus	1552600_20_39793075_40_PLCG1_ROI_12_OSSeq	AGACTGTAGAACACATGCTCTTCTCATCTTCAGAAAACATAGATCGGAAGAGCGGTTCAGCAGGAATGCCGAGACCGATCTCGTATGCCGTCTTCTGCTTG
20	39793341	minus	1552601_20_39793341_40_PLCG1_ROI_13_OSSeq	AAAGGGTGGCAACTGATGCAGTCCCGAGCTGGCCCAATTAAGATCGGAAGAGCGGTTCAGCAGGAATGCCGAGACCGATCTCGTATGCCGTCTTCTGCTTG
20	39793603	minus	1552603_20_39793603_40_PLCG1_ROI_13_OSSeq	GAAGTATTGGGCCATGTTTCTCTGCTGGGCAATGCTGCAGAGATCGGAAGAGCGGTTCAGCAGGAATGCCGAGACCGATCTCGTATGCCGTCTTCTGCTTG
20	39793708	plus	1552602_20_39793708_40_PLCG1_ROI_13_OSSeq	ACCCAACCAGCTTAAGAGGAAGATCCTCATCAAGGTGGGGAGATCGGAAGAGCGGTTCAGCAGGAATGCCGAGACCGATCTCGTATGCCGTCTTCTGCTTG
20	39793899	minus	1552609_20_39793899_40_PLCG1_ROI_15_OSSeq	CATCATGGATGTAGGCACCTCCTCGTAGGCACTGCCCTCAAGATCGGAAGAGCGGTTCAGCAGGAATGCCGAGACCGATCTCGTATGCCGTCTTCTGCTTG
20	39793903	minus	1552607_20_39793903_40_PLCG1_ROI_14_OSSeq	AGTACATCATGGATGTAGGCACCTCCTCGTAGGCACTGCCAGATCGGAAGAGCGGTTCAGCAGGAATGCCGAGACCGATCTCGTATGCCGTCTTCTGCTTG
20	39793962	plus	1552604_20_39793962_40_PLCG1_ROI_13_OSSeq	CTCTATCAAGAATGGCATCCTCTACCTGGAGGACCCTGTGAGATCGGAAGAGCGGTTCAGCAGGAATGCCGAGACCGATCTCGTATGCCGTCTTCTGCTTG
20	39794088	minus	1552611_20_39794088_40_PLCG1_ROI_15_OSSeq	TTGCTGCTGGTCAGAACAAAGTAGTGGGGATACCATTCCTAGATCGGAAGAGCGGTTCAGCAGGAATGCCGAGACCGATCTCGTATGCCGTCTTCTGCTTG
20	39794247	plus	1552608_20_39794247_40_PLCG1_ROI_14_OSSeq	ACAGTATCTTTGCTGTTGCCTTCCCCTGACAGGTCAGCAGAGATCGGAAGAGCGGTTCAGCAGGAATGCCGAGACCGATCTCGTATGCCGTCTTCTGCTTG
20	39794283	minus	1552615_20_39794283_40_PLCG1_ROI_16_OSSeq	TGGAACCACTTCTCATTGGAGTGCAGCTCTGTGCTGCTGCAGATCGGAAGAGCGGTTCAGCAGGAATGCCGAGACCGATCTCGTATGCCGTCTTCTGCTTG
20	39794450	plus	1552612_20_39794450_40_PLCG1_ROI_15_OSSeq	TACACGCTCTCTTTCTGGTAACACTTCCCATGCAGATGCGAGATCGGAAGAGCGGTTCAGCAGGAATGCCGAGACCGATCTCGTATGCCGTCTTCTGCTTG
20	39794627	minus	1552617_20_39794627_40_PLCG1_ROI_17_OSSeq	CAAATGAACCGAAAAGGGAGGGGTATGGGGGGGGGGTGAGAGATCGGAAGAGCGGTTCAGCAGGAATGCCGAGACCGATCTCGTATGCCGTCTTCTGCTTG
20	39794647	plus	1552616_20_39794647_40_PLCG1_ROI_16_OSSeq	CTCCCTTTTCGGTTCATTTGAAGCCCACACCTTTGGTTCAAGATCGGAAGAGCGGTTCAGCAGGAATGCCGAGACCGATCTCGTATGCCGTCTTCTGCTTG
20	39794869	minus	1552621_20_39794869_40_PLCG1_ROI_18_OSSeq	TCTGTCAAGAAGAACTTGGGGGTCCCAGCATCTTGCCGGGAGATCGGAAGAGCGGTTCAGCAGGAATGCCGAGACCGATCTCGTATGCCGTCTTCTGCTTG
20	39794943	minus	1552619_20_39794943_40_PLCG1_ROI_17_OSSeq	CAAACTCATTACAGCGCAGGGGCACCTGCTGGTAGTGCGTAGATCGGAAGAGCGGTTCAGCAGGAATGCCGAGACCGATCTCGTATGCCGTCTTCTGCTTG
20	39794980	plus	1552618_20_39794980_40_PLCG1_ROI_17_OSSeq	TTGAGATGCGACTTTCAGAGCCTGTCCCACAGACCAACGCAGATCGGAAGAGCGGTTCAGCAGGAATGCCGAGACCGATCTCGTATGCCGTCTTCTGCTTG
20	39795124	minus	1552623_20_39795124_40_PLCG1_ROI_18_OSSeq	ATTAGCATGTGCTCAGCCTGTGCTCTGGTCAGGCTCGCGTAGATCGGAAGAGCGGTTCAGCAGGAATGCCGAGACCGATCTCGTATGCCGTCTTCTGCTTG
20	39795218	plus	1552622_20_39795218_40_PLCG1_ROI_18_OSSeq	ATATGCCATCTCTTTCCGGTGAGGGGTGTGGCACTGGGTTAGATCGGAAGAGCGGTTCAGCAGGAATGCCGAGACCGATCTCGTATGCCGTCTTCTGCTTG
20	39795303	plus	1552620_20_39795303_40_PLCG1_ROI_17_OSSeq	TTTTGTCCTTGTGAAGGGCTGAGGGCAAGATCAAGCATTGAGATCGGAAGAGCGGTTCAGCAGGAATGCCGAGACCGATCTCGTATGCCGTCTTCTGCTTG
20	39795366	minus	1552627_20_39795366_40_PLCG1_ROI_19_OSSeq	TCAACAAGGCTGTCGAACTCCGAGTTCCCTAGCATCACTGAGATCGGAAGAGCGGTTCAGCAGGAATGCCGAGACCGATCTCGTATGCCGTCTTCTGCTTG
20	39795484	plus	1552624_20_39795484_40_PLCG1_ROI_18_OSSeq	GAAGATTGGCACAGCTGTGAGGGGGCTGTGGTAGACGGGGAGATCGGAAGAGCGGTTCAGCAGGAATGCCGAGACCGATCTCGTATGCCGTCTTCTGCTTG
20	39795726	plus	1552628_20_39795726_40_PLCG1_ROI_19_OSSeq	TCCTCATGAGTCAAGATGTGGAGTGAGGAGGTTCTGGGGCAGATCGGAAGAGCGGTTCAGCAGGAATGCCGAGACCGATCTCGTATGCCGTCTTCTGCTTG
20	39796353	minus	1552629_20_39796353_40_PLCG1_ROI_20_OSSeq	AAACTTGCACCTGATCCACAGGGATCCTTCGACCTCAGTAAGATCGGAAGAGCGGTTCAGCAGGAATGCCGAGACCGATCTCGTATGCCGTCTTCTGCTTG
20	39796701	plus	1552630_20_39796701_40_PLCG1_ROI_20_OSSeq	TTGTGAGAGATGTGTGGTTGGTGAGCGACCGCAGGTCTCCAGATCGGAAGAGCGGTTCAGCAGGAATGCCGAGACCGATCTCGTATGCCGTCTTCTGCTTG
20	39797189	minus	1552631_20_39797189_40_PLCG1_ROI_21_OSSeq	CTCCAGGACAGATATGATCAGAGAGGCAGGGCCTCTGCCAAGATCGGAAGAGCGGTTCAGCAGGAATGCCGAGACCGATCTCGTATGCCGTCTTCTGCTTG
20	39797392	minus	1552633_20_39797392_40_PLCG1_ROI_21_OSSeq	AGTCAAAGAGGGCTTTGACTGCACACTGCAGAGGTGAGAAAGATCGGAAGAGCGGTTCAGCAGGAATGCCGAGACCGATCTCGTATGCCGTCTTCTGCTTG
20	39797565	plus	1552632_20_39797565_40_PLCG1_ROI_21_OSSeq	CCCAAAGACATGCATTTGTGATGTGCTTGTCTCCTGTGTGAGATCGGAAGAGCGGTTCAGCAGGAATGCCGAGACCGATCTCGTATGCCGTCTTCTGCTTG
20	39797621	minus	1552635_20_39797621_40_PLCG1_ROI_22_OSSeq	TATCCTTTGGTAGGGGTTCCCATGCCTAAGCCAGGGTGAGAGATCGGAAGAGCGGTTCAGCAGGAATGCCGAGACCGATCTCGTATGCCGTCTTCTGCTTG
20	39797753	plus	1552634_20_39797753_40_PLCG1_ROI_21_OSSeq	TGGTTCCCATCAAACTACGTGGAAGAGATGGTCAACCCCGAGATCGGAAGAGCGGTTCAGCAGGAATGCCGAGACCGATCTCGTATGCCGTCTTCTGCTTG
20	39797981	plus	1552636_20_39797981_40_PLCG1_ROI_22_OSSeq	TACATTTGGCAGTCACAGGTACACCCACAAGATGTATTTGAGATCGGAAGAGCGGTTCAGCAGGAATGCCGAGACCGATCTCGTATGCCGTCTTCTGCTTG
20	39797985	minus	1552637_20_39797985_40_PLCG1_ROI_23_OSSeq	GGGACAAATACATCTTGTGGGTGTACCTGTGACTGCCAAAAGATCGGAAGAGCGGTTCAGCAGGAATGCCGAGACCGATCTCGTATGCCGTCTTCTGCTTG
20	39798346	plus	1552638_20_39798346_40_PLCG1_ROI_23_OSSeq	TTTGACCCCTGCATGTTTACCTATGCCAGGCACTGGGGAAAGATCGGAAGAGCGGTTCAGCAGGAATGCCGAGACCGATCTCGTATGCCGTCTTCTGCTTG
20	39798552	minus	1552639_20_39798552_40_PLCG1_ROI_24_OSSeq	TGACGACGCTACAACTCAAACAAGTCACTGCTGGTTGTGGAGATCGGAAGAGCGGTTCAGCAGGAATGCCGAGACCGATCTCGTATGCCGTCTTCTGCTTG
20	39798752	minus	1552641_20_39798752_40_PLCG1_ROI_24_OSSeq	AAGACGAAGAGCCGGTTGTTCTTGCCCTCAGGACGGATGGAGATCGGAAGAGCGGTTCAGCAGGAATGCCGAGACCGATCTCGTATGCCGTCTTCTGCTTG
20	39798912	plus	1552640_20_39798912_40_PLCG1_ROI_24_OSSeq	GAGATTCTGCTGGAACCTTCTGGGGGGCAGTGTGTGGGCCAGATCGGAAGAGCGGTTCAGCAGGAATGCCGAGACCGATCTCGTATGCCGTCTTCTGCTTG
20	39799111	plus	1552642_20_39799111_40_PLCG1_ROI_24_OSSeq	TTTGAGATACTGATGGGTCGTTGAAGTGGGTCTGCTTAGTAGATCGGAAGAGCGGTTCAGCAGGAATGCCGAGACCGATCTCGTATGCCGTCTTCTGCTTG
20	39800655	minus	1552643_20_39800655_40_PLCG1_ROI_25_OSSeq	ACACCCAACAGTAAATGAGGGAGCTCTGTCCTCAGCCTCAAGATCGGAAGAGCGGTTCAGCAGGAATGCCGAGACCGATCTCGTATGCCGTCTTCTGCTTG
20	39800861	minus	1552645_20_39800861_40_PLCG1_ROI_26_OSSeq	TAGACGACAAGTTCAGAGAGCTCCAGGGCAATCTTCTTCCAGATCGGAAGAGCGGTTCAGCAGGAATGCCGAGACCGATCTCGTATGCCGTCTTCTGCTTG
20	39801030	plus	1552644_20_39801030_40_PLCG1_ROI_25_OSSeq	GCTCTGTAAGTGTTTTCCCTGTTTGGCCCAGAGATTGGCAAGATCGGAAGAGCGGTTCAGCAGGAATGCCGAGACCGATCTCGTATGCCGTCTTCTGCTTG
20	39801137	minus	1552647_20_39801137_40_PLCG1_ROI_26_OSSeq	CTGCAGTCGATTGTACTGAAGGAACTTCTTGCCTTTGGCCAGATCGGAAGAGCGGTTCAGCAGGAATGCCGAGACCGATCTCGTATGCCGTCTTCTGCTTG
20	39801219	plus	1552646_20_39801219_40_PLCG1_ROI_26_OSSeq	AACTACGATCCTTTGCCCATGTGGATCTGTGGCAGTCAGCAGATCGGAAGAGCGGTTCAGCAGGAATGCCGAGACCGATCTCGTATGCCGTCTTCTGCTTG
20	39801349	minus	1552651_20_39801349_40_PLCG1_ROI_27_OSSeq	GTTCATCTGCATAGGCTTGTCTGGAAGAGGCAGATTATGGAGATCGGAAGAGCGGTTCAGCAGGAATGCCGAGACCGATCTCGTATGCCGTCTTCTGCTTG
20	39801498	plus	1552648_20_39801498_40_PLCG1_ROI_26_OSSeq	CATGTGCCATCTCTATTGAGGTGGGTGCTGCTCATCTGGGAGATCGGAAGAGCGGTTCAGCAGGAATGCCGAGACCGATCTCGTATGCCGTCTTCTGCTTG
20	39801702	plus	1552652_20_39801702_40_PLCG1_ROI_27_OSSeq	AGAGCCATGGTGTGACTTGTTCTGATGACTTGTTTTGTTCAGATCGGAAGAGCGGTTCAGCAGGAATGCCGAGACCGATCTCGTATGCCGTCTTCTGCTTG
20	39801802	minus	1552653_20_39801802_40_PLCG1_ROI_28_OSSeq	CCATGTGAGTTTTGCAATCTACTTCATGTTAAATCCATTAAGATCGGAAGAGCGGTTCAGCAGGAATGCCGAGACCGATCTCGTATGCCGTCTTCTGCTTG
20	39802064	minus	1552655_20_39802064_40_PLCG1_ROI_28_OSSeq	ACAATGCCTCGGCCATTCTTTGGCAGATGTCGGGCCCCCAAGATCGGAAGAGCGGTTCAGCAGGAATGCCGAGACCGATCTCGTATGCCGTCTTCTGCTTG
20	39802159	plus	1552654_20_39802159_40_PLCG1_ROI_28_OSSeq	AAGACAGAGTTTGTGGGTCAGTCTGTCTTCCCAGTCATCCAGATCGGAAGAGCGGTTCAGCAGGAATGCCGAGACCGATCTCGTATGCCGTCTTCTGCTTG
20	39802275	minus	1552659_20_39802275_40_PLCG1_ROI_29_OSSeq	TACAGGGTTGAGTCCATTGTCCACTGTGAAGGCAACGACAAGATCGGAAGAGCGGTTCAGCAGGAATGCCGAGACCGATCTCGTATGCCGTCTTCTGCTTG
20	39802366	minus	1552661_20_39802366_40_PLCG1_ROI_30_OSSeq	GGTCACTAAACATGTCTTCCTCATACACCACGAAGCGCAGAGATCGGAAGAGCGGTTCAGCAGGAATGCCGAGACCGATCTCGTATGCCGTCTTCTGCTTG
20	39802424	plus	1552656_20_39802424_40_PLCG1_ROI_28_OSSeq	CTACTTTCCCAGTAAAAGGCCTGAAGACAGGTGAGGACCAAGATCGGAAGAGCGGTTCAGCAGGAATGCCGAGACCGATCTCGTATGCCGTCTTCTGCTTG
20	39802566	minus	1552663_20_39802566_40_PLCG1_ROI_31_OSSeq	AGGTCCTCACTGTAGTTGTTCTTCAAAGGCACTGCTCTGTAGATCGGAAGAGCGGTTCAGCAGGAATGCCGAGACCGATCTCGTATGCCGTCTTCTGCTTG
20	39802635	plus	1552660_20_39802635_40_PLCG1_ROI_29_OSSeq	ACATTTTCCCTGCCAAGGTATCTGCAGCAGGGGTGGGCTGAGATCGGAAGAGCGGTTCAGCAGGAATGCCGAGACCGATCTCGTATGCCGTCTTCTGCTTG
20	39802729	plus	1552662_20_39802729_40_PLCG1_ROI_30_OSSeq	TCATTGACCCTCTTGTGCACCTGGCTTCGTTGAAGCAGGAAGATCGGAAGAGCGGTTCAGCAGGAATGCCGAGACCGATCTCGTATGCCGTCTTCTGCTTG
20	39802846	minus	1552665_20_39802846_40_PLCG1_ROI_31_OSSeq	TGCTGGTAGCGGGATTCAAAGGAGCCTTCCCGGGCTCGGCAGATCGGAAGAGCGGTTCAGCAGGAATGCCGAGACCGATCTCGTATGCCGTCTTCTGCTTG
20	39802909	minus	1552667_20_39802909_40_PLCG1_ROI_32_OSSeq	CGTTCTCGACTGTCAAAATGGTCTGCGAGATGCTCCTGGGAGATCGGAAGAGCGGTTCAGCAGGAATGCCGAGACCGATCTCGTATGCCGTCTTCTGCTTG
20	39802924	plus	1552664_20_39802924_40_PLCG1_ROI_31_OSSeq	CAGACCATTTTGACAGTCGAGAACGAAGGTGAGGAAGATGAGATCGGAAGAGCGGTTCAGCAGGAATGCCGAGACCGATCTCGTATGCCGTCTTCTGCTTG
20	39803207	plus	1552666_20_39803207_40_PLCG1_ROI_31_OSSeq	AACTGGGTTCTTTGGAAGCAGCCCCCTGTGGCGGCCTTCCAGATCGGAAGAGCGGTTCAGCAGGAATGCCGAGACCGATCTCGTATGCCGTCTTCTGCTTG
20	39803270	plus	1552668_20_39803270_40_PLCG1_ROI_32_OSSeq	ATTCCAGCAGTGAATGCTAGACAGAAACCAAGCCATTAATAGATCGGAAGAGCGGTTCAGCAGGAATGCCGAGACCGATCTCGTATGCCGTCTTCTGCTTG
22	22123227	minus	1552669_22_22123227_40_MAPK1_ROI_8_OSSeq	CTCTCAAGGGTAGTGAATGTGATTATTTGGAAACAACTTTAGATCGGAAGAGCGGTTCAGCAGGAATGCCGAGACCGATCTCGTATGCCGTCTTCTGCTTG
22	22123430	minus	1552671_22_22123430_40_MAPK1_ROI_8_OSSeq	ATACAGTGAGCTCTAGCAAGGGAGGCGCTGCCTTTTGTTTAGATCGGAAGAGCGGTTCAGCAGGAATGCCGAGACCGATCTCGTATGCCGTCTTCTGCTTG
22	22123587	plus	1552670_22_22123587_40_MAPK1_ROI_8_OSSeq	TTGAATGGTGCTTCGGCGATGGGCTTTAAAAGAAAACAAAAGATCGGAAGAGCGGTTCAGCAGGAATGCCGAGACCGATCTCGTATGCCGTCTTCTGCTTG
22	22126891	minus	1552672_22_22126891_40_MAPK1_ROI_7_OSSeq	CGGGGTAAACGCATGTATAAAGGGGACAGCTGCACCAGTAAGATCGGAAGAGCGGTTCAGCAGGAATGCCGAGACCGATCTCGTATGCCGTCTTCTGCTTG
22	22127098	minus	1552674_22_22127098_40_MAPK1_ROI_7_OSSeq	TGCTTCAGGGACATAGATCAGCCAGCAGTGGACCAACCATAGATCGGAAGAGCGGTTCAGCAGGAATGCCGAGACCGATCTCGTATGCCGTCTTCTGCTTG
22	22127253	plus	1552673_22_22127253_40_MAPK1_ROI_7_OSSeq	TTGTCCAATAAGTCCAGAGCTATAAAGAGAAAGGTTTTGCAGATCGGAAGAGCGGTTCAGCAGGAATGCCGAGACCGATCTCGTATGCCGTCTTCTGCTTG
22	22127458	plus	1552675_22_22127458_40_MAPK1_ROI_7_OSSeq	TGACAATTGCAGACCGCAAACAAAAACACTGGCACTACTTAGATCGGAAGAGCGGTTCAGCAGGAATGCCGAGACCGATCTCGTATGCCGTCTTCTGCTTG
22	22142347	minus	1552676_22_22142347_40_MAPK1_ROI_6_OSSeq	AAACAGTGGCAGTGCAGTAAGGGAACCTGGTAATGACGGTAGATCGGAAGAGCGGTTCAGCAGGAATGCCGAGACCGATCTCGTATGCCGTCTTCTGCTTG
22	22142480	minus	1552678_22_22142480_40_MAPK1_ROI_6_OSSeq	TTTCTTAGGCTTAGCTTCGCGTTTATTTGTTAAATTGTTAAGATCGGAAGAGCGGTTCAGCAGGAATGCCGAGACCGATCTCGTATGCCGTCTTCTGCTTG
22	22142708	plus	1552677_22_22142708_40_MAPK1_ROI_6_OSSeq	TCAGGACCAAGGTAAATGACTACACACCATCAACTCTGAGAGATCGGAAGAGCGGTTCAGCAGGAATGCCGAGACCGATCTCGTATGCCGTCTTCTGCTTG
22	22142717	minus	1552680_22_22142717_40_MAPK1_ROI_5_OSSeq	TCATTCCGACTCAGAGTTGATGGTGTGTAGTCATTTACCTAGATCGGAAGAGCGGTTCAGCAGGAATGCCGAGACCGATCTCGTATGCCGTCTTCTGCTTG
22	22142862	plus	1552679_22_22142862_40_MAPK1_ROI_6_OSSeq	AATTCACACCTACCACAGGTTAAAGAGTATATTAGAACTCAGATCGGAAGAGCGGTTCAGCAGGAATGCCGAGACCGATCTCGTATGCCGTCTTCTGCTTG
22	22142953	minus	1552682_22_22142953_40_MAPK1_ROI_5_OSSeq	CACATTTTGGGTAAGGTTCCCGAGCCCTTCAGGAGCTAGAAGATCGGAAGAGCGGTTCAGCAGGAATGCCGAGACCGATCTCGTATGCCGTCTTCTGCTTG
22	22143077	plus	1552681_22_22143077_40_MAPK1_ROI_5_OSSeq	ATCAATGGACTTGGTGTAGCCCTGCAGGAGAAAGAGAGAAAGATCGGAAGAGCGGTTCAGCAGGAATGCCGAGACCGATCTCGTATGCCGTCTTCTGCTTG
22	22143319	plus	1552683_22_22143319_40_MAPK1_ROI_5_OSSeq	AGTTGATTAACTTGGGCTGGGCACAGTGGCTAATGCCTGTAGATCGGAAGAGCGGTTCAGCAGGAATGCCGAGACCGATCTCGTATGCCGTCTTCTGCTTG
22	22153011	minus	1552684_22_22153011_40_MAPK1_ROI_4_OSSeq	CTACAGAGTGCACCGCTACACCTGGCTAATTTTTTTTTTTAGATCGGAAGAGCGGTTCAGCAGGAATGCCGAGACCGATCTCGTATGCCGTCTTCTGCTTG
22	22153316	minus	1552686_22_22153316_40_MAPK1_ROI_4_OSSeq	AGAATATGTGGCCACACGTTGGTACAGGGCTCCAGAAATTAGATCGGAAGAGCGGTTCAGCAGGAATGCCGAGACCGATCTCGTATGCCGTCTTCTGCTTG
22	22153371	plus	1552685_22_22153371_40_MAPK1_ROI_4_OSSeq	TGATCATGGTCTGGATCTGCAACACGGGCCAGGCCAAAGTAGATCGGAAGAGCGGTTCAGCAGGAATGCCGAGACCGATCTCGTATGCCGTCTTCTGCTTG
22	22153675	plus	1552687_22_22153675_40_MAPK1_ROI_4_OSSeq	CAAAGCAATCTCAATAGGTGAATTGACAAAAACTGTTCTGAGATCGGAAGAGCGGTTCAGCAGGAATGCCGAGACCGATCTCGTATGCCGTCTTCTGCTTG
22	22159937	minus	1552688_22_22159937_40_MAPK1_ROI_3_OSSeq	CTTATCCCATTGCTCCTTTCTCCCCAGAGATACCTTTTTTAGATCGGAAGAGCGGTTCAGCAGGAATGCCGAGACCGATCTCGTATGCCGTCTTCTGCTTG
22	22160173	minus	1552690_22_22160173_40_MAPK1_ROI_3_OSSeq	TCCATTCAGCTAACGTTCTGCACCGTGACCTCAAGCCTTCAGATCGGAAGAGCGGTTCAGCAGGAATGCCGAGACCGATCTCGTATGCCGTCTTCTGCTTG
22	22160296	plus	1552689_22_22160296_40_MAPK1_ROI_3_OSSeq	AGATCTGTTTCCATGAGGTCCTGTACTATATATCTGTTTGAGATCGGAAGAGCGGTTCAGCAGGAATGCCGAGACCGATCTCGTATGCCGTCTTCTGCTTG
22	22160539	plus	1552691_22_22160539_40_MAPK1_ROI_3_OSSeq	CAGGCATTCCAGCATTACATCTGACTGATGCGGCTATGGGAGATCGGAAGAGCGGTTCAGCAGGAATGCCGAGACCGATCTCGTATGCCGTCTTCTGCTTG
22	22161723	minus	1552692_22_22161723_40_MAPK1_ROI_2_OSSeq	TTCTGTCCAAGGGATGGTTTGTTGTGATGATGAAAAGGTAAGATCGGAAGAGCGGTTCAGCAGGAATGCCGAGACCGATCTCGTATGCCGTCTTCTGCTTG
22	22161997	minus	1552694_22_22161997_40_MAPK1_ROI_2_OSSeq	AATCTTACTGCGCTTCAGACATGAGAACATCATTGGAATCAGATCGGAAGAGCGGTTCAGCAGGAATGCCGAGACCGATCTCGTATGCCGTCTTCTGCTTG
22	22162082	plus	1552693_22_22162082_40_MAPK1_ROI_2_OSSeq	GGGCTGATTTTCTTGATAGCTACTCGAACTTTGTTGACATAGATCGGAAGAGCGGTTCAGCAGGAATGCCGAGACCGATCTCGTATGCCGTCTTCTGCTTG
22	22162358	plus	1552695_22_22162358_40_MAPK1_ROI_2_OSSeq	CTGTTAACTGGGTGAAAGTCTTGCCTTTATAAACCCAGAAAGATCGGAAGAGCGGTTCAGCAGGAATGCCGAGACCGATCTCGTATGCCGTCTTCTGCTTG
22	22221244	minus	1552696_22_22221244_40_MAPK1_ROI_1_OSSeq	CCCCTCAATTTGCTAGTATCATGGCCTTCTTTTGGACTTTAGATCGGAAGAGCGGTTCAGCAGGAATGCCGAGACCGATCTCGTATGCCGTCTTCTGCTTG
22	22221619	minus	1552697_22_22221619_40_MAPK1_ROI_1_OSSeq	TACACCAACCTCTCGTACATCGGCGAGGGCGCCTACGGCAAGATCGGAAGAGCGGTTCAGCAGGAATGCCGAGACCGATCTCGTATGCCGTCTTCTGCTTG
22	22222001	plus	1552698_22_22222001_40_MAPK1_ROI_1_OSSeq	AAGAAGTGTGCATGCGGATTGGTTCCTCGCGGCTGGGGGCAGATCGGAAGAGCGGTTCAGCAGGAATGCCGAGACCGATCTCGTATGCCGTCTTCTGCTTG
X	47422230	minus	1552699_X_47422230_40_ARAF_ROI_1_OSSeq	GATAGTCTAGAAGCAAAGTGGCAGGGGACAAAATAAAATTAGATCGGAAGAGCGGTTCAGCAGGAATGCCGAGACCGATCTCGTATGCCGTCTTCTGCTTG
X	47422414	minus	1552701_X_47422414_40_ARAF_ROI_2_OSSeq	TTGCTTGTTGGGCAGGTATACTTTGACGGTGCCCACTGCCAGATCGGAAGAGCGGTTCAGCAGGAATGCCGAGACCGATCTCGTATGCCGTCTTCTGCTTG
X	47422561	minus	1552703_X_47422561_40_ARAF_ROI_2_OSSeq	GTCCTCAATGCCCAACAGAAGCGCAGCTGATGTTCCCATCAGATCGGAAGAGCGGTTCAGCAGGAATGCCGAGACCGATCTCGTATGCCGTCTTCTGCTTG
X	47422591	plus	1552700_X_47422591_40_ARAF_ROI_1_OSSeq	CATTGAGGACCCCTACATCTGCACATACACACAGGTGACTAGATCGGAAGAGCGGTTCAGCAGGAATGCCGAGACCGATCTCGTATGCCGTCTTCTGCTTG
X	47422778	plus	1552702_X_47422778_40_ARAF_ROI_2_OSSeq	CCCTCCTCAGTCATTTGATTCCTTCTGTACTTTATCACAGAGATCGGAAGAGCGGTTCAGCAGGAATGCCGAGACCGATCTCGTATGCCGTCTTCTGCTTG
X	47422921	plus	1552704_X_47422921_40_ARAF_ROI_2_OSSeq	CAATTGCTATCAGTCGGAACATGTTTCTATTCTTGTCTTCAGATCGGAAGAGCGGTTCAGCAGGAATGCCGAGACCGATCTCGTATGCCGTCTTCTGCTTG
X	47423934	minus	1552705_X_47423934_40_ARAF_ROI_3_OSSeq	TAATGAGAGGCATGACGGTGTGAAGAGTCCATGCTCTGAAAGATCGGAAGAGCGGTTCAGCAGGAATGCCGAGACCGATCTCGTATGCCGTCTTCTGCTTG
X	47424151	minus	1552707_X_47424151_40_ARAF_ROI_3_OSSeq	GGGGGCATGGAAAGGAATGAGTGGGAGGTTGGGTAGGGGCAGATCGGAAGAGCGGTTCAGCAGGAATGCCGAGACCGATCTCGTATGCCGTCTTCTGCTTG
X	47424289	plus	1552706_X_47424289_40_ARAF_ROI_3_OSSeq	GCACAATTTTGTGAGTGCAGGGTGGACGGTGGGGGTGGACAGATCGGAAGAGCGGTTCAGCAGGAATGCCGAGACCGATCTCGTATGCCGTCTTCTGCTTG
X	47424447	minus	1552711_X_47424447_40_ARAF_ROI_4_OSSeq	AATGCTGGTGGAACTTGTAGCCACAGGTTTGGCAACGGAAAGATCGGAAGAGCGGTTCAGCAGGAATGCCGAGACCGATCTCGTATGCCGTCTTCTGCTTG
X	47424492	minus	1552713_X_47424492_40_ARAF_ROI_5_OSSeq	GGTTGGTACTCATGTCAACACAGACTGTGGGGACCTTGGAAGATCGGAAGAGCGGTTCAGCAGGAATGCCGAGACCGATCTCGTATGCCGTCTTCTGCTTG
X	47424511	plus	1552708_X_47424511_40_ARAF_ROI_3_OSSeq	GTGTTGACATGAGTACCAACCGCCAACAGTGAGCCCAGCCAGATCGGAAGAGCGGTTCAGCAGGAATGCCGAGACCGATCTCGTATGCCGTCTTCTGCTTG
X	47424807	plus	1552712_X_47424807_40_ARAF_ROI_4_OSSeq	AGACCACGAGCCATACTTTATTCATTTGTTTACTTGACAAAGATCGGAAGAGCGGTTCAGCAGGAATGCCGAGACCGATCTCGTATGCCGTCTTCTGCTTG
X	47424857	plus	1552714_X_47424857_40_ARAF_ROI_5_OSSeq	AGCACCTACAAGTGTGAGTAAGGGCATGAAACTGGGACCTAGATCGGAAGAGCGGTTCAGCAGGAATGCCGAGACCGATCTCGTATGCCGTCTTCTGCTTG
X	47425789	minus	1552715_X_47425789_40_ARAF_ROI_6_OSSeq	AATAACAGTTCTTGCCCTGGTGGGGCTGAAATAAAAAACAAGATCGGAAGAGCGGTTCAGCAGGAATGCCGAGACCGATCTCGTATGCCGTCTTCTGCTTG
X	47425981	minus	1552717_X_47425981_40_ARAF_ROI_6_OSSeq	GTGAAATCACTGCCAGGAATCAGAGAACCGAGAAAGCCCCAGATCGGAAGAGCGGTTCAGCAGGAATGCCGAGACCGATCTCGTATGCCGTCTTCTGCTTG
X	47426100	minus	1552719_X_47426100_40_ARAF_ROI_7_OSSeq	ATATGGACGTTGGGAGTGGACGTGGAGCGGATGCGCTGTAAGATCGGAAGAGCGGTTCAGCAGGAATGCCGAGACCGATCTCGTATGCCGTCTTCTGCTTG
X	47426129	plus	1552716_X_47426129_40_ARAF_ROI_6_OSSeq	AACGTCCATATGGTCAGCACCACGGCCCCCATGGACTCCAAGATCGGAAGAGCGGTTCAGCAGGAATGCCGAGACCGATCTCGTATGCCGTCTTCTGCTTG
X	47426348	plus	1552718_X_47426348_40_ARAF_ROI_6_OSSeq	CCACTTACCTCCACTCACATCCTCTCTGCAACTGCAGCTGAGATCGGAAGAGCGGTTCAGCAGGAATGCCGAGACCGATCTCGTATGCCGTCTTCTGCTTG
X	47426357	minus	1552723_X_47426357_40_ARAF_ROI_8_OSSeq	TACTACCGGCAGCTGCAGTTGCAGAGAGGATGTGAGTGGAAGATCGGAAGAGCGGTTCAGCAGGAATGCCGAGACCGATCTCGTATGCCGTCTTCTGCTTG
X	47426459	plus	1552720_X_47426459_40_ARAF_ROI_7_OSSeq	AAGTCCCCACATTCCAAGTCACCAGCAGAGCAGCGCGAGCAGATCGGAAGAGCGGTTCAGCAGGAATGCCGAGACCGATCTCGTATGCCGTCTTCTGCTTG
X	47426635	minus	1552727_X_47426635_40_ARAF_ROI_9_OSSeq	GTGGTACCTCCCAGTAATAGCCTGAGTCCCGGTACCCCAGAGATCGGAAGAGCGGTTCAGCAGGAATGCCGAGACCGATCTCGTATGCCGTCTTCTGCTTG
X	47426716	plus	1552724_X_47426716_40_ARAF_ROI_8_OSSeq	TTTGGCACCGTGTTTCGAGGGCGGTGGCATGGCGATGTGGAGATCGGAAGAGCGGTTCAGCAGGAATGCCGAGACCGATCTCGTATGCCGTCTTCTGCTTG
X	47427001	plus	1552728_X_47427001_40_ARAF_ROI_9_OSSeq	GTATGTTTAGAGGACCTGTGATCATGCAGTTGTTTGTGTTAGATCGGAAGAGCGGTTCAGCAGGAATGCCGAGACCGATCTCGTATGCCGTCTTCTGCTTG
X	47427881	minus	1552729_X_47427881_40_ARAF_ROI_10_OSSeq	TGGGCTCATATGTGGAGCTTCCCCATCCGAGTCTCCCAACAGATCGGAAGAGCGGTTCAGCAGGAATGCCGAGACCGATCTCGTATGCCGTCTTCTGCTTG
X	47428118	minus	1552731_X_47428118_40_ARAF_ROI_10_OSSeq	TGAAGCCCATAAACAGCAAGATGTTGACATGTCGCGTCTTAGATCGGAAGAGCGGTTCAGCAGGAATGCCGAGACCGATCTCGTATGCCGTCTTCTGCTTG
X	47428221	minus	1552733_X_47428221_40_ARAF_ROI_11_OSSeq	ATGAGCTGGACCATGTCGAAGCGTGTGTCGGCCACATGCAAGATCGGAAGAGCGGTTCAGCAGGAATGCCGAGACCGATCTCGTATGCCGTCTTCTGCTTG
X	47428241	plus	1552730_X_47428241_40_ARAF_ROI_10_OSSeq	TTCGACATGGTCCAGCTCATCGACGTGGCCCGGCAGACTGAGATCGGAAGAGCGGTTCAGCAGGAATGCCGAGACCGATCTCGTATGCCGTCTTCTGCTTG
X	47428478	plus	1552732_X_47428478_40_ARAF_ROI_10_OSSeq	CTTAGAAGGATGCCTCTTGTGGGGGTTCTGGGAATTACAAAGATCGGAAGAGCGGTTCAGCAGGAATGCCGAGACCGATCTCGTATGCCGTCTTCTGCTTG
X	47428583	plus	1552734_X_47428583_40_ARAF_ROI_11_OSSeq	ATGGCAGTCTCTTAGAAGTCAGAGGTGTGGCTGGTTCAGGAGATCGGAAGAGCGGTTCAGCAGGAATGCCGAGACCGATCTCGTATGCCGTCTTCTGCTTG
X	47428663	minus	1552735_X_47428663_40_ARAF_ROI_12_OSSeq	CACTATGCCTCTGATGTTGACCATAATGCCCTCCACAACTAGATCGGAAGAGCGGTTCAGCAGGAATGCCGAGACCGATCTCGTATGCCGTCTTCTGCTTG
X	47428880	minus	1552737_X_47428880_40_ARAF_ROI_12_OSSeq	ACTACAGGGACTCCTAATAGCCATGCCTCTCACCCTGCCTAGATCGGAAGAGCGGTTCAGCAGGAATGCCGAGACCGATCTCGTATGCCGTCTTCTGCTTG
X	47429004	minus	1552739_X_47429004_40_ARAF_ROI_13_OSSeq	GATCCTGAGGGCTGCTCCAAGGGCTGGGCCCCGCTCCATCAGATCGGAAGAGCGGTTCAGCAGGAATGCCGAGACCGATCTCGTATGCCGTCTTCTGCTTG
X	47429036	plus	1552736_X_47429036_40_ARAF_ROI_12_OSSeq	TCAGGATCTGTGCTGTGGATGGTGAGTTGGGCCAGGCTGGAGATCGGAAGAGCGGTTCAGCAGGAATGCCGAGACCGATCTCGTATGCCGTCTTCTGCTTG
X	47429239	plus	1552738_X_47429239_40_ARAF_ROI_12_OSSeq	ACCAGCCATTTGCTGACCTCCGTGGTCCCCCTGCCTGGTCAGATCGGAAGAGCGGTTCAGCAGGAATGCCGAGACCGATCTCGTATGCCGTCTTCTGCTTG
X	47429318	minus	1552741_X_47429318_40_ARAF_ROI_13_OSSeq	GTAGGCATAGACGTCTGACTGGAAGCTGTAGGGGTTCGGGAGATCGGAAGAGCGGTTCAGCAGGAATGCCGAGACCGATCTCGTATGCCGTCTTCTGCTTG
X	47429361	plus	1552740_X_47429361_40_ARAF_ROI_13_OSSeq	GTTGTGCTCTACGAGCTTATGACTGGCTCACTGCCTTACAAGATCGGAAGAGCGGTTCAGCAGGAATGCCGAGACCGATCTCGTATGCCGTCTTCTGCTTG
X	47429675	plus	1552742_X_47429675_40_ARAF_ROI_13_OSSeq	CCCGAATCTCTATACCTAGAATCCCCTGAGGCCCCCAAATAGATCGGAAGAGCGGTTCAGCAGGAATGCCGAGACCGATCTCGTATGCCGTCTTCTGCTTG
X	47430071	minus	1552743_X_47430071_40_ARAF_ROI_14_OSSeq	GCTTTCAGAACAGAGGGATTTAAATTTGGGGTTGTCAAGGAGATCGGAAGAGCGGTTCAGCAGGAATGCCGAGACCGATCTCGTATGCCGTCTTCTGCTTG
X	47430291	minus	1552745_X_47430291_40_ARAF_ROI_14_OSSeq	GGAGATTTTGCTGAGGTCCGGGGACAGATAGCCACGGCCCAGATCGGAAGAGCGGTTCAGCAGGAATGCCGAGACCGATCTCGTATGCCGTCTTCTGCTTG
X	47430447	plus	1552744_X_47430447_40_ARAF_ROI_14_OSSeq	TGACTCTGGGATAGAGGAAGACTGAGATGGAGGCAGATGTAGATCGGAAGAGCGGTTCAGCAGGAATGCCGAGACCGATCTCGTATGCCGTCTTCTGCTTG
X	47430469	minus	1552747_X_47430469_40_ARAF_ROI_15_OSSeq	ATACCTCTGAGCTTTCATATTCACATCTGCCTCCATCTCAAGATCGGAAGAGCGGTTCAGCAGGAATGCCGAGACCGATCTCGTATGCCGTCTTCTGCTTG
X	47430697	minus	1552749_X_47430697_40_ARAF_ROI_15_OSSeq	AATTGTGGCCAGGATCTGAGGGCAGGTGGGGGTGAGGAGGAGATCGGAAGAGCGGTTCAGCAGGAATGCCGAGACCGATCTCGTATGCCGTCTTCTGCTTG
X	47430717	plus	1552746_X_47430717_40_ARAF_ROI_14_OSSeq	CTCAGATCCTGGCCACAATTGAGCTGCTGCAACGGTCACTAGATCGGAAGAGCGGTTCAGCAGGAATGCCGAGACCGATCTCGTATGCCGTCTTCTGCTTG
X	47430865	plus	1552748_X_47430865_40_ARAF_ROI_15_OSSeq	CAAGCCACCAGGGAGCCAATCTCAGCCCTCCACGCCAAGGAGATCGGAAGAGCGGTTCAGCAGGAATGCCGAGACCGATCTCGTATGCCGTCTTCTGCTTG
X	47431053	plus	1552750_X_47431053_40_ARAF_ROI_15_OSSeq	GTCTCCTCCATCATTTGGTTTCCTCTTGGCTTTGGGGATAAGATCGGAAGAGCGGTTCAGCAGGAATGCCGAGACCGATCTCGTATGCCGTCTTCTGCTTG

## Sheet: SuppTable S6 Assay 2 oligos
OS-Seq_Assay 2
chromosome_nr	chr_start_pos	strand	oligo_name	sequence
1	1982406	plus	PRKCZ_Ex1_chr1_1982406_plus	ACGTTTTCGCTGGAAAGTTGGGCGGGGACGTTCCGGCCGCAGATCGGAAGAGCGGTTCAGCAGGAATGCCGAGACCGATCTCGTATGCCGTCTTCTGCTTG
1	1986657	minus	PRKCZ_Ex2_chr1_1986657_minus	AAAAAATGGCCACCATTGCCAAGCACAGTGCCTGACACCTAGATCGGAAGAGCGGTTCAGCAGGAATGCCGAGACCGATCTCGTATGCCGTCTTCTGCTTG
1	1986813	minus	PRKCZ_Ex2_chr1_1986813_minus	TTACCGTGGGGCATATTTGAATCAAATTAAAAAATGATTAAGATCGGAAGAGCGGTTCAGCAGGAATGCCGAGACCGATCTCGTATGCCGTCTTCTGCTTG
1	1987016	plus	PRKCZ_Ex2_chr1_1987016_plus	ATGTTGGCCAGAATCCTCAGCCTCAGGGGACTTCGCCAGGAGATCGGAAGAGCGGTTCAGCAGGAATGCCGAGACCGATCTCGTATGCCGTCTTCTGCTTG
1	1987174	plus	PRKCZ_Ex2_chr1_1987174_plus	AGATGCTTATCAAGGACCTGGGCCCAGATGCCCCTAGGAAAGATCGGAAGAGCGGTTCAGCAGGAATGCCGAGACCGATCTCGTATGCCGTCTTCTGCTTG
1	1987782	minus	PRKCZ_Ex3_chr1_1987782_minus	AAAGTCCCGATGCTCAGACTGGCCACCTCCTGGCAGGGTCAGATCGGAAGAGCGGTTCAGCAGGAATGCCGAGACCGATCTCGTATGCCGTCTTCTGCTTG
1	1988128	plus	PRKCZ_Ex3_chr1_1988128_plus	GGGATGTCTAATATAATGCCATTTGGGTTTTTTTCTTTGAAGATCGGAAGAGCGGTTCAGCAGGAATGCCGAGACCGATCTCGTATGCCGTCTTCTGCTTG
1	1990852	minus	PRKCZ_Ex4_chr1_1990852_minus	AGCACGTGGACTTCACGCAAGGCGCACGTGGCACTGCCAAAGATCGGAAGAGCGGTTCAGCAGGAATGCCGAGACCGATCTCGTATGCCGTCTTCTGCTTG
1	1991210	plus	PRKCZ_Ex4_chr1_1991210_plus	TCTGGCTGACAGCACCACATGGCGGGGGACTCGCTTGGCTAGATCGGAAGAGCGGTTCAGCAGGAATGCCGAGACCGATCTCGTATGCCGTCTTCTGCTTG
1	2066539	minus	PRKCZ_Ex5_chr1_2066539_minus	AAGGCAGGGCTGGAATGACGGCCTCCCGGAGGCCTCTCTCAGATCGGAAGAGCGGTTCAGCAGGAATGCCGAGACCGATCTCGTATGCCGTCTTCTGCTTG
1	2066901	plus	PRKCZ_Ex5_chr1_2066901_plus	CGAGGGCAAGGTTACAGAAATGCTTTCTCTGGTGCAGGATAGATCGGAAGAGCGGTTCAGCAGGAATGCCGAGACCGATCTCGTATGCCGTCTTCTGCTTG
1	2075434	minus	PRKCZ_Ex6_chr1_2075434_minus	TTGGGTCTATCCCAAGGTTGGGGGAACCAGTGGCCCCAAGAGATCGGAAGAGCGGTTCAGCAGGAATGCCGAGACCGATCTCGTATGCCGTCTTCTGCTTG
1	2075688	minus	PRKCZ_Ex6_chr1_2075688_minus	GCAGTTTGCAGTTGATGCACCTGTAGCCTTGCCTCGCGAGAGATCGGAAGAGCGGTTCAGCAGGAATGCCGAGACCGATCTCGTATGCCGTCTTCTGCTTG
1	2075771	plus	PRKCZ_Ex6_chr1_2075771_plus	GAAGCATATGGTGAGTGGCAGGGCTGGGGAGGCCCGGGGGAGATCGGAAGAGCGGTTCAGCAGGAATGCCGAGACCGATCTCGTATGCCGTCTTCTGCTTG
1	2076059	plus	PRKCZ_Ex6_chr1_2076059_plus	GTAAGGTTCATTCATACCCCAGTCTTGAACCAGCTCTTAAAGATCGGAAGAGCGGTTCAGCAGGAATGCCGAGACCGATCTCGTATGCCGTCTTCTGCTTG
1	2077307	minus	PRKCZ_Ex7_chr1_2077307_minus	ACAGTCTGTCATCATCCAGGCTGGAGAGCAGTGGCGCGATAGATCGGAAGAGCGGTTCAGCAGGAATGCCGAGACCGATCTCGTATGCCGTCTTCTGCTTG
1	2077658	plus	PRKCZ_Ex7_chr1_2077658_plus	ATTGTCTTCAAGCCTGGCCACCCTTCCCTGGGGCTGGGGAAGATCGGAAGAGCGGTTCAGCAGGAATGCCGAGACCGATCTCGTATGCCGTCTTCTGCTTG
1	2080154	minus	PRKCZ_Ex8_chr1_2080154_minus	AGCAGCCATGTCTGATTCTAATTTAGAGTCTTCTGAAAATAGATCGGAAGAGCGGTTCAGCAGGAATGCCGAGACCGATCTCGTATGCCGTCTTCTGCTTG
1	2080513	plus	PRKCZ_Ex8_chr1_2080513_plus	GAAGTCCTTATTCTTGGGTCTTACTTCAGGCATGTCCTTGAGATCGGAAGAGCGGTTCAGCAGGAATGCCGAGACCGATCTCGTATGCCGTCTTCTGCTTG
1	2082014	minus	PRKCZ_Ex9_chr1_2082014_minus	GGGGCATGAAAGGTAAGAATTTAAGGCTGTGTGCTTCTGAAGATCGGAAGAGCGGTTCAGCAGGAATGCCGAGACCGATCTCGTATGCCGTCTTCTGCTTG
1	2082223	minus	PRKCZ_Ex9_chr1_2082223_minus	TTCCATCCATCCCATCGATAACTGGCTTAAGGTCCTAGGGAGATCGGAAGAGCGGTTCAGCAGGAATGCCGAGACCGATCTCGTATGCCGTCTTCTGCTTG
1	2082373	plus	PRKCZ_Ex9_chr1_2082373_plus	TACGCCATGAAAGTGGTGAAGAAAGAGCTGGTGCATGATGAGATCGGAAGAGCGGTTCAGCAGGAATGCCGAGACCGATCTCGTATGCCGTCTTCTGCTTG
1	2082586	plus	PRKCZ_Ex9_chr1_2082586_plus	AAGTGCCTGGTTAGGTAATGGCACTGTTGTGTGAACATCAAGATCGGAAGAGCGGTTCAGCAGGAATGCCGAGACCGATCTCGTATGCCGTCTTCTGCTTG
1	2087252	minus	PRKCZ_Ex10_chr1_2087252_minus	ACTGCATTACCACCATTGTCACCATCCACCCCACCTCTACAGATCGGAAGAGCGGTTCAGCAGGAATGCCGAGACCGATCTCGTATGCCGTCTTCTGCTTG
1	2087612	plus	PRKCZ_Ex10_chr1_2087612_plus	CAACTGTCACCTGTAAGGTTCTCCCAGTTGCTGTACGGGTAGATCGGAAGAGCGGTTCAGCAGGAATGCCGAGACCGATCTCGTATGCCGTCTTCTGCTTG
1	2100813	minus	PRKCZ_Ex11_chr1_2100813_minus	AGGTTCAGTCTTGCAAAGAGCAAAGAGCAGCAGGAGCACCAGATCGGAAGAGCGGTTCAGCAGGAATGCCGAGACCGATCTCGTATGCCGTCTTCTGCTTG
1	2101210	plus	PRKCZ_Ex11_chr1_2101210_plus	TGTGCACGGAGGGGGTATGACGGGGGCGGGGGGGGCGGGGAGATCGGAAGAGCGGTTCAGCAGGAATGCCGAGACCGATCTCGTATGCCGTCTTCTGCTTG
1	2103238	minus	PRKCZ_Ex12_chr1_2103238_minus	TGTCAAAGACACAGAGAACGATGTGGCAGCCTCCACAAGGAGATCGGAAGAGCGGTTCAGCAGGAATGCCGAGACCGATCTCGTATGCCGTCTTCTGCTTG
1	2103520	minus	PRKCZ_Ex12_chr1_2103520_minus	TCCCTGTAGATGATCCCCCTCTCGTGCAGGAAGTTGAGGGAGATCGGAAGAGCGGTTCAGCAGGAATGCCGAGACCGATCTCGTATGCCGTCTTCTGCTTG
1	2103578	minus	PRKCZ_Ex13_chr1_2103578_minus	GTAGTCTGTGAGCTTGATGTGCCCGTCCGCATCCAGGAGGAGATCGGAAGAGCGGTTCAGCAGGAATGCCGAGACCGATCTCGTATGCCGTCTTCTGCTTG
1	2103598	plus	PRKCZ_Ex12_chr1_2103598_plus	ACATCAAGCTCACAGACTACGGCATGTGCAAGGTGCGTGCAGATCGGAAGAGCGGTTCAGCAGGAATGCCGAGACCGATCTCGTATGCCGTCTTCTGCTTG
1	2103906	plus	PRKCZ_Ex12_chr1_2103906_plus	AGGTGTCCTTGACCATCTTACACCCAAAAGCCACACACTGAGATCGGAAGAGCGGTTCAGCAGGAATGCCGAGACCGATCTCGTATGCCGTCTTCTGCTTG
1	2103920	plus	PRKCZ_Ex13_chr1_2103920_plus	ATCTTACACCCAAAAGCCACACACTGTCTTTCCCAGCCGGAGATCGGAAGAGCGGTTCAGCAGGAATGCCGAGACCGATCTCGTATGCCGTCTTCTGCTTG
1	2105145	minus	PRKCZ_Ex14_chr1_2105145_minus	AACAGAACCAGCACCTCCACCTGGCAGCTCGGCCTCCCTGAGATCGGAAGAGCGGTTCAGCAGGAATGCCGAGACCGATCTCGTATGCCGTCTTCTGCTTG
1	2105276	minus	PRKCZ_Ex14_chr1_2105276_minus	ATCACCGAGTGGGGCCACATGGGCCGGCAGCAGGACGAACAGATCGGAAGAGCGGTTCAGCAGGAATGCCGAGACCGATCTCGTATGCCGTCTTCTGCTTG
1	2105506	plus	PRKCZ_Ex14_chr1_2105506_plus	TTCCTTTTCAAAGGTGCAGGTGGAGGGGTCCCGCGGGTGCAGATCGGAAGAGCGGTTCAGCAGGAATGCCGAGACCGATCTCGTATGCCGTCTTCTGCTTG
1	2105638	plus	PRKCZ_Ex14_chr1_2105638_plus	TTACCACACCTGTGGGTCAGCAGGAAAGAGAACCTGTCCCAGATCGGAAGAGCGGTTCAGCAGGAATGCCGAGACCGATCTCGTATGCCGTCTTCTGCTTG
1	2106028	minus	PRKCZ_Ex15_chr1_2106028_minus	CTACAGCCCAGCAATATCTATAACCCGGAGTCCCGCCGGGAGATCGGAAGAGCGGTTCAGCAGGAATGCCGAGACCGATCTCGTATGCCGTCTTCTGCTTG
1	2106389	plus	PRKCZ_Ex15_chr1_2106389_plus	GGTTGATTTTCCGCTTCAGTATTTGAGCTCTGTGTTCTGTAGATCGGAAGAGCGGTTCAGCAGGAATGCCGAGACCGATCTCGTATGCCGTCTTCTGCTTG
1	2106463	minus	PRKCZ_Ex16_chr1_2106463_minus	TACGTTAAGCTCCGTTCCATTTTCCTTGGGCACACATTCTAGATCGGAAGAGCGGTTCAGCAGGAATGCCGAGACCGATCTCGTATGCCGTCTTCTGCTTG
1	2106829	plus	PRKCZ_Ex16_chr1_2106829_plus	AACCCCAATATTCACCCAACCCCCACCCCACCCCATCCGAAGATCGGAAGAGCGGTTCAGCAGGAATGCCGAGACCGATCTCGTATGCCGTCTTCTGCTTG
1	2115793	minus	PRKCZ_Ex17_chr1_2115793_minus	TGTTGTCGAGCTGAGAAATGCCAGTGTCGGCCATGCTGGCAGATCGGAAGAGCGGTTCAGCAGGAATGCCGAGACCGATCTCGTATGCCGTCTTCTGCTTG
1	2116037	minus	PRKCZ_Ex17_chr1_2116037_minus	CGTAGTCGTCTGTGATCTGTGGCTGGAATGGAGGGAGCGCAGATCGGAAGAGCGGTTCAGCAGGAATGCCGAGACCGATCTCGTATGCCGTCTTCTGCTTG
1	2116131	plus	PRKCZ_Ex17_chr1_2116131_plus	ACGATGAGTGAGTCCCACTGGGTGCGGGTCCCTGGAGCACAGATCGGAAGAGCGGTTCAGCAGGAATGCCGAGACCGATCTCGTATGCCGTCTTCTGCTTG
1	2116259	minus	PRKCZ_Ex18_chr1_2116259_minus	GAGTCACGTTCGCATAAGAATCCTCCCCCAACGCCCACTGAGATCGGAAGAGCGGTTCAGCAGGAATGCCGAGACCGATCTCGTATGCCGTCTTCTGCTTG
1	2116398	plus	PRKCZ_Ex17_chr1_2116398_plus	GGCTTTGAGTATATCAACCCATTATTGCTGTCCACCGAGGAGATCGGAAGAGCGGTTCAGCAGGAATGCCGAGACCGATCTCGTATGCCGTCTTCTGCTTG
1	2116612	plus	PRKCZ_Ex18_chr1_2116612_plus	AACAGTCCCTCACACCTGGGCCCGGGCAGGCCAGCTTCGTAGATCGGAAGAGCGGTTCAGCAGGAATGCCGAGACCGATCTCGTATGCCGTCTTCTGCTTG
1	3598820	minus	TP73_Ex1_chr1_3598820_minus	AACTCGTGCTCTGTCCTCCTGTGACAGCCTCGGTGGGGGCAGATCGGAAGAGCGGTTCAGCAGGAATGCCGAGACCGATCTCGTATGCCGTCTTCTGCTTG
1	3599197	plus	TP73_Ex1_chr1_3599197_plus	TTGCTGCACTAACTGGACCAGAGCAGGAGAGGTGGCTCCAAGATCGGAAGAGCGGTTCAGCAGGAATGCCGAGACCGATCTCGTATGCCGTCTTCTGCTTG
1	3599385	minus	TP73_Ex2_chr1_3599385_minus	TCATGGGCTCTGTTATTCTGGGCCTCTGCTGGCCATGGGCAGATCGGAAGAGCGGTTCAGCAGGAATGCCGAGACCGATCTCGTATGCCGTCTTCTGCTTG
1	3599570	minus	TP73_Ex2_chr1_3599570_minus	GGAAAATAGAAGCGTCAGTCCCCAGTTTGGGTGTCACCCCAGATCGGAAGAGCGGTTCAGCAGGAATGCCGAGACCGATCTCGTATGCCGTCTTCTGCTTG
1	3599731	plus	TP73_Ex2_chr1_3599731_plus	CTACATCTGTCATGGTGAGTGGGGGGGCTGCCCTCTGCAAAGATCGGAAGAGCGGTTCAGCAGGAATGCCGAGACCGATCTCGTATGCCGTCTTCTGCTTG
1	3599932	plus	TP73_Ex2_chr1_3599932_plus	GATAGGAATGGATTCAGGCATGGCTGGATCCAGGTGTAGGAGATCGGAAGAGCGGTTCAGCAGGAATGCCGAGACCGATCTCGTATGCCGTCTTCTGCTTG
1	3607254	minus	TP73_Ex3_chr1_3607254_minus	CGTTTGTTGGCATTTTCGCTTTTCCCATCTCCCTTAGTTCAGATCGGAAGAGCGGTTCAGCAGGAATGCCGAGACCGATCTCGTATGCCGTCTTCTGCTTG
1	3607612	plus	TP73_Ex3_chr1_3607612_plus	TGGAGTCTGCTGCCAGTTGGGGTGAGCAGAGGTAGGAAGGAGATCGGAAGAGCGGTTCAGCAGGAATGCCGAGACCGATCTCGTATGCCGTCTTCTGCTTG
1	3623903	minus	TP73_Ex4_chr1_3623903_minus	AACTGACATATTCACCTCGCCCTCCCCTCCATCAGCCTCCAGATCGGAAGAGCGGTTCAGCAGGAATGCCGAGACCGATCTCGTATGCCGTCTTCTGCTTG
1	3624213	minus	TP73_Ex4_chr1_3624213_minus	ATGGTGTCGAAGGTGGAGCTGGGTTGTGCGTAGGGCGAGTAGATCGGAAGAGCGGTTCAGCAGGAATGCCGAGACCGATCTCGTATGCCGTCTTCTGCTTG
1	3624265	plus	TP73_Ex4_chr1_3624265_plus	TGTCATCCCCTCCAACACCGACTACCCCGGACCCCACCACAGATCGGAAGAGCGGTTCAGCAGGAATGCCGAGACCGATCTCGTATGCCGTCTTCTGCTTG
1	3624565	plus	TP73_Ex4_chr1_3624565_plus	AGAGCCAGTCAGCCTCCAAAGGGCCACAGAGGGGACGGACAGATCGGAAGAGCGGTTCAGCAGGAATGCCGAGACCGATCTCGTATGCCGTCTTCTGCTTG
1	3638324	minus	TP73_Ex5_chr1_3638324_minus	GTCATTTGGGCTCCATGACAGCAGGGGTGTGAGTGCCGGTAGATCGGAAGAGCGGTTCAGCAGGAATGCCGAGACCGATCTCGTATGCCGTCTTCTGCTTG
1	3638664	minus	TP73_Ex5_chr1_3638664_minus	TTCTTGTAAACAGGCATGGCCCGGATGGCGGTGCCTGGGGAGATCGGAAGAGCGGTTCAGCAGGAATGCCGAGACCGATCTCGTATGCCGTCTTCTGCTTG
1	3638684	plus	TP73_Ex5_chr1_3638684_plus	GCCATGCCTGTTTACAAGAAAGCGGAGCACGTGACCGACGAGATCGGAAGAGCGGTTCAGCAGGAATGCCGAGACCGATCTCGTATGCCGTCTTCTGCTTG
1	3639024	plus	TP73_Ex5_chr1_3639024_plus	GAGATCCTATGAGTCATAGCCCCTCTCTCCAGTGTGCCTGAGATCGGAAGAGCGGTTCAGCAGGAATGCCGAGACCGATCTCGTATGCCGTCTTCTGCTTG
1	3639658	minus	TP73_Ex6_chr1_3639658_minus	TCTGTGCCACCTGCAAAGGTGCCCACCCCTGTTAGGTGCAAGATCGGAAGAGCGGTTCAGCAGGAATGCCGAGACCGATCTCGTATGCCGTCTTCTGCTTG
1	3639934	minus	TP73_Ex6_chr1_3639934_minus	CTGCGAGAGATTATTGCCTTCCACGCGGATGAGGTGGCTGAGATCGGAAGAGCGGTTCAGCAGGAATGCCGAGACCGATCTCGTATGCCGTCTTCTGCTTG
1	3640017	plus	TP73_Ex6_chr1_3640017_plus	CCTATGAGCCACCACAGGTAGGCCAGGAGCCAGGCTGTGCAGATCGGAAGAGCGGTTCAGCAGGAATGCCGAGACCGATCTCGTATGCCGTCTTCTGCTTG
1	3640294	plus	TP73_Ex6_chr1_3640294_plus	CATAGTGGGGAGTGGGTCTTCAGCCTTGCCCTCTGTTGGTAGATCGGAAGAGCGGTTCAGCAGGAATGCCGAGACCGATCTCGTATGCCGTCTTCTGCTTG
1	3643674	minus	TP73_Ex7_chr1_3643674_minus	AAGTTGTACAGGATGGTGGTGAATTCCGTCCCCACCTGCAAGATCGGAAGAGCGGTTCAGCAGGAATGCCGAGACCGATCTCGTATGCCGTCTTCTGCTTG
1	3643894	plus	TP73_Ex7_chr1_3643894_plus	AAGAGACTTTGGGGTGTGCTGCTGGAGGAAGGAACCGCCCAGATCGGAAGAGCGGTTCAGCAGGAATGCCGAGACCGATCTCGTATGCCGTCTTCTGCTTG
1	3643996	minus	TP73_Ex8_chr1_3643996_minus	AGTCAGAGGCTCAAAGCTGTGAGGCTGCCCTGAGACCTCGAGATCGGAAGAGCGGTTCAGCAGGAATGCCGAGACCGATCTCGTATGCCGTCTTCTGCTTG
1	3644034	plus	TP73_Ex7_chr1_3644034_plus	CTCCCTCTAGCGGGAACACTCGCTGCCGGCACTGGGTGCTAGATCGGAAGAGCGGTTCAGCAGGAATGCCGAGACCGATCTCGTATGCCGTCTTCTGCTTG
1	3644236	minus	TP73_Ex8_chr1_3644236_minus	TAGTGGTCCTCATCAGCTTTTCGGTCGCGGCCAGGACAGGAGATCGGAAGAGCGGTTCAGCAGGAATGCCGAGACCGATCTCGTATGCCGTCTTCTGCTTG
1	3644382	plus	TP73_Ex8_chr1_3644382_plus	ACACATTGGCAGGACACAATGTGAGCCCGCGTCCCAGGGAAGATCGGAAGAGCGGTTCAGCAGGAATGCCGAGACCGATCTCGTATGCCGTCTTCTGCTTG
1	3644558	minus	TP73_Ex9_chr1_3644558_minus	AATCGATTCTCCAGGTGGGTCCGGTGGTGAGCAACCCACAAGATCGGAAGAGCGGTTCAGCAGGAATGCCGAGACCGATCTCGTATGCCGTCTTCTGCTTG
1	3644590	plus	TP73_Ex8_chr1_3644590_plus	AATCGATTGGCCCCAAGGGTGGGGCAGGTCTCCCTCCTCCAGATCGGAAGAGCGGTTCAGCAGGAATGCCGAGACCGATCTCGTATGCCGTCTTCTGCTTG
1	3644924	plus	TP73_Ex9_chr1_3644924_plus	AGGGCAGAACCTGCTTGCAAGAGCCAGACCAGCAGGACCCAGATCGGAAGAGCGGTTCAGCAGGAATGCCGAGACCGATCTCGTATGCCGTCTTCTGCTTG
1	3645688	minus	TP73_Ex10_chr1_3645688_minus	AAGAAGCAGGTCTAACCAGAGCCCCTGACTCAGTGGGCAGAGATCGGAAGAGCGGTTCAGCAGGAATGCCGAGACCGATCTCGTATGCCGTCTTCTGCTTG
1	3645888	minus	TP73_Ex10_chr1_3645888_minus	GCTTCATCAGGATCTCAAAGTTCTCCCGGCCTCGCACCTGAGATCGGAAGAGCGGTTCAGCAGGAATGCCGAGACCGATCTCGTATGCCGTCTTCTGCTTG
1	3646047	plus	TP73_Ex10_chr1_3646047_plus	AGGAGGACATGGCTTAACCCCCCAGGAGAAGGCCAGGAGGAGATCGGAAGAGCGGTTCAGCAGGAATGCCGAGACCGATCTCGTATGCCGTCTTCTGCTTG
1	3646245	plus	TP73_Ex10_chr1_3646245_plus	CCTTGTAAATGTCTGCTGAGTGGAAAGGCCAGGAGGGGTGAGATCGGAAGAGCGGTTCAGCAGGAATGCCGAGACCGATCTCGTATGCCGTCTTCTGCTTG
1	3646284	minus	TP73_Ex11_chr1_3646284_minus	AATCGGACTCTGGTCTTGGTGGGTCATGGTCACTCTGGCCAGATCGGAAGAGCGGTTCAGCAGGAATGCCGAGACCGATCTCGTATGCCGTCTTCTGCTTG
1	3646611	minus	TP73_Ex11_chr1_3646611_minus	TTGACGGAGGGCAGCTTGTTCATGCCCCCGTGCACCTTGTAGATCGGAAGAGCGGTTCAGCAGGAATGCCGAGACCGATCTCGTATGCCGTCTTCTGCTTG
1	3646634	plus	TP73_Ex11_chr1_3646634_plus	AAGCTGCCCTCCGTCAACCAGCTGGTGGGCCAGCCTCCCCAGATCGGAAGAGCGGTTCAGCAGGAATGCCGAGACCGATCTCGTATGCCGTCTTCTGCTTG
1	3646976	plus	TP73_Ex11_chr1_3646976_plus	GGGAAGGCTCTTAACATTACACAGCCTGTTTCCCCATCAGAGATCGGAAGAGCGGTTCAGCAGGAATGCCGAGACCGATCTCGTATGCCGTCTTCTGCTTG
1	3647299	minus	TP73_Ex12_chr1_3647299_minus	AGCAAGGGCTGAACACCTGGGGCCCTGTCTCCTCGCCCCGAGATCGGAAGAGCGGTTCAGCAGGAATGCCGAGACCGATCTCGTATGCCGTCTTCTGCTTG
1	3647474	minus	TP73_Ex12_chr1_3647474_minus	ATGGTTGTTGAGCATCCCGGGGCCTGGGTGAGAGGCAGGTAGATCGGAAGAGCGGTTCAGCAGGAATGCCGAGACCGATCTCGTATGCCGTCTTCTGCTTG
1	3647658	plus	TP73_Ex12_chr1_3647658_plus	GTGCTGTCACCCTGTCTGTTCACCTCTGTCCTTCTGGCCAAGATCGGAAGAGCGGTTCAGCAGGAATGCCGAGACCGATCTCGTATGCCGTCTTCTGCTTG
1	3647814	plus	TP73_Ex12_chr1_3647814_plus	AGGAAAAGCACAAAAAGCCGGGGTCCTCCACTGACCTGTCAGATCGGAAGAGCGGTTCAGCAGGAATGCCGAGACCGATCTCGTATGCCGTCTTCTGCTTG
1	3647895	minus	TP73_Ex13_chr1_3647895_minus	AGACTGCCGCTGTCTCCGAAGGGTGGCTCCAGCCCACAGGAGATCGGAAGAGCGGTTCAGCAGGAATGCCGAGACCGATCTCGTATGCCGTCTTCTGCTTG
1	3648242	plus	TP73_Ex13_chr1_3648242_plus	GCAAGCAGATGCGATGATTTGACTCTTGAGAGCTTAGGCAAGATCGGAAGAGCGGTTCAGCAGGAATGCCGAGACCGATCTCGTATGCCGTCTTCTGCTTG
1	3649081	minus	TP73_Ex14_chr1_3649081_minus	TGGGAGTGTTAGACATGGAGCCCCCTGAGCATCTACCTGGAGATCGGAAGAGCGGTTCAGCAGGAATGCCGAGACCGATCTCGTATGCCGTCTTCTGCTTG
1	3649319	minus	TP73_Ex14_chr1_3649319_minus	CCAGATGGTCATGCGGTACTGCTCGGGGATCTTCAGGGCCAGATCGGAAGAGCGGTTCAGCAGGAATGCCGAGACCGATCTCGTATGCCGTCTTCTGCTTG
1	3649425	plus	TP73_Ex14_chr1_3649425_plus	AACGCGGCCACCATCTCCATCGGCGGCTCAGGGGAACTGCAGATCGGAAGAGCGGTTCAGCAGGAATGCCGAGACCGATCTCGTATGCCGTCTTCTGCTTG
1	3649480	minus	TP73_Ex14_chr1_3649480_minus	ATGGTGATGGTGTGGCGCACGCGGAAGTGCACGGCCTCCAAGATCGGAAGAGCGGTTCAGCAGGAATGCCGAGACCGATCTCGTATGCCGTCTTCTGCTTG
1	3649701	plus	TP73_Ex14_chr1_3649701_plus	TCCTTCCTGTGTGTCCAAAACTGCCTCAGGAGGCAGGACCAGATCGGAAGAGCGGTTCAGCAGGAATGCCGAGACCGATCTCGTATGCCGTCTTCTGCTTG
1	3649841	plus	TP73_Ex14_chr1_3649841_plus	AGTCACCTGCAGAACCTTCTGGAGCTGCCCTAGTGCTGGGAGATCGGAAGAGCGGTTCAGCAGGAATGCCGAGACCGATCTCGTATGCCGTCTTCTGCTTG
1	6166156	minus	CHD5_Ex41_chr1_6166156_minus	CTAAGTCCTGGAGCTTTTACTGCCTCCGGCGGCTTTGAGAAGATCGGAAGAGCGGTTCAGCAGGAATGCCGAGACCGATCTCGTATGCCGTCTTCTGCTTG
1	6166464	minus	CHD5_Ex40_chr1_6166464_minus	GGAGGGATTGTCAACTACAACCAGATGCCCCTGGGGCCCTAGATCGGAAGAGCGGTTCAGCAGGAATGCCGAGACCGATCTCGTATGCCGTCTTCTGCTTG
1	6166520	plus	CHD5_Ex41_chr1_6166520_plus	AAGTTGGGCCCAAAGTTGTTGCTGTACATCTGGGAGGAGCAGATCGGAAGAGCGGTTCAGCAGGAATGCCGAGACCGATCTCGTATGCCGTCTTCTGCTTG
1	6166528	plus	CHD5_Ex40_chr1_6166528_plus	CCCAAAGTTGTTGCTGTACATCTGGGAGGAGCCGAAAGCGAGATCGGAAGAGCGGTTCAGCAGGAATGCCGAGACCGATCTCGTATGCCGTCTTCTGCTTG
1	6166744	minus	CHD5_Ex39_chr1_6166744_minus	CCATCCATGCTGTCCCGCATCCCCCCGGTGGCCGCCCGGCAGATCGGAAGAGCGGTTCAGCAGGAATGCCGAGACCGATCTCGTATGCCGTCTTCTGCTTG
1	6166829	plus	CHD5_Ex40_chr1_6166829_plus	CTGGTTCAGGACTGTGGTGGGAGGCGGAGGGATGGTAGGAAGATCGGAAGAGCGGTTCAGCAGGAATGCCGAGACCGATCTCGTATGCCGTCTTCTGCTTG
1	6167104	plus	CHD5_Ex39_chr1_6167104_plus	ATGGAGGAATGATGGAGCGATGGAAGGATGATGGAGGGGTAGATCGGAAGAGCGGTTCAGCAGGAATGCCGAGACCGATCTCGTATGCCGTCTTCTGCTTG
1	6169661	minus	CHD5_Ex38_chr1_6169661_minus	TGTCATCAGACCCCTTATCTCCCCTGCAGGGAAACTGAGGAGATCGGAAGAGCGGTTCAGCAGGAATGCCGAGACCGATCTCGTATGCCGTCTTCTGCTTG
1	6169957	minus	CHD5_Ex38_chr1_6169957_minus	AACATGACGCAGGACCCCAACCACCCCGCCATGGCCCTCAAGATCGGAAGAGCGGTTCAGCAGGAATGCCGAGACCGATCTCGTATGCCGTCTTCTGCTTG
1	6170021	plus	CHD5_Ex38_chr1_6170021_plus	CTCCTCAATGACCAACGCCTGCTCCAGCAGCTGGGGGCGGAGATCGGAAGAGCGGTTCAGCAGGAATGCCGAGACCGATCTCGTATGCCGTCTTCTGCTTG
1	6170183	minus	CHD5_Ex37_chr1_6170183_minus	TGGTGACAGCTCCAAGGGTTGGCCACCACCAGGCCAGGGTAGATCGGAAGAGCGGTTCAGCAGGAATGCCGAGACCGATCTCGTATGCCGTCTTCTGCTTG
1	6170310	plus	CHD5_Ex38_chr1_6170310_plus	TGATGGACATACTGCTGCTTCGTGGCAGCGTGACCCAGGTAGATCGGAAGAGCGGTTCAGCAGGAATGCCGAGACCGATCTCGTATGCCGTCTTCTGCTTG
1	6170483	minus	CHD5_Ex37_chr1_6170483_minus	TTCAAGTCTGAGGTCCACAAGGGCAACTACCTGGAGATGAAGATCGGAAGAGCGGTTCAGCAGGAATGCCGAGACCGATCTCGTATGCCGTCTTCTGCTTG
1	6170536	plus	CHD5_Ex37_chr1_6170536_plus	ATCATGTACCGTGGGTCATTCTGGATGTCCTGCCAGCGGGAGATCGGAAGAGCGGTTCAGCAGGAATGCCGAGACCGATCTCGTATGCCGTCTTCTGCTTG
1	6170846	plus	CHD5_Ex37_chr1_6170846_plus	TGGGGTGCATACGTTTAAGTCTTGCCCCCAGTGCCTGTGAAGATCGGAAGAGCGGTTCAGCAGGAATGCCGAGACCGATCTCGTATGCCGTCTTCTGCTTG
1	6171588	minus	CHD5_Ex36_chr1_6171588_minus	GTCCACATTGCTCTCTCTTTTTTTTTTTTTTTTTGAGATAAGATCGGAAGAGCGGTTCAGCAGGAATGCCGAGACCGATCTCGTATGCCGTCTTCTGCTTG
1	6171852	minus	CHD5_Ex36_chr1_6171852_minus	AATCTACGACATCTGGCACCGGCGCCATGACTACTGGCTGAGATCGGAAGAGCGGTTCAGCAGGAATGCCGAGACCGATCTCGTATGCCGTCTTCTGCTTG
1	6171916	minus	CHD5_Ex35_chr1_6171916_minus	CTTGTTTCCCAGAGTTGCACACGCTGTGGCAGAACGAGGAAGATCGGAAGAGCGGTTCAGCAGGAATGCCGAGACCGATCTCGTATGCCGTCTTCTGCTTG
1	6171945	plus	CHD5_Ex36_chr1_6171945_plus	TGGGAAACAAGCCAAGGTGAGCAGGGTGAGAAGTGCCCCAAGATCGGAAGAGCGGTTCAGCAGGAATGCCGAGACCGATCTCGTATGCCGTCTTCTGCTTG
1	6172196	minus	CHD5_Ex35_chr1_6172196_minus	AGTTCATGTTCAACATCGCGGACGGGGGCTTCACGGGTATAGATCGGAAGAGCGGTTCAGCAGGAATGCCGAGACCGATCTCGTATGCCGTCTTCTGCTTG
1	6172214	plus	CHD5_Ex36_chr1_6172214_plus	TCCGCGATGTTGAACATGAACTTGAATTTCCCCTTCTTGTAGATCGGAAGAGCGGTTCAGCAGGAATGCCGAGACCGATCTCGTATGCCGTCTTCTGCTTG
1	6172278	plus	CHD5_Ex35_chr1_6172278_plus	CCTCTTTGTCACCATTTTGCTGTGTTTCAATGGGCTCCTTAGATCGGAAGAGCGGTTCAGCAGGAATGCCGAGACCGATCTCGTATGCCGTCTTCTGCTTG
1	6172557	plus	CHD5_Ex35_chr1_6172557_plus	ATCAGGACCACCCAGGAGTAGGACAGGAGAGCGCTGTGAAAGATCGGAAGAGCGGTTCAGCAGGAATGCCGAGACCGATCTCGTATGCCGTCTTCTGCTTG
1	6172790	minus	CHD5_Ex34_chr1_6172790_minus	GGATTCACCAGCCCCTCACAGCCAATGCCGGGGACAGCCTAGATCGGAAGAGCGGTTCAGCAGGAATGCCGAGACCGATCTCGTATGCCGTCTTCTGCTTG
1	6173150	plus	CHD5_Ex34_chr1_6173150_plus	CCATCAATATGTTCCGCAGAGTCCAACAGGTGCCACCAAAAGATCGGAAGAGCGGTTCAGCAGGAATGCCGAGACCGATCTCGTATGCCGTCTTCTGCTTG
1	6180963	minus	CHD5_Ex33_chr1_6180963_minus	GGCCTCTATACATGGACTTAATGGACTTTTTTTTTTTTTGAGATCGGAAGAGCGGTTCAGCAGGAATGCCGAGACCGATCTCGTATGCCGTCTTCTGCTTG
1	6181129	minus	CHD5_Ex33_chr1_6181129_minus	AGAGGTTGGGGCTTCTTGCAGGCCACCCACCCCAGTGCCAAGATCGGAAGAGCGGTTCAGCAGGAATGCCGAGACCGATCTCGTATGCCGTCTTCTGCTTG
1	6181313	plus	CHD5_Ex33_chr1_6181313_plus	CAGGAGAACTACAAGGCCTGGGGCCTCACCAGGAACGGAGAGATCGGAAGAGCGGTTCAGCAGGAATGCCGAGACCGATCTCGTATGCCGTCTTCTGCTTG
1	6181451	minus	CHD5_Ex32_chr1_6181451_minus	TTCTCAGGCCCTGTACAGCGAGGTGGAACCCAGGCCTCCTAGATCGGAAGAGCGGTTCAGCAGGAATGCCGAGACCGATCTCGTATGCCGTCTTCTGCTTG
1	6181487	plus	CHD5_Ex33_chr1_6181487_plus	AGAAGGTCCCCAGACCCAACCTCCACCCCACACACACCACAGATCGGAAGAGCGGTTCAGCAGGAATGCCGAGACCGATCTCGTATGCCGTCTTCTGCTTG
1	6181811	plus	CHD5_Ex32_chr1_6181811_plus	CCTTTGACTCAGGAGTGCTTGGAGGACCTTGAACCCAGTAAGATCGGAAGAGCGGTTCAGCAGGAATGCCGAGACCGATCTCGTATGCCGTCTTCTGCTTG
1	6183806	minus	CHD5_Ex31_chr1_6183806_minus	GACAGTTACGAGATATAATTTATATACATACTGCAAAATTAGATCGGAAGAGCGGTTCAGCAGGAATGCCGAGACCGATCTCGTATGCCGTCTTCTGCTTG
1	6184035	minus	CHD5_Ex31_chr1_6184035_minus	TCGGACCCCAACACACCAGTGCCCGCCAGCCCTGCCCACCAGATCGGAAGAGCGGTTCAGCAGGAATGCCGAGACCGATCTCGTATGCCGTCTTCTGCTTG
1	6184339	minus	CHD5_Ex30_chr1_6184339_minus	TACATACAGTTGGAGGACACACAGAGGGTGGGAGGGTGGGAGATCGGAAGAGCGGTTCAGCAGGAATGCCGAGACCGATCTCGTATGCCGTCTTCTGCTTG
1	6184369	plus	CHD5_Ex31_chr1_6184369_plus	ACTGTATGTAACCCACCATCCTGGCCTCCACCCCACAGGCAGATCGGAAGAGCGGTTCAGCAGGAATGCCGAGACCGATCTCGTATGCCGTCTTCTGCTTG
1	6184562	minus	CHD5_Ex30_chr1_6184562_minus	GGTCATGTCACTAGTTAGGAAGAAGGTGGGTGAGTAACTCAGATCGGAAGAGCGGTTCAGCAGGAATGCCGAGACCGATCTCGTATGCCGTCTTCTGCTTG
1	6184698	plus	CHD5_Ex30_chr1_6184698_plus	CGCATGAAGAGGGACACATAGGCTCTGGGGTGGGGGGGGGAGATCGGAAGAGCGGTTCAGCAGGAATGCCGAGACCGATCTCGTATGCCGTCTTCTGCTTG
1	6184904	minus	CHD5_Ex29_chr1_6184904_minus	GTTATGGCAGCGAGGAAGATCCCGGTCACCCAGGGCTGTCAGATCGGAAGAGCGGTTCAGCAGGAATGCCGAGACCGATCTCGTATGCCGTCTTCTGCTTG
1	6184923	plus	CHD5_Ex30_chr1_6184923_plus	GATCTTCCTCGCTGCCATAACACCAGCTGGTTTGGGCAGGAGATCGGAAGAGCGGTTCAGCAGGAATGCCGAGACCGATCTCGTATGCCGTCTTCTGCTTG
1	6185136	minus	CHD5_Ex29_chr1_6185136_minus	GCGAGAAGGAGTTTAGGTAAAGGGGCTAGGTGGTGGCCCAAGATCGGAAGAGCGGTTCAGCAGGAATGCCGAGACCGATCTCGTATGCCGTCTTCTGCTTG
1	6185265	plus	CHD5_Ex29_chr1_6185265_plus	TTCCGCTGTCGGGCATTGAAGCCCAGCACCTGGGCGAGTGAGATCGGAAGAGCGGTTCAGCAGGAATGCCGAGACCGATCTCGTATGCCGTCTTCTGCTTG
1	6185429	minus	CHD5_Ex28_chr1_6185429_minus	ACAGAACTTGGTCTGGTCTTCGCCGTCAGGGTCCTGCCCCAGATCGGAAGAGCGGTTCAGCAGGAATGCCGAGACCGATCTCGTATGCCGTCTTCTGCTTG
1	6185481	plus	CHD5_Ex29_chr1_6185481_plus	TCTACCTGGCATGAGACCCGGGGCAGTCCCCCAGCCCTCCAGATCGGAAGAGCGGTTCAGCAGGAATGCCGAGACCGATCTCGTATGCCGTCTTCTGCTTG
1	6185692	minus	CHD5_Ex27_chr1_6185692_minus	CTTGGGGATCAGGAATCTCTGGGCTCCCACCTGAGGAACTAGATCGGAAGAGCGGTTCAGCAGGAATGCCGAGACCGATCTCGTATGCCGTCTTCTGCTTG
1	6185795	plus	CHD5_Ex28_chr1_6185795_plus	AGTAGCCCAGACCACTAACACTGAGACTCACTCTGCCCTTAGATCGGAAGAGCGGTTCAGCAGGAATGCCGAGACCGATCTCGTATGCCGTCTTCTGCTTG
1	6186052	plus	CHD5_Ex27_chr1_6186052_plus	ACTTCCTGTGGGCTCATTTAGTAATCCCAACACCACCACGAGATCGGAAGAGCGGTTCAGCAGGAATGCCGAGACCGATCTCGTATGCCGTCTTCTGCTTG
1	6186311	minus	CHD5_Ex26_chr1_6186311_minus	AGGATTCTGTTGGGGCATCCCTGTGCAGGACCCCCCCGGGAGATCGGAAGAGCGGTTCAGCAGGAATGCCGAGACCGATCTCGTATGCCGTCTTCTGCTTG
1	6186631	minus	CHD5_Ex26_chr1_6186631_minus	AGCAGGTCAACTACAACGATGCCTCCCAGGAGGACCAGGGAGATCGGAAGAGCGGTTCAGCAGGAATGCCGAGACCGATCTCGTATGCCGTCTTCTGCTTG
1	6186714	plus	CHD5_Ex26_chr1_6186714_plus	CTGCTGCTGCTCATAGTGGTGCCGCAGCAGCTTCTCCCAGAGATCGGAAGAGCGGTTCAGCAGGAATGCCGAGACCGATCTCGTATGCCGTCTTCTGCTTG
1	6186986	plus	CHD5_Ex26_chr1_6186986_plus	GCCCCTATCCAGTCAATCATTTACTTATTCATCCATCCATAGATCGGAAGAGCGGTTCAGCAGGAATGCCGAGACCGATCTCGTATGCCGTCTTCTGCTTG
1	6187823	minus	CHD5_Ex25_chr1_6187823_minus	TCAGGACTAGAGACACAACAGTGAGGGAAGGGACGGAGGCAGATCGGAAGAGCGGTTCAGCAGGAATGCCGAGACCGATCTCGTATGCCGTCTTCTGCTTG
1	6188165	minus	CHD5_Ex25_chr1_6188165_minus	AACCAGGACGCTACAGATGACACGGAGCTACAGAACATGAAGATCGGAAGAGCGGTTCAGCAGGAATGCCGAGACCGATCTCGTATGCCGTCTTCTGCTTG
1	6188185	plus	CHD5_Ex25_chr1_6188185_plus	TCATCTGTAGCGTCCTGGTTCCGGTCCAGCAGCTTGGAGAAGATCGGAAGAGCGGTTCAGCAGGAATGCCGAGACCGATCTCGTATGCCGTCTTCTGCTTG
1	6188326	minus	CHD5_Ex24_chr1_6188326_minus	AGGGCCATTGTTGGGAGTCTGTTCCTGGGACCCCGGGGCTAGATCGGAAGAGCGGTTCAGCAGGAATGCCGAGACCGATCTCGTATGCCGTCTTCTGCTTG
1	6188548	minus	CHD5_Ex24_chr1_6188548_minus	AAAGAAGAAGCACGGTAGCACCCCGCCAGGTAGGGGCCAAAGATCGGAAGAGCGGTTCAGCAGGAATGCCGAGACCGATCTCGTATGCCGTCTTCTGCTTG
1	6188568	plus	CHD5_Ex25_chr1_6188568_plus	TGCTACCGTGCTTCTTCTTTGCACTGGCGGCCAAGTTCCCAGATCGGAAGAGCGGTTCAGCAGGAATGCCGAGACCGATCTCGTATGCCGTCTTCTGCTTG
1	6188644	minus	CHD5_Ex23_chr1_6188644_minus	TCTCTGTCTGACAGGCATGATGTCTCAGGGCCAGAGGCCGAGATCGGAAGAGCGGTTCAGCAGGAATGCCGAGACCGATCTCGTATGCCGTCTTCTGCTTG
1	6188681	plus	CHD5_Ex24_chr1_6188681_plus	AGAAGGAAAGCACTGGTGCAGGACCACAGAGGGCTGCAGGAGATCGGAAGAGCGGTTCAGCAGGAATGCCGAGACCGATCTCGTATGCCGTCTTCTGCTTG
1	6188903	plus	CHD5_Ex24_chr1_6188903_plus	ACGTCGTCCTTGAAGAGTTCCTCCGTGCCGAACTTGAGGAAGATCGGAAGAGCGGTTCAGCAGGAATGCCGAGACCGATCTCGTATGCCGTCTTCTGCTTG
1	6188985	minus	CHD5_Ex23_chr1_6188985_minus	AAGATGATGCTCACCCACCTGGTGGTGCGGCCCGGCCTCGAGATCGGAAGAGCGGTTCAGCAGGAATGCCGAGACCGATCTCGTATGCCGTCTTCTGCTTG
1	6189005	plus	CHD5_Ex23_chr1_6189005_plus	AGGTGGGTGAGCATCATCTTGCGCTTGGCCACCTGCGTGAAGATCGGAAGAGCGGTTCAGCAGGAATGCCGAGACCGATCTCGTATGCCGTCTTCTGCTTG
1	6189344	plus	CHD5_Ex23_chr1_6189344_plus	GTGGAAAAGCTTCTAGCCATTGGAAGCAGGCAGGACTGCAAGATCGGAAGAGCGGTTCAGCAGGAATGCCGAGACCGATCTCGTATGCCGTCTTCTGCTTG
1	6190069	minus	CHD5_Ex22_chr1_6190069_minus	CTGGGAGTGAGTGGAAGCTTGGCCCCCATCCCTCCAGCTCAGATCGGAAGAGCGGTTCAGCAGGAATGCCGAGACCGATCTCGTATGCCGTCTTCTGCTTG
1	6190272	minus	CHD5_Ex22_chr1_6190272_minus	ACTGTCATCATCTACGACTCGGACTGGAACCCGCACAATGAGATCGGAAGAGCGGTTCAGCAGGAATGCCGAGACCGATCTCGTATGCCGTCTTCTGCTTG
1	6190429	plus	CHD5_Ex22_chr1_6190429_plus	TACACCTTGGGTGGGCAGAAAGGATGGGGGAGAGAACAGAAGATCGGAAGAGCGGTTCAGCAGGAATGCCGAGACCGATCTCGTATGCCGTCTTCTGCTTG
1	6190631	plus	CHD5_Ex22_chr1_6190631_plus	GAACGAGGAGGTCAATTTTCAAACCCCAGATGAGCAAAAAAGATCGGAAGAGCGGTTCAGCAGGAATGCCGAGACCGATCTCGTATGCCGTCTTCTGCTTG
1	6191404	minus	CHD5_Ex21_chr1_6191404_minus	TAATATTGACGCCAGGTGAGCCCCAGTTACAAGTGGTGTTAGATCGGAAGAGCGGTTCAGCAGGAATGCCGAGACCGATCTCGTATGCCGTCTTCTGCTTG
1	6191666	minus	CHD5_Ex21_chr1_6191666_minus	TCGACAGATTCAATGGTACCCCCATCCTGCCCAAGGGTTCAGATCGGAAGAGCGGTTCAGCAGGAATGCCGAGACCGATCTCGTATGCCGTCTTCTGCTTG
1	6191763	plus	CHD5_Ex21_chr1_6191763_plus	CTTCGTACTCCAGGAAGTCCTCCAGGAGGTCCAGCATCTTAGATCGGAAGAGCGGTTCAGCAGGAATGCCGAGACCGATCTCGTATGCCGTCTTCTGCTTG
1	6192028	plus	CHD5_Ex21_chr1_6192028_plus	TACCTAAATCAGGGCTCTGACATGAGCCTCCCCTGCTCCCAGATCGGAAGAGCGGTTCAGCAGGAATGCCGAGACCGATCTCGTATGCCGTCTTCTGCTTG
1	6193922	minus	CHD5_Ex20_chr1_6193922_minus	TTCTGGTCTGCATGTCCAGGCTGGTAGGACAGCCCCTCCTAGATCGGAAGAGCGGTTCAGCAGGAATGCCGAGACCGATCTCGTATGCCGTCTTCTGCTTG
1	6194211	minus	CHD5_Ex20_chr1_6194211_minus	CTGCTACAGAAGATGCTGAAGAAACTGCGGGATGAGGGGCAGATCGGAAGAGCGGTTCAGCAGGAATGCCGAGACCGATCTCGTATGCCGTCTTCTGCTTG
1	6194282	plus	CHD5_Ex20_chr1_6194282_plus	CTTCCATCGTAGGAGCCATTGGGCAAGACAGGGGCCTCCTAGATCGGAAGAGCGGTTCAGCAGGAATGCCGAGACCGATCTCGTATGCCGTCTTCTGCTTG
1	6194553	minus	CHD5_Ex19_chr1_6194553_minus	TGGGGAACTTACCGTGGAACCCGCTGCTGTGGTAGGGCTGAGATCGGAAGAGCGGTTCAGCAGGAATGCCGAGACCGATCTCGTATGCCGTCTTCTGCTTG
1	6194568	plus	CHD5_Ex20_chr1_6194568_plus	AGCGGGTTCCACGGTAAGTTCCCCAGCACCTACCAGAGTGAGATCGGAAGAGCGGTTCAGCAGGAATGCCGAGACCGATCTCGTATGCCGTCTTCTGCTTG
1	6194788	minus	CHD5_Ex19_chr1_6194788_minus	ACCTGAAAAAGTGCTGCAACCACCCCTACCTCTTCCCTGTAGATCGGAAGAGCGGTTCAGCAGGAATGCCGAGACCGATCTCGTATGCCGTCTTCTGCTTG
1	6194908	plus	CHD5_Ex19_chr1_6194908_plus	TTGTAGTACTTCCTGCAGCAGGGCACGAGGAAAGGCAGGCAGATCGGAAGAGCGGTTCAGCAGGAATGCCGAGACCGATCTCGTATGCCGTCTTCTGCTTG
1	6195099	minus	CHD5_Ex18_chr1_6195099_minus	CAGGTTTTAGTGACCAGAGTTTGGGTCGCTTGAGTGCTGGAGATCGGAAGAGCGGTTCAGCAGGAATGCCGAGACCGATCTCGTATGCCGTCTTCTGCTTG
1	6195149	plus	CHD5_Ex19_chr1_6195149_plus	CCACGAAGAAAGTGTATGCAAAGCATTAGCCGAGACCTCAAGATCGGAAGAGCGGTTCAGCAGGAATGCCGAGACCGATCTCGTATGCCGTCTTCTGCTTG
1	6195321	minus	CHD5_Ex18_chr1_6195321_minus	GCTGACGTGTTCAAGAACATGCCGGCCAAGACCGAGCTCAAGATCGGAAGAGCGGTTCAGCAGGAATGCCGAGACCGATCTCGTATGCCGTCTTCTGCTTG
1	6195460	plus	CHD5_Ex18_chr1_6195460_plus	GTTGCTGCAACAAAAAGCTGGGATAACAGCCAGGAGCAGAAGATCGGAAGAGCGGTTCAGCAGGAATGCCGAGACCGATCTCGTATGCCGTCTTCTGCTTG
1	6195687	plus	CHD5_Ex18_chr1_6195687_plus	TGGACAGGAGCTCTCTATTACCCAGATAACAGATGAGGAAAGATCGGAAGAGCGGTTCAGCAGGAATGCCGAGACCGATCTCGTATGCCGTCTTCTGCTTG
1	6196324	minus	CHD5_Ex17_chr1_6196324_minus	AACTGCTGCTAATACCACGACTTTTCCTTAGCTCTGCCCTAGATCGGAAGAGCGGTTCAGCAGGAATGCCGAGACCGATCTCGTATGCCGTCTTCTGCTTG
1	6196540	minus	CHD5_Ex17_chr1_6196540_minus	CAAGTGAGTCACCTGGATCTGGCTAGGGAGGTGGTGGTGGAGATCGGAAGAGCGGTTCAGCAGGAATGCCGAGACCGATCTCGTATGCCGTCTTCTGCTTG
1	6196686	plus	CHD5_Ex17_chr1_6196686_plus	AGACCCTAAAAAACTGAGGGGAGGAGAGTGGGGCCTGTCAAGATCGGAAGAGCGGTTCAGCAGGAATGCCGAGACCGATCTCGTATGCCGTCTTCTGCTTG
1	6196799	minus	CHD5_Ex16_chr1_6196799_minus	GCCTGCCTGGTGGTAGATGAGGCCCACCGCCTCAAGAACAAGATCGGAAGAGCGGTTCAGCAGGAATGCCGAGACCGATCTCGTATGCCGTCTTCTGCTTG
1	6196901	plus	CHD5_Ex17_chr1_6196901_plus	CGTGGAATTTGATCTGCACTTCTTTCTGGAGAAAAGAGGGAGATCGGAAGAGCGGTTCAGCAGGAATGCCGAGACCGATCTCGTATGCCGTCTTCTGCTTG
1	6197168	plus	CHD5_Ex16_chr1_6197168_plus	TTGTAACAGCTCCAGTGAGACAGTGTCTTACTCCCACCCCAGATCGGAAGAGCGGTTCAGCAGGAATGCCGAGACCGATCTCGTATGCCGTCTTCTGCTTG
1	6201996	minus	CHD5_Ex15_chr1_6201996_minus	GCCATGTCAGTTTTCTGGGGCTCCTGTAACAAAGTGTCACAGATCGGAAGAGCGGTTCAGCAGGAATGCCGAGACCGATCTCGTATGCCGTCTTCTGCTTG
1	6202262	minus	CHD5_Ex15_chr1_6202262_minus	TTCTACGTGGTCACCTACACGGGGGACAAGGAGAGCCGCTAGATCGGAAGAGCGGTTCAGCAGGAATGCCGAGACCGATCTCGTATGCCGTCTTCTGCTTG
1	6202361	plus	CHD5_Ex15_chr1_6202361_plus	TAACCAGGTAGGGCCCTTTGGAGTGGCCCTGGAGAGAGAGAGATCGGAAGAGCGGTTCAGCAGGAATGCCGAGACCGATCTCGTATGCCGTCTTCTGCTTG
1	6202545	minus	CHD5_Ex14_chr1_6202545_minus	AACTGGCTGCGCTTCTCTTGGGCCCAGGGCACTGACACCAAGATCGGAAGAGCGGTTCAGCAGGAATGCCGAGACCGATCTCGTATGCCGTCTTCTGCTTG
1	6202621	plus	CHD5_Ex15_chr1_6202621_plus	TGTGGAGTCGATGTACCATGGCTGCTTGTCGAACTTGACCAGATCGGAAGAGCGGTTCAGCAGGAATGCCGAGACCGATCTCGTATGCCGTCTTCTGCTTG
1	6202904	plus	CHD5_Ex14_chr1_6202904_plus	ATCAGGGAAATTTCCCGACTGTTGAATTCTCTGACTCTGAAGATCGGAAGAGCGGTTCAGCAGGAATGCCGAGACCGATCTCGTATGCCGTCTTCTGCTTG
1	6203618	minus	CHD5_Ex13_chr1_6203618_minus	ATGACTCACTCAGCAGAGCTCCCTGGGTGTCCACTAGCGCAGATCGGAAGAGCGGTTCAGCAGGAATGCCGAGACCGATCTCGTATGCCGTCTTCTGCTTG
1	6203798	minus	CHD5_Ex13_chr1_6203798_minus	TGCCCACCTCAGACTTGAATGTGCAGGGGGTGTGTGTTCTAGATCGGAAGAGCGGTTCAGCAGGAATGCCGAGACCGATCTCGTATGCCGTCTTCTGCTTG
1	6203980	plus	CHD5_Ex13_chr1_6203980_plus	AGCATCAGCTCCCTGGGAAACGGCATTGGAGGCAGGTGAGAGATCGGAAGAGCGGTTCAGCAGGAATGCCGAGACCGATCTCGTATGCCGTCTTCTGCTTG
1	6204082	minus	CHD5_Ex12_chr1_6204082_minus	TACTACGACAACCTCAAGCAGGCCTACTGGGGCCACAGGTAGATCGGAAGAGCGGTTCAGCAGGAATGCCGAGACCGATCTCGTATGCCGTCTTCTGCTTG
1	6204172	plus	CHD5_Ex13_chr1_6204172_plus	CTTTCCACTTGATCAGGTAGTGCACATCCCCCTTCTTGTCAGATCGGAAGAGCGGTTCAGCAGGAATGCCGAGACCGATCTCGTATGCCGTCTTCTGCTTG
1	6204448	plus	CHD5_Ex12_chr1_6204448_plus	AGCTAACAGAGGAGCAATGAGCCAGCCTCCCACATCCTTTAGATCGGAAGAGCGGTTCAGCAGGAATGCCGAGACCGATCTCGTATGCCGTCTTCTGCTTG
1	6206070	minus	CHD5_Ex11_chr1_6206070_minus	GTTCCCAGTGCTGGAGATCTGCCTGACCTGCTAGAGGGGCAGATCGGAAGAGCGGTTCAGCAGGAATGCCGAGACCGATCTCGTATGCCGTCTTCTGCTTG
1	6206357	minus	CHD5_Ex11_chr1_6206357_minus	GATGAAGACGGCAAGAGCGAGAAGAGGAAGAACAAGGACCAGATCGGAAGAGCGGTTCAGCAGGAATGCCGAGACCGATCTCGTATGCCGTCTTCTGCTTG
1	6206429	plus	CHD5_Ex11_chr1_6206429_plus	CCATGTCGTTCTTTCTTTGGTAGTTGCGATACATCACCGTAGATCGGAAGAGCGGTTCAGCAGGAATGCCGAGACCGATCTCGTATGCCGTCTTCTGCTTG
1	6206521	minus	CHD5_Ex10_chr1_6206521_minus	CTAGAGGAGCTGGGTAGGGAGATGCAGGGGACCATGGCCCAGATCGGAAGAGCGGTTCAGCAGGAATGCCGAGACCGATCTCGTATGCCGTCTTCTGCTTG
1	6206719	plus	CHD5_Ex11_chr1_6206719_plus	ACTCACCTGTAGCTCCTTCACCCAGGAGCAATGCCAGTAGAGATCGGAAGAGCGGTTCAGCAGGAATGCCGAGACCGATCTCGTATGCCGTCTTCTGCTTG
1	6206760	minus	CHD5_Ex10_chr1_6206760_minus	ATCCCTGAGAGAGAGTTCTTTGTCAAGTGGGCAGGGCTGTAGATCGGAAGAGCGGTTCAGCAGGAATGCCGAGACCGATCTCGTATGCCGTCTTCTGCTTG
1	6206894	plus	CHD5_Ex10_chr1_6206894_plus	TGTAGAATCCGCTGGACTTTGCCCTTCAGTGGGGGGCACTAGATCGGAAGAGCGGTTCAGCAGGAATGCCGAGACCGATCTCGTATGCCGTCTTCTGCTTG
1	6207152	plus	CHD5_Ex10_chr1_6207152_plus	CCTTTCACTCAATGGTGAACTTATCGGCACCCAGAATATCAGATCGGAAGAGCGGTTCAGCAGGAATGCCGAGACCGATCTCGTATGCCGTCTTCTGCTTG
1	6208666	minus	CHD5_Ex9_chr1_6208666_minus	TAGAGACGGGAGGCATGAGTGTTAGGGAAAGGCAGACAGGAGATCGGAAGAGCGGTTCAGCAGGAATGCCGAGACCGATCTCGTATGCCGTCTTCTGCTTG
1	6209024	minus	CHD5_Ex9_chr1_6209024_minus	GAGGACGACCACATGGAGTTCTGCCGCGTGTGCAAGGACGAGATCGGAAGAGCGGTTCAGCAGGAATGCCGAGACCGATCTCGTATGCCGTCTTCTGCTTG
1	6209026	plus	CHD5_Ex9_chr1_6209026_plus	TCCTTGCACACGCGGCAGAACTCCATGTGGTCGTCCTCCTAGATCGGAAGAGCGGTTCAGCAGGAATGCCGAGACCGATCTCGTATGCCGTCTTCTGCTTG
1	6209069	minus	CHD5_Ex8_chr1_6209069_minus	AAGGACGACGACGATGAAGAGGAGGAGGGCGGCTGCGAGGAGATCGGAAGAGCGGTTCAGCAGGAATGCCGAGACCGATCTCGTATGCCGTCTTCTGCTTG
1	6209367	minus	CHD5_Ex8_chr1_6209367_minus	AGATCATCCTGTGCGACACCTGCCCGAGGGCCTACCATCTAGATCGGAAGAGCGGTTCAGCAGGAATGCCGAGACCGATCTCGTATGCCGTCTTCTGCTTG
1	6209385	plus	CHD5_Ex9_chr1_6209385_plus	CAGGTGTCGCACAGGATGATCTCCCCACCCTGCTGGCACAAGATCGGAAGAGCGGTTCAGCAGGAATGCCGAGACCGATCTCGTATGCCGTCTTCTGCTTG
1	6209430	plus	CHD5_Ex8_chr1_6209430_plus	CAGTAATCCTGGTGGTCTGTCTCATAGCCGTCACCATCATAGATCGGAAGAGCGGTTCAGCAGGAATGCCGAGACCGATCTCGTATGCCGTCTTCTGCTTG
1	6209809	plus	CHD5_Ex8_chr1_6209809_plus	ACAAATGGAAATGGGTGGACTGATGGATGGATGGATGGATAGATCGGAAGAGCGGTTCAGCAGGAATGCCGAGACCGATCTCGTATGCCGTCTTCTGCTTG
1	6210837	minus	CHD5_Ex7_chr1_6210837_minus	ATCCTGTCCCAGTAAGGAAAGAACAAGGAACCTATGGTGGAGATCGGAAGAGCGGTTCAGCAGGAATGCCGAGACCGATCTCGTATGCCGTCTTCTGCTTG
1	6211068	minus	CHD5_Ex7_chr1_6211068_minus	CGCAAGAAGAAGAGGAGTATGACTCCCCTTCCAGAGAGTTAGATCGGAAGAGCGGTTCAGCAGGAATGCCGAGACCGATCTCGTATGCCGTCTTCTGCTTG
1	6211199	plus	CHD5_Ex7_chr1_6211199_plus	CTCTCATCTTCTTCACTCTGCAGGGGAAGACAGGGTCCTGAGATCGGAAGAGCGGTTCAGCAGGAATGCCGAGACCGATCTCGTATGCCGTCTTCTGCTTG
1	6211433	plus	CHD5_Ex7_chr1_6211433_plus	CAGACACTTCCCACAATTTCCACCTCTGAACAGCTTCCCAAGATCGGAAGAGCGGTTCAGCAGGAATGCCGAGACCGATCTCGTATGCCGTCTTCTGCTTG
1	6212258	minus	CHD5_Ex6_chr1_6212258_minus	CCATTTGTGTGATGAGGAGTTTAGATTGAATCCTTCCAAGAGATCGGAAGAGCGGTTCAGCAGGAATGCCGAGACCGATCTCGTATGCCGTCTTCTGCTTG
1	6212464	minus	CHD5_Ex6_chr1_6212464_minus	GGATCAGCAACAAGAGGAAGAAAGGCTCCTCGGTGAGTGTAGATCGGAAGAGCGGTTCAGCAGGAATGCCGAGACCGATCTCGTATGCCGTCTTCTGCTTG
1	6212609	plus	CHD5_Ex6_chr1_6212609_plus	AGTGATGATAGCCAACCACTGCCACCACTGACGGCCTGCTAGATCGGAAGAGCGGTTCAGCAGGAATGCCGAGACCGATCTCGTATGCCGTCTTCTGCTTG
1	6212826	plus	CHD5_Ex6_chr1_6212826_plus	TTGCTGCCCCTTGTCCATGACCCACAGAAATGTGGCCCTTAGATCGGAAGAGCGGTTCAGCAGGAATGCCGAGACCGATCTCGTATGCCGTCTTCTGCTTG
1	6214498	minus	CHD5_Ex5_chr1_6214498_minus	GCCTCTTTTGTGCCTGACTCCCTTTTGGGGTTGGTGGAGAAGATCGGAAGAGCGGTTCAGCAGGAATGCCGAGACCGATCTCGTATGCCGTCTTCTGCTTG
1	6214855	plus	CHD5_Ex5_chr1_6214855_plus	TGCCCTTGAAGGGGTTGTTGGCGCTGAACTCCCGCCACTTAGATCGGAAGAGCGGTTCAGCAGGAATGCCGAGACCGATCTCGTATGCCGTCTTCTGCTTG
1	6214859	minus	CHD5_Ex5_chr1_6214859_minus	TGCCAAGTGGCGGGAGTTCAGCGCCAACAACCCCTTCAAGAGATCGGAAGAGCGGTTCAGCAGGAATGCCGAGACCGATCTCGTATGCCGTCTTCTGCTTG
1	6215265	plus	CHD5_Ex5_chr1_6215265_plus	GTCCACACAGTTGGTGATTTTCTCATTGGGTTTTCAGGCCAGATCGGAAGAGCGGTTCAGCAGGAATGCCGAGACCGATCTCGTATGCCGTCTTCTGCTTG
1	6215459	minus	CHD5_Ex4_chr1_6215459_minus	CTTCATGTTAACAGACCACCAGGCCTTCCCTTGTGGGCCCAGATCGGAAGAGCGGTTCAGCAGGAATGCCGAGACCGATCTCGTATGCCGTCTTCTGCTTG
1	6215681	minus	CHD5_Ex4_chr1_6215681_minus	CTGTTCTCGGAGGAGGATTACCACACGCTGACCAACTACAAGATCGGAAGAGCGGTTCAGCAGGAATGCCGAGACCGATCTCGTATGCCGTCTTCTGCTTG
1	6215800	plus	CHD5_Ex4_chr1_6215800_plus	TAGAGTTGTTGAGGGGCCTTCTGACCTGCACCCCCATCCCAGATCGGAAGAGCGGTTCAGCAGGAATGCCGAGACCGATCTCGTATGCCGTCTTCTGCTTG
1	6216042	plus	CHD5_Ex4_chr1_6216042_plus	CATGTGTGTGCCCTGAACTTCCAGAAAGGGAAATCAGCCAAGATCGGAAGAGCGGTTCAGCAGGAATGCCGAGACCGATCTCGTATGCCGTCTTCTGCTTG
1	6219473	minus	CHD5_Ex3_chr1_6219473_minus	AGTGACTACTCCCCGAATAAAAAGAAGAAGAAGAAACTCAAGATCGGAAGAGCGGTTCAGCAGGAATGCCGAGACCGATCTCGTATGCCGTCTTCTGCTTG
1	6219492	plus	CHD5_Ex3_chr1_6219492_plus	TTTATTCGGGGAGTAGTCACTGCCTTCACTCTCCGACTTCAGATCGGAAGAGCGGTTCAGCAGGAATGCCGAGACCGATCTCGTATGCCGTCTTCTGCTTG
1	6219843	plus	CHD5_Ex3_chr1_6219843_plus	TCTCGTGAGAGCAGGCTTCTCCATCTGCAAGCTCGGCTCAAGATCGGAAGAGCGGTTCAGCAGGAATGCCGAGACCGATCTCGTATGCCGTCTTCTGCTTG
1	6227948	minus	CHD5_Ex2_chr1_6227948_minus	GAGCGTCATTTTTCCTTCCTCCCGTTGTCCTATCCTGTGCAGATCGGAAGAGCGGTTCAGCAGGAATGCCGAGACCGATCTCGTATGCCGTCTTCTGCTTG
1	6228229	minus	CHD5_Ex2_chr1_6228229_minus	AGAAGAAACCCAAGAAGCTCAAGGAAAACAAGTGTAAAGGAGATCGGAAGAGCGGTTCAGCAGGAATGCCGAGACCGATCTCGTATGCCGTCTTCTGCTTG
1	6228302	plus	CHD5_Ex2_chr1_6228302_plus	AGTCATCGAAGGCTTCAAGACCACCATCTTCTTCTTCTGGAGATCGGAAGAGCGGTTCAGCAGGAATGCCGAGACCGATCTCGTATGCCGTCTTCTGCTTG
1	6228592	plus	CHD5_Ex2_chr1_6228592_plus	CCTGATAAGACAGTGTTCAGAAAACTGAACCTCCATGAACAGATCGGAAGAGCGGTTCAGCAGGAATGCCGAGACCGATCTCGTATGCCGTCTTCTGCTTG
1	6240260	plus	CHD5_Ex1_chr1_6240260_plus	TTTCTCTCGGCCGCCTTAGCCTGCTCCCCGCAAAGCCCGGAGATCGGAAGAGCGGTTCAGCAGGAATGCCGAGACCGATCTCGTATGCCGTCTTCTGCTTG
1	9770313	minus	PIK3CD_Ex1_chr1_9770313_minus	TACAAAAAGCTCACCTCCCTCAGGGCCTCGTCCTGCCCAGAGATCGGAAGAGCGGTTCAGCAGGAATGCCGAGACCGATCTCGTATGCCGTCTTCTGCTTG
1	9770470	minus	PIK3CD_Ex1_chr1_9770470_minus	CGTTGTTACTTCCCAGATGACAGTTGTCCTAAAAATGAAGAGATCGGAAGAGCGGTTCAGCAGGAATGCCGAGACCGATCTCGTATGCCGTCTTCTGCTTG
1	9770675	plus	PIK3CD_Ex1_chr1_9770675_plus	TCAGACCTTGGTGCTCAGAGAGAGAGAGAGAGAGAGAGACAGATCGGAAGAGCGGTTCAGCAGGAATGCCGAGACCGATCTCGTATGCCGTCTTCTGCTTG
1	9775403	minus	PIK3CD_Ex2_chr1_9775403_minus	GTGCTGACCATGGGTGGACAGGCTTCTCCACTGATGCCCTAGATCGGAAGAGCGGTTCAGCAGGAATGCCGAGACCGATCTCGTATGCCGTCTTCTGCTTG
1	9775640	minus	PIK3CD_Ex2_chr1_9775640_minus	GTTGATGCAGGTGAACACATAGGCCTCGGGGCCACTGAGCAGATCGGAAGAGCGGTTCAGCAGGAATGCCGAGACCGATCTCGTATGCCGTCTTCTGCTTG
1	9775781	plus	PIK3CD_Ex2_chr1_9775781_plus	CGTGAAGAAGCTCATCAACTCACAGATCAGCCTCCTCATCAGATCGGAAGAGCGGTTCAGCAGGAATGCCGAGACCGATCTCGTATGCCGTCTTCTGCTTG
1	9775940	minus	PIK3CD_Ex3_chr1_9775940_minus	TCGCAGAATTGGCACATCTTGGCGCGAAAGTCGTTCACTTAGATCGGAAGAGCGGTTCAGCAGGAATGCCGAGACCGATCTCGTATGCCGTCTTCTGCTTG
1	9776019	plus	PIK3CD_Ex2_chr1_9776019_plus	CTGGCTGCAGTACAGTTTCCCCCTGCAGCTGGAGCCCTCGAGATCGGAAGAGCGGTTCAGCAGGAATGCCGAGACCGATCTCGTATGCCGTCTTCTGCTTG
1	9776283	minus	PIK3CD_Ex4_chr1_9776283_minus	TTATCCTGCCACGTTGAGCTTGCCTGGGGGGACGTTCAGTAGATCGGAAGAGCGGTTCAGCAGGAATGCCGAGACCGATCTCGTATGCCGTCTTCTGCTTG
1	9776306	plus	PIK3CD_Ex3_chr1_9776306_plus	TCAACGTGGCAGGATAACCAAGTGGCGTGGGGCATTGGGCAGATCGGAAGAGCGGTTCAGCAGGAATGCCGAGACCGATCTCGTATGCCGTCTTCTGCTTG
1	9776586	minus	PIK3CD_Ex4_chr1_9776586_minus	ACCTGCAGCGTGTAGTCTTCCGGCTGCTCCACCAGCGGCTAGATCGGAAGAGCGGTTCAGCAGGAATGCCGAGACCGATCTCGTATGCCGTCTTCTGCTTG
1	9776639	plus	PIK3CD_Ex4_chr1_9776639_plus	GAGTACCTGTATGGCAGCTACCCGCTCTGCCAGTTCCAGGAGATCGGAAGAGCGGTTCAGCAGGAATGCCGAGACCGATCTCGTATGCCGTCTTCTGCTTG
1	9776730	minus	PIK3CD_Ex5_chr1_9776730_minus	AAGGTGCGCCCAAATGTCAGCTCCCCGACTCCCACCCAGGAGATCGGAAGAGCGGTTCAGCAGGAATGCCGAGACCGATCTCGTATGCCGTCTTCTGCTTG
1	9776952	plus	PIK3CD_Ex4_chr1_9776952_plus	AATCCTGGTGTCCAGGGAGTGGTTGGGGCCGCCCCACCAGAGATCGGAAGAGCGGTTCAGCAGGAATGCCGAGACCGATCTCGTATGCCGTCTTCTGCTTG
1	9777069	minus	PIK3CD_Ex5_chr1_9777069_minus	TTGCTCTGCTCATCCCGCATGGCGAGGATGGAGGAGGAATAGATCGGAAGAGCGGTTCAGCAGGAATGCCGAGACCGATCTCGTATGCCGTCTTCTGCTTG
1	9777089	plus	PIK3CD_Ex5_chr1_9777089_plus	ATGCGGGATGAGCAGAGCAACCCTGCCCCCCAGGTCCAGAAGATCGGAAGAGCGGTTCAGCAGGAATGCCGAGACCGATCTCGTATGCCGTCTTCTGCTTG
1	9777427	minus	PIK3CD_Ex6_chr1_9777427_minus	GTCCACAATGCTATCCTTTCCCAGAAAACCTGCCATGCGGAGATCGGAAGAGCGGTTCAGCAGGAATGCCGAGACCGATCTCGTATGCCGTCTTCTGCTTG
1	9777438	plus	PIK3CD_Ex5_chr1_9777438_plus	GTTTTCTGGGAAAGGATAGCATTGTGGACAGGCCCAAACCAGATCGGAAGAGCGGTTCAGCAGGAATGCCGAGACCGATCTCGTATGCCGTCTTCTGCTTG
1	9777775	plus	PIK3CD_Ex6_chr1_9777775_plus	ATCACATGAAAGCCACCTGACCACATTACCCAGCATCCCTAGATCGGAAGAGCGGTTCAGCAGGAATGCCGAGACCGATCTCGTATGCCGTCTTCTGCTTG
1	9778501	minus	PIK3CD_Ex7_chr1_9778501_minus	GTCTCAGCTACCCCAACTCTGGGGACCTCGGGGCATGTCCAGATCGGAAGAGCGGTTCAGCAGGAATGCCGAGACCGATCTCGTATGCCGTCTTCTGCTTG
1	9778835	minus	PIK3CD_Ex7_chr1_9778835_minus	GATGTTGATGTCGAACTCCAGCCGCTGCTTCCACACGGGCAGATCGGAAGAGCGGTTCAGCAGGAATGCCGAGACCGATCTCGTATGCCGTCTTCTGCTTG
1	9778860	plus	PIK3CD_Ex7_chr1_9778860_plus	TTCGACATCAACATCTGCGACCTGCCCCGCATGGCCCGTCAGATCGGAAGAGCGGTTCAGCAGGAATGCCGAGACCGATCTCGTATGCCGTCTTCTGCTTG
1	9779180	plus	PIK3CD_Ex7_chr1_9779180_plus	ATGCGGCCTCAGAATATCTGGCCTGGGCTGTGGTCCTGCAAGATCGGAAGAGCGGTTCAGCAGGAATGCCGAGACCGATCTCGTATGCCGTCTTCTGCTTG
1	9779787	minus	PIK3CD_Ex8_chr1_9779787_minus	GAGCCGCTTTTTCCTCTTTCCTCTGAGGGCTCCAGTGGTGAGATCGGAAGAGCGGTTCAGCAGGAATGCCGAGACCGATCTCGTATGCCGTCTTCTGCTTG
1	9779979	minus	PIK3CD_Ex9_chr1_9779979_minus	AGTCAAACAGCATGAGGTTGGCCCAGGCAATGGGGCAGTCAGATCGGAAGAGCGGTTCAGCAGGAATGCCGAGACCGATCTCGTATGCCGTCTTCTGCTTG
1	9780118	minus	PIK3CD_Ex9_chr1_9780118_minus	GCAGATGAAGTTGTAGAGGGGTGACCAGCATCTCTGGGACAGATCGGAAGAGCGGTTCAGCAGGAATGCCGAGACCGATCTCGTATGCCGTCTTCTGCTTG
1	9780147	plus	PIK3CD_Ex8_chr1_9780147_plus	ACTTCATCTGCCCCTGTGTTCAGATGAGAAGGGCGAGCTGAGATCGGAAGAGCGGTTCAGCAGGAATGCCGAGACCGATCTCGTATGCCGTCTTCTGCTTG
1	9780359	plus	PIK3CD_Ex9_chr1_9780359_plus	GCTCCTGGAGCTCTTCAGAGGGTGCTCCCTGGCCACGTCGAGATCGGAAGAGCGGTTCAGCAGGAATGCCGAGACCGATCTCGTATGCCGTCTTCTGCTTG
1	9780478	plus	PIK3CD_Ex9_chr1_9780478_plus	TTCGGTTGTCACAGCTGCCAGGAGGGATGCTCTTGGCATCAGATCGGAAGAGCGGTTCAGCAGGAATGCCGAGACCGATCTCGTATGCCGTCTTCTGCTTG
1	9780553	minus	PIK3CD_Ex10_chr1_9780553_minus	ACCCCAATCATCCTTGAGGGGGCGCTGTCCTCTGCATGGAAGATCGGAAGAGCGGTTCAGCAGGAATGCCGAGACCGATCTCGTATGCCGTCTTCTGCTTG
1	9780559	minus	PIK3CD_Ex11_chr1_9780559_minus	ATTGCCACCCCAATCATCCTTGAGGGGGCGCTGTCCTCTGAGATCGGAAGAGCGGTTCAGCAGGAATGCCGAGACCGATCTCGTATGCCGTCTTCTGCTTG
1	9780822	minus	PIK3CD_Ex11_chr1_9780822_minus	TTCTCGTGCTCATACAGCTCCCCAGACCCCCGCCGCTCCAAGATCGGAAGAGCGGTTCAGCAGGAATGCCGAGACCGATCTCGTATGCCGTCTTCTGCTTG
1	9780921	minus	PIK3CD_Ex12_chr1_9780921_minus	ACATCCTCATGCTTGTTCCACTTGGTGACCAGCAGCAGCCAGATCGGAAGAGCGGTTCAGCAGGAATGCCGAGACCGATCTCGTATGCCGTCTTCTGCTTG
1	9780933	plus	PIK3CD_Ex10_chr1_9780933_plus	TCACCAAGTGGAACAAGCATGAGGATGTGGCCCAGGTGGGAGATCGGAAGAGCGGTTCAGCAGGAATGCCGAGACCGATCTCGTATGCCGTCTTCTGCTTG
1	9781181	plus	PIK3CD_Ex11_chr1_9781181_plus	CCAGATGCTCTACCTGCTGTGCTCCTGGCCGGAGCTGCCCAGATCGGAAGAGCGGTTCAGCAGGAATGCCGAGACCGATCTCGTATGCCGTCTTCTGCTTG
1	9781215	minus	PIK3CD_Ex12_chr1_9781215_minus	AGCTGAAGTCTAGCAGCTCCAGGGCGCTCAGGACGGGCAGAGATCGGAAGAGCGGTTCAGCAGGAATGCCGAGACCGATCTCGTATGCCGTCTTCTGCTTG
1	9781264	minus	PIK3CD_Ex13_chr1_9781264_minus	AGTTTCCGCAGCGACTTGATGGCGAAGGAGCCTACGTGGCAGATCGGAAGAGCGGTTCAGCAGGAATGCCGAGACCGATCTCGTATGCCGTCTTCTGCTTG
1	9781284	plus	PIK3CD_Ex12_chr1_9781284_plus	ATCAAGTCGCTGCGGAAACTGACGTGAGTCCCAGCTGGGCAGATCGGAAGAGCGGTTCAGCAGGAATGCCGAGACCGATCTCGTATGCCGTCTTCTGCTTG
1	9781546	minus	PIK3CD_Ex13_chr1_9781546_minus	AATTTGGTCAGCTCGCAGTCCAGGTAGGACTCGTACTTGAAGATCGGAAGAGCGGTTCAGCAGGAATGCCGAGACCGATCTCGTATGCCGTCTTCTGCTTG
1	9781576	plus	PIK3CD_Ex12_chr1_9781576_plus	TGACCAAATTCCTGCTGGACCGGGCCCTGGCCAACCGCAAAGATCGGAAGAGCGGTTCAGCAGGAATGCCGAGACCGATCTCGTATGCCGTCTTCTGCTTG
1	9781614	plus	PIK3CD_Ex13_chr1_9781614_plus	AAGATCGGCCACTTCCTTTTCTGGCACCTCCGGTAGCGGGAGATCGGAAGAGCGGTTCAGCAGGAATGCCGAGACCGATCTCGTATGCCGTCTTCTGCTTG
1	9781682	minus	PIK3CD_Ex14_chr1_9781682_minus	GAAACGTCCCCAGTGGCCTTCCAGGGAGACTCAGGGGCTGAGATCGGAAGAGCGGTTCAGCAGGAATGCCGAGACCGATCTCGTATGCCGTCTTCTGCTTG
1	9781787	minus	PIK3CD_Ex15_chr1_9781787_minus	TCTCGGAGCTGGAAGGTGAAGGGAGGGCTGAGCCTCACCAAGATCGGAAGAGCGGTTCAGCAGGAATGCCGAGACCGATCTCGTATGCCGTCTTCTGCTTG
1	9781901	plus	PIK3CD_Ex13_chr1_9781901_plus	AAGGTGCTGATGAAGCAGGTGAGGCCCAAGGCCCTGGGGGAGATCGGAAGAGCGGTTCAGCAGGAATGCCGAGACCGATCTCGTATGCCGTCTTCTGCTTG
1	9782036	plus	PIK3CD_Ex14_chr1_9782036_plus	GAAGCACTGAGCAAACTGAAGGCCCTGAATGACTTCGTCAAGATCGGAAGAGCGGTTCAGCAGGAATGCCGAGACCGATCTCGTATGCCGTCTTCTGCTTG
1	9782040	minus	PIK3CD_Ex15_chr1_9782040_minus	AGCTTGACGAAGTCATTCAGGGCCTTCAGTTTGCTCAGTGAGATCGGAAGAGCGGTTCAGCAGGAATGCCGAGACCGATCTCGTATGCCGTCTTCTGCTTG
1	9782147	plus	PIK3CD_Ex15_chr1_9782147_plus	TACCTAGAGGCCCTCTCCCACCTGCAGTCCCCACTCGACCAGATCGGAAGAGCGGTTCAGCAGGAATGCCGAGACCGATCTCGTATGCCGTCTTCTGCTTG
1	9782280	minus	PIK3CD_Ex16_chr1_9782280_minus	AAGGTGCACTGCTCCACGCTGCCAGGCCAGAGAGCGGGCAAGATCGGAAGAGCGGTTCAGCAGGAATGCCGAGACCGATCTCGTATGCCGTCTTCTGCTTG
1	9782399	plus	PIK3CD_Ex15_chr1_9782399_plus	TTTAAGAACGGGGATGGTGAGGGCCTGGCCTCCCCACACCAGATCGGAAGAGCGGTTCAGCAGGAATGCCGAGACCGATCTCGTATGCCGTCTTCTGCTTG
1	9782474	minus	PIK3CD_Ex17_chr1_9782474_minus	CTTAAGTCCCAGGATTCTGTCTTCTCCACCCCCACTCTAGAGATCGGAAGAGCGGTTCAGCAGGAATGCCGAGACCGATCTCGTATGCCGTCTTCTGCTTG
1	9782613	plus	PIK3CD_Ex16_chr1_9782613_plus	AGATGATCCAGCTCATGGACGTCCTGTGGAAGCAGGAGGGAGATCGGAAGAGCGGTTCAGCAGGAATGCCGAGACCGATCTCGTATGCCGTCTTCTGCTTG
1	9782851	plus	PIK3CD_Ex17_chr1_9782851_plus	TCCTGAGGCTTAGTGTGTACCCTGCTCTGTTGCTTTAGTTAGATCGGAAGAGCGGTTCAGCAGGAATGCCGAGACCGATCTCGTATGCCGTCTTCTGCTTG
1	9782949	minus	PIK3CD_Ex18_chr1_9782949_minus	CTGAGTTCACATTTGCTTGGAAGAGAACCAGACAGAGGCCAGATCGGAAGAGCGGTTCAGCAGGAATGCCGAGACCGATCTCGTATGCCGTCTTCTGCTTG
1	9783219	minus	PIK3CD_Ex18_chr1_9783219_minus	GATGGTGTCTGAACGGAGTACCACCTCAATGAGGCCTGTGAGATCGGAAGAGCGGTTCAGCAGGAATGCCGAGACCGATCTCGTATGCCGTCTTCTGCTTG
1	9783325	plus	PIK3CD_Ex18_chr1_9783325_plus	AACTGGCTGAAGTCCAAGAACCCGGGGTGGGTTTCAGGCCAGATCGGAAGAGCGGTTCAGCAGGAATGCCGAGACCGATCTCGTATGCCGTCTTCTGCTTG
1	9783579	plus	PIK3CD_Ex18_chr1_9783579_plus	AACAGCCATTTACGATTGGCTCACAGATCTGCAGCTGGGGAGATCGGAAGAGCGGTTCAGCAGGAATGCCGAGACCGATCTCGTATGCCGTCTTCTGCTTG
1	9783786	minus	PIK3CD_Ex19_chr1_9783786_minus	ATACCCTCAATACAGAGCCACGGAAGGAAGGTGAGGCTGCAGATCGGAAGAGCGGTTCAGCAGGAATGCCGAGACCGATCTCGTATGCCGTCTTCTGCTTG
1	9784018	minus	PIK3CD_Ex19_chr1_9784018_minus	GAACTCCTCAATGGCTCGATCCAGGGCCTCCCTGGGTGGGAGATCGGAAGAGCGGTTCAGCAGGAATGCCGAGACCGATCTCGTATGCCGTCTTCTGCTTG
1	9784113	minus	PIK3CD_Ex20_chr1_9784113_minus	ACCTGCCCACTCTCTCGGATCATGATGTTGTCGCTGTGCCAGATCGGAAGAGCGGTTCAGCAGGAATGCCGAGACCGATCTCGTATGCCGTCTTCTGCTTG
1	9784134	plus	PIK3CD_Ex19_chr1_9784134_plus	TCCGAGAGAGTGGGCAGGTACAGGGGCTGGTGCTGGCGGCAGATCGGAAGAGCGGTTCAGCAGGAATGCCGAGACCGATCTCGTATGCCGTCTTCTGCTTG
1	9784359	minus	PIK3CD_Ex20_chr1_9784359_minus	TCGCGGTTGATTCCAAACTTGGTCTTGAAATTCCCCAGAAAGATCGGAAGAGCGGTTCAGCAGGAATGCCGAGACCGATCTCGTATGCCGTCTTCTGCTTG
1	9784379	plus	PIK3CD_Ex19_chr1_9784379_plus	AAGTTTGGAATCAACCGCGAGCGTGTCCCATTCATCCTCAAGATCGGAAGAGCGGTTCAGCAGGAATGCCGAGACCGATCTCGTATGCCGTCTTCTGCTTG
1	9784471	plus	PIK3CD_Ex20_chr1_9784471_plus	ATTTGAACGGTGAGAGTGCCTGAGCCCCACCAGATGCCCCAGATCGGAAGAGCGGTTCAGCAGGAATGCCGAGACCGATCTCGTATGCCGTCTTCTGCTTG
1	9784623	minus	PIK3CD_Ex21_chr1_9784623_minus	ATTGCCCAAAAGGGGCACTGCAGGGTGGAGCAGGGGCATGAGATCGGAAGAGCGGTTCAGCAGGAATGCCGAGACCGATCTCGTATGCCGTCTTCTGCTTG
1	9784735	plus	PIK3CD_Ex20_chr1_9784735_plus	TTGTGTCCACCCATTATCAGGGCAAGGGCAGGTGTCCTTGAGATCGGAAGAGCGGTTCAGCAGGAATGCCGAGACCGATCTCGTATGCCGTCTTCTGCTTG
1	9784855	minus	PIK3CD_Ex21_chr1_9784855_minus	ATGGTGTAGGCCCTTTCACAGTAGCCCCGGAACCTGCAGGAGATCGGAAGAGCGGTTCAGCAGGAATGCCGAGACCGATCTCGTATGCCGTCTTCTGCTTG
1	9784984	plus	PIK3CD_Ex21_chr1_9784984_plus	AGTATCTCAAGGTATGTGCCGGGCAGGAGACTGCTGTCGCAGATCGGAAGAGCGGTTCAGCAGGAATGCCGAGACCGATCTCGTATGCCGTCTTCTGCTTG
1	9785215	plus	PIK3CD_Ex21_chr1_9785215_plus	ATGTGTAGTGACCTCTCCTGGTTGGGGTGCTGTGCTCAGGAGATCGGAAGAGCGGTTCAGCAGGAATGCCGAGACCGATCTCGTATGCCGTCTTCTGCTTG
1	9786712	minus	PIK3CD_Ex22_chr1_9786712_minus	CCTACTGGAGAAATGGCTCTGGGAGGAGCATGGGAGCAGCAGATCGGAAGAGCGGTTCAGCAGGAATGCCGAGACCGATCTCGTATGCCGTCTTCTGCTTG
1	9786926	minus	PIK3CD_Ex22_chr1_9786926_minus	TGCAAACAAATCACAGCGGTGTCCACGTTAAGGGGGCCCGAGATCGGAAGAGCGGTTCAGCAGGAATGCCGAGACCGATCTCGTATGCCGTCTTCTGCTTG
1	9787076	plus	PIK3CD_Ex22_chr1_9787076_plus	ACAACGTGTCCAAAGACAACAGGCAGTAGTGGCTCCTCCCAGATCGGAAGAGCGGTTCAGCAGGAATGCCGAGACCGATCTCGTATGCCGTCTTCTGCTTG
1	9787288	plus	PIK3CD_Ex22_chr1_9787288_plus	AAACGGAAACGCCTCCTTCATGCAGCGGCGGTGCTGGGCCAGATCGGAAGAGCGGTTCAGCAGGAATGCCGAGACCGATCTCGTATGCCGTCTTCTGCTTG
1	11167349	minus	MTOR_Ex57_chr1_11167349_minus	GAACCAACTTTCTAGCTGCTGTTGAAGAATATATTGTCAGAGATCGGAAGAGCGGTTCAGCAGGAATGCCGAGACCGATCTCGTATGCCGTCTTCTGCTTG
1	11167709	plus	MTOR_Ex57_chr1_11167709_plus	TTTCCAGTCAAGGCTAATGCCCACCGAGGTCCCGCAAGGAAGATCGGAAGAGCGGTTCAGCAGGAATGCCGAGACCGATCTCGTATGCCGTCTTCTGCTTG
1	11167960	minus	MTOR_Ex56_chr1_11167960_minus	TGGTTCAGGAGAATAGGCAAGGCTTGTTTGTTTGTGAGGGAGATCGGAAGAGCGGTTCAGCAGGAATGCCGAGACCGATCTCGTATGCCGTCTTCTGCTTG
1	11168241	minus	MTOR_Ex56_chr1_11168241_minus	AAGCGACATCCCATGAAAACCTCTGCCAGTGCTATATTGGAGATCGGAAGAGCGGTTCAGCAGGAATGCCGAGACCGATCTCGTATGCCGTCTTCTGCTTG
1	11168320	plus	MTOR_Ex56_chr1_11168320_plus	TGTCATCATGAGAGAAGTCCCGACCTAGCACAGGAGGAACAGATCGGAAGAGCGGTTCAGCAGGAATGCCGAGACCGATCTCGTATGCCGTCTTCTGCTTG
1	11169223	minus	MTOR_Ex55_chr1_11169223_minus	TGGTGTTAGTGACGAGCTTTGGCACCATGCAGCTGACAAAAGATCGGAAGAGCGGTTCAGCAGGAATGCCGAGACCGATCTCGTATGCCGTCTTCTGCTTG
1	11169527	minus	MTOR_Ex54_chr1_11169527_minus	TATTCTGAGGACAAAGACGGACATAGAGGAAGGATTGCTTAGATCGGAAGAGCGGTTCAGCAGGAATGCCGAGACCGATCTCGTATGCCGTCTTCTGCTTG
1	11169584	plus	MTOR_Ex55_chr1_11169584_plus	AACCTTTTCTGCTCAAAGGCAGTTTTGTTGCTTCATCTTGAGATCGGAAGAGCGGTTCAGCAGGAATGCCGAGACCGATCTCGTATGCCGTCTTCTGCTTG
1	11169890	plus	MTOR_Ex54_chr1_11169890_plus	TACCTACCCTAAAGGGGAAAAGAGAAGGAAAGTTTTATGTAGATCGGAAGAGCGGTTCAGCAGGAATGCCGAGACCGATCTCGTATGCCGTCTTCTGCTTG
1	11172777	minus	MTOR_Ex53_chr1_11172777_minus	AGGACGTTACAGAGGCTCTCCCCCTTGTGCAGAGTGTTTCAGATCGGAAGAGCGGTTCAGCAGGAATGCCGAGACCGATCTCGTATGCCGTCTTCTGCTTG
1	11173129	plus	MTOR_Ex53_chr1_11173129_plus	GGTATTAGCATGGGATGTGAAACCCAGGGGGACACTCTATAGATCGGAAGAGCGGTTCAGCAGGAATGCCGAGACCGATCTCGTATGCCGTCTTCTGCTTG
1	11174181	minus	MTOR_Ex52_chr1_11174181_minus	ATTAGGCATGTATTAGTCTGTTCTCACGCTGTTATAAAGAAGATCGGAAGAGCGGTTCAGCAGGAATGCCGAGACCGATCTCGTATGCCGTCTTCTGCTTG
1	11174334	minus	MTOR_Ex52_chr1_11174334_minus	TGAGTATCATCAAGTGCCTGGGAGCTGAGCTCAGTGGCTCAGATCGGAAGAGCGGTTCAGCAGGAATGCCGAGACCGATCTCGTATGCCGTCTTCTGCTTG
1	11174539	plus	MTOR_Ex52_chr1_11174539_plus	AGGAGTTACTAACTCTCCACCCAAAGCAAGCCGAGGGGGTAGATCGGAAGAGCGGTTCAGCAGGAATGCCGAGACCGATCTCGTATGCCGTCTTCTGCTTG
1	11174670	minus	MTOR_Ex51_chr1_11174670_minus	GAAAGGCTTACCACTTCACTTCTGACCTGGTTTCCTGTGGAGATCGGAAGAGCGGTTCAGCAGGAATGCCGAGACCGATCTCGTATGCCGTCTTCTGCTTG
1	11174691	plus	MTOR_Ex52_chr1_11174691_plus	GTGAAGTGGTAAGCCTTTCATAGATAGGTCATTTCTAACAAGATCGGAAGAGCGGTTCAGCAGGAATGCCGAGACCGATCTCGTATGCCGTCTTCTGCTTG
1	11175027	plus	MTOR_Ex51_chr1_11175027_plus	CATCACCTGCACTGATTTTAATTATAGCAGGGAAAGGAAGAGATCGGAAGAGCGGTTCAGCAGGAATGCCGAGACCGATCTCGTATGCCGTCTTCTGCTTG
1	11175298	minus	MTOR_Ex50_chr1_11175298_minus	CCTACCAAGGCTGTAGTTAAGTCAGTCTAAGAAATGAAATAGATCGGAAGAGCGGTTCAGCAGGAATGCCGAGACCGATCTCGTATGCCGTCTTCTGCTTG
1	11175662	plus	MTOR_Ex50_chr1_11175662_plus	TGCAAGTCCAGTTTTACTGGAACACACAGCACGCTCCCTTAGATCGGAAGAGCGGTTCAGCAGGAATGCCGAGACCGATCTCGTATGCCGTCTTCTGCTTG
1	11176885	minus	MTOR_Ex49_chr1_11176885_minus	CAACATTAGCCTTAGTTCCCTATTGATTGTGATGCCATCAAGATCGGAAGAGCGGTTCAGCAGGAATGCCGAGACCGATCTCGTATGCCGTCTTCTGCTTG
1	11181107	minus	MTOR_Ex48_chr1_11181107_minus	CAAGACAAGTTCACAGAGTTAGAATGAGTAGTTTAATATTAGATCGGAAGAGCGGTTCAGCAGGAATGCCGAGACCGATCTCGTATGCCGTCTTCTGCTTG
1	11181323	minus	MTOR_Ex48_chr1_11181323_minus	AATAATACAGCTGGGGACGACCTGGCCAAGCTGCTGTGGCAGATCGGAAGAGCGGTTCAGCAGGAATGCCGAGACCGATCTCGTATGCCGTCTTCTGCTTG
1	11181469	plus	MTOR_Ex48_chr1_11181469_plus	ATGTAGTTTGGGTCCAGGAAGAAACAAGGCTTGGGGTCCAAGATCGGAAGAGCGGTTCAGCAGGAATGCCGAGACCGATCTCGTATGCCGTCTTCTGCTTG
1	11181679	plus	MTOR_Ex48_chr1_11181679_plus	GTACTGGAAGTTTCAAGGTTTTGGAAAACAAGCAATTCTCAGATCGGAAGAGCGGTTCAGCAGGAATGCCGAGACCGATCTCGTATGCCGTCTTCTGCTTG
1	11181788	minus	MTOR_Ex47_chr1_11181788_minus	CTAGGGAAGACTAGACAGATAAATATTCGGCACCATATATAGATCGGAAGAGCGGTTCAGCAGGAATGCCGAGACCGATCTCGTATGCCGTCTTCTGCTTG
1	11182020	minus	MTOR_Ex47_chr1_11182020_minus	ATCGAGCATCGCATCATGTTGCGGGTATGTGATGCGGCCAAGATCGGAAGAGCGGTTCAGCAGGAATGCCGAGACCGATCTCGTATGCCGTCTTCTGCTTG
1	11182148	plus	MTOR_Ex47_chr1_11182148_plus	TTGGTCGATAAAGGGATGACAGCGTATCTCTGGATGCTGGAGATCGGAAGAGCGGTTCAGCAGGAATGCCGAGACCGATCTCGTATGCCGTCTTCTGCTTG
1	11184547	minus	MTOR_Ex46_chr1_11184547_minus	AATGACCCAACATCTCTTCGGAAAAACCTCAGGTATTCAGAGATCGGAAGAGCGGTTCAGCAGGAATGCCGAGACCGATCTCGTATGCCGTCTTCTGCTTG
1	11184787	plus	MTOR_Ex46_chr1_11184787_plus	TGCCTTACCTAATCACACGTTCCTCACAAAAAGAAAAAACAGATCGGAAGAGCGGTTCAGCAGGAATGCCGAGACCGATCTCGTATGCCGTCTTCTGCTTG
1	11184910	plus	MTOR_Ex46_chr1_11184910_plus	TCTGTTTTTGAGGACCAGGAACGGTTAGGCATGGAAATGAAGATCGGAAGAGCGGTTCAGCAGGAATGCCGAGACCGATCTCGTATGCCGTCTTCTGCTTG
1	11186473	minus	MTOR_Ex45_chr1_11186473_minus	ATGTCCTCAGGACTTAGTTCATTCATGTAGTTGGGCTTATAGATCGGAAGAGCGGTTCAGCAGGAATGCCGAGACCGATCTCGTATGCCGTCTTCTGCTTG
1	11186721	minus	MTOR_Ex45_chr1_11186721_minus	CCAATCATTCGCATTCAGTCCATAGCACCGTCTTTGCAAGAGATCGGAAGAGCGGTTCAGCAGGAATGCCGAGACCGATCTCGTATGCCGTCTTCTGCTTG
1	11186813	minus	MTOR_Ex44_chr1_11186813_minus	TCACATCCTTAGAGCTGCAATATGTTTCCCCAAAACTTCTAGATCGGAAGAGCGGTTCAGCAGGAATGCCGAGACCGATCTCGTATGCCGTCTTCTGCTTG
1	11186833	plus	MTOR_Ex45_chr1_11186833_plus	TTGCAGCTCTAAGGATGTGAGCTGTAAATAATTACCAAAGAGATCGGAAGAGCGGTTCAGCAGGAATGCCGAGACCGATCTCGTATGCCGTCTTCTGCTTG
1	11187060	minus	MTOR_Ex44_chr1_11187060_minus	GTGTTCCGACGAATCTCAAAGCAGCTGCCTCAGGTAGGATAGATCGGAAGAGCGGTTCAGCAGGAATGCCGAGACCGATCTCGTATGCCGTCTTCTGCTTG
1	11187081	plus	MTOR_Ex45_chr1_11187081_plus	TTGAGATTCGTCGGAACACATGATAATAGAGGTCCCAGGCAGATCGGAAGAGCGGTTCAGCAGGAATGCCGAGACCGATCTCGTATGCCGTCTTCTGCTTG
1	11187177	plus	MTOR_Ex44_chr1_11187177_plus	CCTCCATTAAATCTCGACCATAGGCCTGAGAGAGAAAGCAAGATCGGAAGAGCGGTTCAGCAGGAATGCCGAGACCGATCTCGTATGCCGTCTTCTGCTTG
1	11187414	minus	MTOR_Ex43_chr1_11187414_minus	GGAAAAGCCCAAGATTTCTCAAGAGGTCATCTCGTCTCTCAGATCGGAAGAGCGGTTCAGCAGGAATGCCGAGACCGATCTCGTATGCCGTCTTCTGCTTG
1	11187420	plus	MTOR_Ex44_chr1_11187420_plus	CGAGATGACCTCTTGAGAAATCTTGGGCTTTTCCAGTTAAAGATCGGAAGAGCGGTTCAGCAGGAATGCCGAGACCGATCTCGTATGCCGTCTTCTGCTTG
1	11187756	minus	MTOR_Ex43_chr1_11187756_minus	ATCTCGTTTGTACTTTGGGGAAAGGAACGTGAAAGGCATGAGATCGGAAGAGCGGTTCAGCAGGAATGCCGAGACCGATCTCGTATGCCGTCTTCTGCTTG
1	11187762	minus	MTOR_Ex42_chr1_11187762_minus	AGAGGCATCTCGTTTGTACTTTGGGGAAAGGAACGTGAAAAGATCGGAAGAGCGGTTCAGCAGGAATGCCGAGACCGATCTCGTATGCCGTCTTCTGCTTG
1	11187776	plus	MTOR_Ex43_chr1_11187776_plus	CCCCAAAGTACAAACGAGATGCCTCTTCCAGGCCTTCATGAGATCGGAAGAGCGGTTCAGCAGGAATGCCGAGACCGATCTCGTATGCCGTCTTCTGCTTG
1	11188091	minus	MTOR_Ex42_chr1_11188091_minus	CAATGCAGCCAACAAGATTCTGAAGAACATGTGTGAGCACAGATCGGAAGAGCGGTTCAGCAGGAATGCCGAGACCGATCTCGTATGCCGTCTTCTGCTTG
1	11188111	plus	MTOR_Ex43_chr1_11188111_plus	GAATCTTGTTGGCTGCATTGTGCCGGGCTGTCGTGGTAGAAGATCGGAAGAGCGGTTCAGCAGGAATGCCGAGACCGATCTCGTATGCCGTCTTCTGCTTG
1	11188138	plus	MTOR_Ex42_chr1_11188138_plus	CTGTCGTGGTAGACTTAGAAGCCACTGTCAGTGGGTAGATAGATCGGAAGAGCGGTTCAGCAGGAATGCCGAGACCGATCTCGTATGCCGTCTTCTGCTTG
1	11188313	minus	MTOR_Ex41_chr1_11188313_minus	GCCTTGCTAAAAAGAAAGCGTTCCCTCGAAGACTGAGCCCAGATCGGAAGAGCGGTTCAGCAGGAATGCCGAGACCGATCTCGTATGCCGTCTTCTGCTTG
1	11188465	plus	MTOR_Ex42_chr1_11188465_plus	ACCAAACCAGTGGTTAGATGAGAAACTGCCCAGAGTCTCCAGATCGGAAGAGCGGTTCAGCAGGAATGCCGAGACCGATCTCGTATGCCGTCTTCTGCTTG
1	11188692	plus	MTOR_Ex41_chr1_11188692_plus	ACTTGTTTCGGTTGATGCTCTGAAATGGTTCATTCCCTTCAGATCGGAAGAGCGGTTCAGCAGGAATGCCGAGACCGATCTCGTATGCCGTCTTCTGCTTG
1	11188814	minus	MTOR_Ex40_chr1_11188814_minus	CTTACAAGCATGCTGTGTTCAGTGTCACAAGGCAGTGTGTAGATCGGAAGAGCGGTTCAGCAGGAATGCCGAGACCGATCTCGTATGCCGTCTTCTGCTTG
1	11189175	plus	MTOR_Ex40_chr1_11189175_plus	CTCTTGACTGAACACCGTAAGAGTCACCCTGAGCAAATGAAGATCGGAAGAGCGGTTCAGCAGGAATGCCGAGACCGATCTCGTATGCCGTCTTCTGCTTG
1	11189539	minus	MTOR_Ex39_chr1_11189539_minus	AGAACTCTCCATGTGTGGTTTATTATGGAGGGATTATTAAAGATCGGAAGAGCGGTTCAGCAGGAATGCCGAGACCGATCTCGTATGCCGTCTTCTGCTTG
1	11189731	minus	MTOR_Ex39_chr1_11189731_minus	CTCTGGTAGGCCATGTTAATGGCAAGACCTAGAAGTCACAAGATCGGAAGAGCGGTTCAGCAGGAATGCCGAGACCGATCTCGTATGCCGTCTTCTGCTTG
1	11189899	plus	MTOR_Ex39_chr1_11189899_plus	TTGGAACACACACGTGTTAGCGACACTCTTGCCTCTGCTTAGATCGGAAGAGCGGTTCAGCAGGAATGCCGAGACCGATCTCGTATGCCGTCTTCTGCTTG
1	11190090	plus	MTOR_Ex39_chr1_11190090_plus	ATTATCTTGGGCTGACAGTGGCTTCCTGAACAGGATGGAGAGATCGGAAGAGCGGTTCAGCAGGAATGCCGAGACCGATCTCGTATGCCGTCTTCTGCTTG
1	11190392	minus	MTOR_Ex38_chr1_11190392_minus	GATAGGGCTTTGTGTGTGAATATTTGTGTTTGGGGAGCTGAGATCGGAAGAGCGGTTCAGCAGGAATGCCGAGACCGATCTCGTATGCCGTCTTCTGCTTG
1	11190729	minus	MTOR_Ex38_chr1_11190729_minus	CGCGATGAGAAGAAGAAACTGCGTCATGCCAGCGGGGCCAAGATCGGAAGAGCGGTTCAGCAGGAATGCCGAGACCGATCTCGTATGCCGTCTTCTGCTTG
1	11190749	plus	MTOR_Ex38_chr1_11190749_plus	AGTTTCTTCTTCTCATCGCGGGCTTGGTTCTGATGTTTGTAGATCGGAAGAGCGGTTCAGCAGGAATGCCGAGACCGATCTCGTATGCCGTCTTCTGCTTG
1	11191089	plus	MTOR_Ex38_chr1_11191089_plus	CTCTTGCCTCAAGGGATCTCCCGGCCTCCTAGGGGAGCTCAGATCGGAAGAGCGGTTCAGCAGGAATGCCGAGACCGATCTCGTATGCCGTCTTCTGCTTG
1	11192847	minus	MTOR_Ex37_chr1_11192847_minus	TGCTGTCTTACAGACTCTGAGCTGCTTGTTTTCCTGGGAGAGATCGGAAGAGCGGTTCAGCAGGAATGCCGAGACCGATCTCGTATGCCGTCTTCTGCTTG
1	11193152	minus	MTOR_Ex37_chr1_11193152_minus	CAAAGTGCTGCAGTACTACAGCGCCGCCACAGAGCACGACAGATCGGAAGAGCGGTTCAGCAGGAATGCCGAGACCGATCTCGTATGCCGTCTTCTGCTTG
1	11193207	plus	MTOR_Ex37_chr1_11193207_plus	TTGATGCCCTGTAGATTCAGCTGCCACTCTCCAAGTTTCAAGATCGGAAGAGCGGTTCAGCAGGAATGCCGAGACCGATCTCGTATGCCGTCTTCTGCTTG
1	11193511	plus	MTOR_Ex37_chr1_11193511_plus	TAGGTCTGTATGGACTTACCTACCCCAAACCCAATTTTTTAGATCGGAAGAGCGGTTCAGCAGGAATGCCGAGACCGATCTCGTATGCCGTCTTCTGCTTG
1	11194141	minus	MTOR_Ex36_chr1_11194141_minus	CGTCTGGTTTTAGAGTCCTTGTTTTCAAATGTCAGATATGAGATCGGAAGAGCGGTTCAGCAGGAATGCCGAGACCGATCTCGTATGCCGTCTTCTGCTTG
1	11194399	minus	MTOR_Ex36_chr1_11194399_minus	ATAAGCAGGAACTGCACAAGCTCATGGCCCGGTGAGGTCCAGATCGGAAGAGCGGTTCAGCAGGAATGCCGAGACCGATCTCGTATGCCGTCTTCTGCTTG
1	11194510	plus	MTOR_Ex36_chr1_11194510_plus	TGGAAGGCATCGATCTGTAACAGGACAAAGGCACAGAGAGAGATCGGAAGAGCGGTTCAGCAGGAATGCCGAGACCGATCTCGTATGCCGTCTTCTGCTTG
1	11194764	plus	MTOR_Ex36_chr1_11194764_plus	CCAGTTTTATAAGCCTTGGCAAAGTTTCATGCCTGGCTACAGATCGGAAGAGCGGTTCAGCAGGAATGCCGAGACCGATCTCGTATGCCGTCTTCTGCTTG
1	11199077	minus	MTOR_Ex35_chr1_11199077_minus	CTAGAAAGTGCTGGGACATAGAAAGGGCACACTTTCTACCAGATCGGAAGAGCGGTTCAGCAGGAATGCCGAGACCGATCTCGTATGCCGTCTTCTGCTTG
1	11199320	minus	MTOR_Ex35_chr1_11199320_minus	TCTGTATCCCAATGCATCCAGAACAGACCACCTTCTCCAGAGATCGGAAGAGCGGTTCAGCAGGAATGCCGAGACCGATCTCGTATGCCGTCTTCTGCTTG
1	11199436	plus	MTOR_Ex35_chr1_11199436_plus	AAGTTGCCGAGACGGATCAACTCCCAGGAGCAACACTAAAAGATCGGAAGAGCGGTTCAGCAGGAATGCCGAGACCGATCTCGTATGCCGTCTTCTGCTTG
1	11199490	minus	MTOR_Ex34_chr1_11199490_minus	CAGTTCTGTCTATAACCCAGTTTCTCTTATTTTTAAGGCTAGATCGGAAGAGCGGTTCAGCAGGAATGCCGAGACCGATCTCGTATGCCGTCTTCTGCTTG
1	11199680	plus	MTOR_Ex35_chr1_11199680_plus	GATTTTCTGCCAGTCCTCTACGATACGCTGGCAGCCCTGGAGATCGGAAGAGCGGTTCAGCAGGAATGCCGAGACCGATCTCGTATGCCGTCTTCTGCTTG
1	11204489	minus	MTOR_Ex33_chr1_11204489_minus	GCTGTGAGAGAATGACCAATTTTCCAGTCTCTTCTTATTCAGATCGGAAGAGCGGTTCAGCAGGAATGCCGAGACCGATCTCGTATGCCGTCTTCTGCTTG
1	11204668	minus	MTOR_Ex33_chr1_11204668_minus	CAGGTGAGCTTGGTAGAAAGCCCCAGTTCACCCACCTACCAGATCGGAAGAGCGGTTCAGCAGGAATGCCGAGACCGATCTCGTATGCCGTCTTCTGCTTG
1	11204848	plus	MTOR_Ex33_chr1_11204848_plus	GCACGAACAATCCAAAAGACAGGATTAATTTAAATCATTCAGATCGGAAGAGCGGTTCAGCAGGAATGCCGAGACCGATCTCGTATGCCGTCTTCTGCTTG
1	11204882	minus	MTOR_Ex32_chr1_11204882_minus	TTTCTCTGATCGGCAGATACCCTGACACCAGAAGGAATGAAGATCGGAAGAGCGGTTCAGCAGGAATGCCGAGACCGATCTCGTATGCCGTCTTCTGCTTG
1	11205028	plus	MTOR_Ex33_chr1_11205028_plus	ATATGCCCGACTGTAACTCTCTCCTGCCATCGCAGTTAATAGATCGGAAGAGCGGTTCAGCAGGAATGCCGAGACCGATCTCGTATGCCGTCTTCTGCTTG
1	11205242	plus	MTOR_Ex32_chr1_11205242_plus	TTTTCCCAGAACTGAATGGCTTGAGAGGAGGTATTATCCAAGATCGGAAGAGCGGTTCAGCAGGAATGCCGAGACCGATCTCGTATGCCGTCTTCTGCTTG
1	11206449	minus	MTOR_Ex31_chr1_11206449_minus	AGCTTGTTGGGTCATCATTGTATCCCTTGTTGTAGAGAGAAGATCGGAAGAGCGGTTCAGCAGGAATGCCGAGACCGATCTCGTATGCCGTCTTCTGCTTG
1	11206756	minus	MTOR_Ex31_chr1_11206756_minus	GATGGGGCATTTTATAGAGCTGTGCTGGCACTGCATCAGGAGATCGGAAGAGCGGTTCAGCAGGAATGCCGAGACCGATCTCGTATGCCGTCTTCTGCTTG
1	11206809	plus	MTOR_Ex31_chr1_11206809_plus	GGGATCATACAGGTGTATTCTTCCATGCTGTCCCACTGACAGATCGGAAGAGCGGTTCAGCAGGAATGCCGAGACCGATCTCGTATGCCGTCTTCTGCTTG
1	11207119	plus	MTOR_Ex31_chr1_11207119_plus	GTGAAGTCTGCACATCAAGTGGGCTGAATGCAGCACCTCAAGATCGGAAGAGCGGTTCAGCAGGAATGCCGAGACCGATCTCGTATGCCGTCTTCTGCTTG
1	11209952	minus	MTOR_Ex30_chr1_11209952_minus	TGGGGAAAATTGGATCTTCGTGGGGAGGCCAAGGAAAACGAGATCGGAAGAGCGGTTCAGCAGGAATGCCGAGACCGATCTCGTATGCCGTCTTCTGCTTG
1	11210088	minus	MTOR_Ex30_chr1_11210088_minus	TCGCATCAGAAGAGTAAGGTGCTGGCTCTAGGTGGAGATCAGATCGGAAGAGCGGTTCAGCAGGAATGCCGAGACCGATCTCGTATGCCGTCTTCTGCTTG
1	11210316	plus	MTOR_Ex30_chr1_11210316_plus	CCAAATCTCCTTAAACTACCAATCTTCCTCTCCTGCCCCTAGATCGGAAGAGCGGTTCAGCAGGAATGCCGAGACCGATCTCGTATGCCGTCTTCTGCTTG
1	11210459	plus	MTOR_Ex30_chr1_11210459_plus	ACCCGGTGCTCGTAATTTTTCTGGGTGAGTTTATCAAGGAAGATCGGAAGAGCGGTTCAGCAGGAATGCCGAGACCGATCTCGTATGCCGTCTTCTGCTTG
1	11216957	minus	MTOR_Ex29_chr1_11216957_minus	ATAATGCTCTAGGACAGGACAGCCTTGGGGGTGCTCCTGGAGATCGGAAGAGCGGTTCAGCAGGAATGCCGAGACCGATCTCGTATGCCGTCTTCTGCTTG
1	11217174	minus	MTOR_Ex29_chr1_11217174_minus	GAATGGTGAGCTTCCTAGAATGATGGCATGTGTGGCTGCAAGATCGGAAGAGCGGTTCAGCAGGAATGCCGAGACCGATCTCGTATGCCGTCTTCTGCTTG
1	11217317	plus	MTOR_Ex29_chr1_11217317_plus	TGCAGTTTCTCATACCAGGTAGCCTGGATCTCCTGTTACAAGATCGGAAGAGCGGTTCAGCAGGAATGCCGAGACCGATCTCGTATGCCGTCTTCTGCTTG
1	11217535	plus	MTOR_Ex29_chr1_11217535_plus	ATACTGGTTCCTTGGCACATGGATGGAATGATCCTGGGATAGATCGGAAGAGCGGTTCAGCAGGAATGCCGAGACCGATCTCGTATGCCGTCTTCTGCTTG
1	11227348	minus	MTOR_Ex28_chr1_11227348_minus	ACAGTCTGATGCTGACTTACCAGTCTTCAGGATGAAAGAGAGATCGGAAGAGCGGTTCAGCAGGAATGCCGAGACCGATCTCGTATGCCGTCTTCTGCTTG
1	11227713	plus	MTOR_Ex28_chr1_11227713_plus	TACCATCCAGAAAGCTCAGTTTAAATCGTTTCATCTGAAAAGATCGGAAGAGCGGTTCAGCAGGAATGCCGAGACCGATCTCGTATGCCGTCTTCTGCTTG
1	11259058	minus	MTOR_Ex27_chr1_11259058_minus	CCTGTTGTTTTCCAACCTGTCCTTTCTTGTTCCAGTGAAAAGATCGGAAGAGCGGTTCAGCAGGAATGCCGAGACCGATCTCGTATGCCGTCTTCTGCTTG
1	11259284	minus	MTOR_Ex27_chr1_11259284_minus	TCTCATCAGGTAGGCCATAAACCCTTTTTAATTGCTGCCTAGATCGGAAGAGCGGTTCAGCAGGAATGCCGAGACCGATCTCGTATGCCGTCTTCTGCTTG
1	11259335	minus	MTOR_Ex26_chr1_11259335_minus	CTACAAAGAACTGGAGTTCCAGAAAGGCCCCACCCCTGCCAGATCGGAAGAGCGGTTCAGCAGGAATGCCGAGACCGATCTCGTATGCCGTCTTCTGCTTG
1	11259419	plus	MTOR_Ex27_chr1_11259419_plus	CAGCAGAACAATGCCATTGTCATCTCTCAGTGGCAGGGGGAGATCGGAAGAGCGGTTCAGCAGGAATGCCGAGACCGATCTCGTATGCCGTCTTCTGCTTG
1	11259645	plus	MTOR_Ex27_chr1_11259645_plus	TGACTTCAGCGATGTCTTGTGAGGTGAGGGCCAACTCGATAGATCGGAAGAGCGGTTCAGCAGGAATGCCGAGACCGATCTCGTATGCCGTCTTCTGCTTG
1	11259668	minus	MTOR_Ex26_chr1_11259668_minus	AACAGGATGAGCTCATCAGAAGCATCGAGTTGGCCCTCACAGATCGGAAGAGCGGTTCAGCAGGAATGCCGAGACCGATCTCGTATGCCGTCTTCTGCTTG
1	11259694	plus	MTOR_Ex26_chr1_11259694_plus	GAGCTCATCCTGTTGATCTTCATTCAGTTCAGACCAGCAGAGATCGGAAGAGCGGTTCAGCAGGAATGCCGAGACCGATCTCGTATGCCGTCTTCTGCTTG
1	11260038	plus	MTOR_Ex26_chr1_11260038_plus	GCAGGTACAGACATTGTGATATTCAGGGACTTGGGGGGCGAGATCGGAAGAGCGGTTCAGCAGGAATGCCGAGACCGATCTCGTATGCCGTCTTCTGCTTG
1	11264408	minus	MTOR_Ex25_chr1_11264408_minus	CTTAACCTTGCTAGTAGACCACAAATTCCTTTTTCTAGTAAGATCGGAAGAGCGGTTCAGCAGGAATGCCGAGACCGATCTCGTATGCCGTCTTCTGCTTG
1	11264652	minus	MTOR_Ex25_chr1_11264652_minus	CTGCTGAAGGACTCATCATCGCCCTCCCTGCGCTCCTGCTAGATCGGAAGAGCGGTTCAGCAGGAATGCCGAGACCGATCTCGTATGCCGTCTTCTGCTTG
1	11264769	plus	MTOR_Ex25_chr1_11264769_plus	CCACAGGTGACAATGGAAAACAATCAGTTTCAAGGGCCAAAGATCGGAAGAGCGGTTCAGCAGGAATGCCGAGACCGATCTCGTATGCCGTCTTCTGCTTG
1	11265016	plus	MTOR_Ex25_chr1_11265016_plus	ACCAGAATACATGGGATTGCCACACTCGGGTGCATTCGACAGATCGGAAGAGCGGTTCAGCAGGAATGCCGAGACCGATCTCGTATGCCGTCTTCTGCTTG
1	11269112	minus	MTOR_Ex24_chr1_11269112_minus	TGCTCCCTTGGAATATGGATGGTAGAACCTTTTGTTGCAAAGATCGGAAGAGCGGTTCAGCAGGAATGCCGAGACCGATCTCGTATGCCGTCTTCTGCTTG
1	11269326	minus	MTOR_Ex24_chr1_11269326_minus	AGTCCATTGTTTCAGGTGACTGGGAAAGGAGAGCTCTGCTAGATCGGAAGAGCGGTTCAGCAGGAATGCCGAGACCGATCTCGTATGCCGTCTTCTGCTTG
1	11269473	plus	MTOR_Ex24_chr1_11269473_plus	GGTAAATCAAAGGATCCTCCTCTTCATCAGCAAGTGTGTAAGATCGGAAGAGCGGTTCAGCAGGAATGCCGAGACCGATCTCGTATGCCGTCTTCTGCTTG
1	11269686	plus	MTOR_Ex24_chr1_11269686_plus	GTAGACAGTCTTTGCTAGTCACTCCTAGTTACTGACAAGCAGATCGGAAGAGCGGTTCAGCAGGAATGCCGAGACCGATCTCGTATGCCGTCTTCTGCTTG
1	11270772	minus	MTOR_Ex23_chr1_11270772_minus	GTAATCTTGGCTATGGGAGTTTGTGTAGCTTTTTGGCTGTAGATCGGAAGAGCGGTTCAGCAGGAATGCCGAGACCGATCTCGTATGCCGTCTTCTGCTTG
1	11271132	plus	MTOR_Ex23_chr1_11271132_plus	AAGTCCCCATCATCTGGTTTATGATGGTGGCCTCTTAACAAGATCGGAAGAGCGGTTCAGCAGGAATGCCGAGACCGATCTCGTATGCCGTCTTCTGCTTG
1	11272099	minus	MTOR_Ex22_chr1_11272099_minus	CTTCCATCCTGATGAAGCAAAGCAAATAAACAGTTTGTTTAGATCGGAAGAGCGGTTCAGCAGGAATGCCGAGACCGATCTCGTATGCCGTCTTCTGCTTG
1	11272417	minus	MTOR_Ex22_chr1_11272417_minus	TATTGTTCGAACACTGGACCAGAGCCCAGAACTGCGCTCCAGATCGGAAGAGCGGTTCAGCAGGAATGCCGAGACCGATCTCGTATGCCGTCTTCTGCTTG
1	11272451	plus	MTOR_Ex22_chr1_11272451_plus	ACAATAGGGTGAATGATCCGGGAGGCATAGTCAGTGAAATAGATCGGAAGAGCGGTTCAGCAGGAATGCCGAGACCGATCTCGTATGCCGTCTTCTGCTTG
1	11272655	minus	MTOR_Ex21_chr1_11272655_minus	GTCCCTATCCCATTGGAATAAATGTTGGATCCATGTCATCAGATCGGAAGAGCGGTTCAGCAGGAATGCCGAGACCGATCTCGTATGCCGTCTTCTGCTTG
1	11272772	plus	MTOR_Ex22_chr1_11272772_plus	GGCCTGGGAACTTAAGAAATGAACATTTTCAACAAAACATAGATCGGAAGAGCGGTTCAGCAGGAATGCCGAGACCGATCTCGTATGCCGTCTTCTGCTTG
1	11272822	minus	MTOR_Ex21_chr1_11272822_minus	ATCTCGAAAGTGAGCACCTCCTCTTTGGGACTAGCAATCTAGATCGGAAGAGCGGTTCAGCAGGAATGCCGAGACCGATCTCGTATGCCGTCTTCTGCTTG
1	11273009	plus	MTOR_Ex21_chr1_11273009_plus	AAGTATCTAAGGACACGCAGCGGGTGGTGGTGTAGACAATAGATCGGAAGAGCGGTTCAGCAGGAATGCCGAGACCGATCTCGTATGCCGTCTTCTGCTTG
1	11273160	minus	MTOR_Ex20_chr1_11273160_minus	TTCCAGCAACGGATTCCTTATCAACTCAAATAAGCACAGAAGATCGGAAGAGCGGTTCAGCAGGAATGCCGAGACCGATCTCGTATGCCGTCTTCTGCTTG
1	11273180	plus	MTOR_Ex21_chr1_11273180_plus	TAAGGAATCCGTTGCTGGAAAATAAAGAAAATTAGTCTGGAGATCGGAAGAGCGGTTCAGCAGGAATGCCGAGACCGATCTCGTATGCCGTCTTCTGCTTG
1	11273519	minus	MTOR_Ex20_chr1_11273519_minus	AGCTCTTGGGGGTGAATTTAAGCTCTACCTGCCCCAGCTGAGATCGGAAGAGCGGTTCAGCAGGAATGCCGAGACCGATCTCGTATGCCGTCTTCTGCTTG
1	11273526	plus	MTOR_Ex20_chr1_11273526_plus	GGCAGGTAGAGCTTAAATTCACCCCCAAGAGCTACCACAAAGATCGGAAGAGCGGTTCAGCAGGAATGCCGAGACCGATCTCGTATGCCGTCTTCTGCTTG
1	11273879	plus	MTOR_Ex20_chr1_11273879_plus	CTAGAATCCCACTTCTTGCTCAGCTAAGCCCTGTCTGTCTAGATCGGAAGAGCGGTTCAGCAGGAATGCCGAGACCGATCTCGTATGCCGTCTTCTGCTTG
1	11276035	minus	MTOR_Ex19_chr1_11276035_minus	ACAAAGCCCACTGGATTTTGAGGGGGAGGAAGGGCTGTTGAGATCGGAAGAGCGGTTCAGCAGGAATGCCGAGACCGATCTCGTATGCCGTCTTCTGCTTG
1	11276392	plus	MTOR_Ex19_chr1_11276392_plus	GGTTTCCACACTACACTATCTACTGAGAATATATTTCAAAAGATCGGAAGAGCGGTTCAGCAGGAATGCCGAGACCGATCTCGTATGCCGTCTTCTGCTTG
1	11288529	minus	MTOR_Ex18_chr1_11288529_minus	CACTCCAGTGTCCTGGCTAAAAGGGCCAGGTGCAGTGGCTAGATCGGAAGAGCGGTTCAGCAGGAATGCCGAGACCGATCTCGTATGCCGTCTTCTGCTTG
1	11288792	minus	MTOR_Ex18_chr1_11288792_minus	TCACCTTCATCTTCAAGTCCCTGGGACTCAAATGTGTGCAAGATCGGAAGAGCGGTTCAGCAGGAATGCCGAGACCGATCTCGTATGCCGTCTTCTGCTTG
1	11288900	plus	MTOR_Ex18_chr1_11288900_plus	ATGGACACAGCTGGGTAGAACTCATCCAGAGGCAAGTTTCAGATCGGAAGAGCGGTTCAGCAGGAATGCCGAGACCGATCTCGTATGCCGTCTTCTGCTTG
1	11289150	plus	MTOR_Ex18_chr1_11289150_plus	TCACCATCAAGGAGTAAACGGTTTTTGGCTTTTCTATTACAGATCGGAAGAGCGGTTCAGCAGGAATGCCGAGACCGATCTCGTATGCCGTCTTCTGCTTG
1	11290732	minus	MTOR_Ex17_chr1_11290732_minus	TTCTTTGTCAAGGGTTGGCATGCCAAGTCTGTCTGCTTTTAGATCGGAAGAGCGGTTCAGCAGGAATGCCGAGACCGATCTCGTATGCCGTCTTCTGCTTG
1	11290954	minus	MTOR_Ex17_chr1_11290954_minus	GTCAGGATTCCTGTAAGTTGGGGGTAGCCATGAAAGACTTAGATCGGAAGAGCGGTTCAGCAGGAATGCCGAGACCGATCTCGTATGCCGTCTTCTGCTTG
1	11291069	minus	MTOR_Ex16_chr1_11291069_minus	ATCCGTGTGTTAGGGCTTTTAGGGGCTTTGGATCCTTACAAGATCGGAAGAGCGGTTCAGCAGGAATGCCGAGACCGATCTCGTATGCCGTCTTCTGCTTG
1	11291089	plus	MTOR_Ex17_chr1_11291089_plus	AAAAGCCCTAACACACGGATGGCCTGCGTGGGAAAGGGGAAGATCGGAAGAGCGGTTCAGCAGGAATGCCGAGACCGATCTCGTATGCCGTCTTCTGCTTG
1	11291292	minus	MTOR_Ex16_chr1_11291292_minus	TTAAAGACTTTGCTGGGACGATGGCAAGAGAGAGATGGTTAGATCGGAAGAGCGGTTCAGCAGGAATGCCGAGACCGATCTCGTATGCCGTCTTCTGCTTG
1	11291312	plus	MTOR_Ex17_chr1_11291312_plus	CGTCCCAGCAAAGTCTTTAAAGACCAAGTTTGCCACGTCCAGATCGGAAGAGCGGTTCAGCAGGAATGCCGAGACCGATCTCGTATGCCGTCTTCTGCTTG
1	11291430	plus	MTOR_Ex16_chr1_11291430_plus	CTGTAGGGCTCTACTACATAGCCAGTGCTGGCCACCAACTAGATCGGAAGAGCGGTTCAGCAGGAATGCCGAGACCGATCTCGTATGCCGTCTTCTGCTTG
1	11291660	plus	MTOR_Ex16_chr1_11291660_plus	AGGTTGATCAAGCACACAACCCTGCAACAATCACTGGATCAGATCGGAAGAGCGGTTCAGCAGGAATGCCGAGACCGATCTCGTATGCCGTCTTCTGCTTG
1	11292248	minus	MTOR_Ex15_chr1_11292248_minus	GTAATTATCGGGGCTGACTAGTGCCATTTTGTCTATACAAAGATCGGAAGAGCGGTTCAGCAGGAATGCCGAGACCGATCTCGTATGCCGTCTTCTGCTTG
1	11293299	minus	MTOR_Ex14_chr1_11293299_minus	AACCCAGCCAACAATGCATTCATAACAGATTCAGAGAGAAAGATCGGAAGAGCGGTTCAGCAGGAATGCCGAGACCGATCTCGTATGCCGTCTTCTGCTTG
1	11293654	plus	MTOR_Ex14_chr1_11293654_plus	CTTCTAGGCTTTATGAATCCAAGATTTCTCTGGAATGTAAAGATCGGAAGAGCGGTTCAGCAGGAATGCCGAGACCGATCTCGTATGCCGTCTTCTGCTTG
1	11293943	minus	MTOR_Ex13_chr1_11293943_minus	GTTAATGCTTCAGGCACATCATCGCAGATGTTTGGAAAGGAGATCGGAAGAGCGGTTCAGCAGGAATGCCGAGACCGATCTCGTATGCCGTCTTCTGCTTG
1	11294166	minus	MTOR_Ex13_chr1_11294166_minus	CTGAAGGTAACACAAACCGAGAGGCTGGTGCTTTCTCTGTAGATCGGAAGAGCGGTTCAGCAGGAATGCCGAGACCGATCTCGTATGCCGTCTTCTGCTTG
1	11294301	plus	MTOR_Ex13_chr1_11294301_plus	TGTGCTCCAACTCTGTCAAAATCTGTAGGGAAGAAAGGCTAGATCGGAAGAGCGGTTCAGCAGGAATGCCGAGACCGATCTCGTATGCCGTCTTCTGCTTG
1	11294525	plus	MTOR_Ex13_chr1_11294525_plus	ACTATTCGAAAACCTGCTCCCTTTCCTTTTATCACAGCACAGATCGGAAGAGCGGTTCAGCAGGAATGCCGAGACCGATCTCGTATGCCGTCTTCTGCTTG
1	11297653	minus	MTOR_Ex12_chr1_11297653_minus	ATGACTCTAAGGTGGTTCAGAGTCCTCTCATGCAGCTCTTAGATCGGAAGAGCGGTTCAGCAGGAATGCCGAGACCGATCTCGTATGCCGTCTTCTGCTTG
1	11297995	minus	MTOR_Ex12_chr1_11297995_minus	AACTTGCAGGCCTTGTTTGTGGCTCTGAATGACCAGGTGTAGATCGGAAGAGCGGTTCAGCAGGAATGCCGAGACCGATCTCGTATGCCGTCTTCTGCTTG
1	11298015	plus	MTOR_Ex12_chr1_11298015_plus	ACAAACAAGGCCTGCAAGTTCTCCGCCTGGGCCAGGTGTGAGATCGGAAGAGCGGTTCAGCAGGAATGCCGAGACCGATCTCGTATGCCGTCTTCTGCTTG
1	11298262	minus	MTOR_Ex11_chr1_11298262_minus	GCCTTTGGTGTAAGATAATCTACCTTTAATTCTTTTGTCTAGATCGGAAGAGCGGTTCAGCAGGAATGCCGAGACCGATCTCGTATGCCGTCTTCTGCTTG
1	11298355	plus	MTOR_Ex12_chr1_11298355_plus	TTTGAGCCGAAGAACTCTAGAGAGGCCATGTAATGAAACTAGATCGGAAGAGCGGTTCAGCAGGAATGCCGAGACCGATCTCGTATGCCGTCTTCTGCTTG
1	11298456	minus	MTOR_Ex11_chr1_11298456_minus	CTTAGCAAACTGCTCGTAGTTGGGATAACAGATCCTGGTAAGATCGGAAGAGCGGTTCAGCAGGAATGCCGAGACCGATCTCGTATGCCGTCTTCTGCTTG
1	11298622	plus	MTOR_Ex11_chr1_11298622_plus	ACTGTTCAGGAAATGATCCGCACAGTGGCGAACAAATTGGAGATCGGAAGAGCGGTTCAGCAGGAATGCCGAGACCGATCTCGTATGCCGTCTTCTGCTTG
1	11300125	minus	MTOR_Ex10_chr1_11300125_minus	TTTGGGGGCAAATGGTTTGAGGGAAAGTATACGTTGATCCAGATCGGAAGAGCGGTTCAGCAGGAATGCCGAGACCGATCTCGTATGCCGTCTTCTGCTTG
1	11300487	plus	MTOR_Ex10_chr1_11300487_plus	GCGAAGGGGTTTGTGCATAAGGACCAGGGACAGCATTTTCAGATCGGAAGAGCGGTTCAGCAGGAATGCCGAGACCGATCTCGTATGCCGTCTTCTGCTTG
1	11300506	minus	MTOR_Ex10_chr1_11300506_minus	ACATTCAAGATGGGCTACTGAAAATGCTGTCCCTGGTCCTAGATCGGAAGAGCGGTTCAGCAGGAATGCCGAGACCGATCTCGTATGCCGTCTTCTGCTTG
1	11300865	plus	MTOR_Ex10_chr1_11300865_plus	ACTCTGGGAAGCAGATTAAGAACACTGTCCTTATTTTACAAGATCGGAAGAGCGGTTCAGCAGGAATGCCGAGACCGATCTCGTATGCCGTCTTCTGCTTG
1	11301414	minus	MTOR_Ex9_chr1_11301414_minus	CATCACTAGCTTTCTATATGATCTTGACTAAGTTATTTAAAGATCGGAAGAGCGGTTCAGCAGGAATGCCGAGACCGATCTCGTATGCCGTCTTCTGCTTG
1	11301566	minus	MTOR_Ex9_chr1_11301566_minus	GTGTCAGAAACCTGAGCTTGCCCTGTATCAGCGTGAGGCTAGATCGGAAGAGCGGTTCAGCAGGAATGCCGAGACCGATCTCGTATGCCGTCTTCTGCTTG
1	11301776	plus	MTOR_Ex9_chr1_11301776_plus	GACATTCTTTAATGTCCCACCTCAAAATCACCTTGGGGCAAGATCGGAAGAGCGGTTCAGCAGGAATGCCGAGACCGATCTCGTATGCCGTCTTCTGCTTG
1	11301925	plus	MTOR_Ex9_chr1_11301925_plus	TACAACAATCCAGCAGATGGCAGTAAAGTGTCTTAAGGAAAGATCGGAAGAGCGGTTCAGCAGGAATGCCGAGACCGATCTCGTATGCCGTCTTCTGCTTG
1	11302933	minus	MTOR_Ex8_chr1_11302933_minus	AGGTTGAATACCCTGAGAACATGTGAGATGCCAATGCTATAGATCGGAAGAGCGGTTCAGCAGGAATGCCGAGACCGATCTCGTATGCCGTCTTCTGCTTG
1	11303262	minus	MTOR_Ex8_chr1_11303262_minus	AAGGAACGTACAGCGGCCTTCCAAGCCCTGGGGCTACTTTAGATCGGAAGAGCGGTTCAGCAGGAATGCCGAGACCGATCTCGTATGCCGTCTTCTGCTTG
1	11303290	plus	MTOR_Ex8_chr1_11303290_plus	TGTACGTTCCTTCTCCTTCTTGACACAGCTTAGGACATGGAGATCGGAAGAGCGGTTCAGCAGGAATGCCGAGACCGATCTCGTATGCCGTCTTCTGCTTG
1	11303684	plus	MTOR_Ex8_chr1_11303684_plus	GCAGAAAGGTGTGATCGTGTGCAGCACTGCACTCAAGCCTAGATCGGAAGAGCGGTTCAGCAGGAATGCCGAGACCGATCTCGTATGCCGTCTTCTGCTTG
1	11307405	minus	MTOR_Ex7_chr1_11307405_minus	GCCAACAAGTTCACAAGTAGACTTAAAAGAGACCAAAGGAAGATCGGAAGAGCGGTTCAGCAGGAATGCCGAGACCGATCTCGTATGCCGTCTTCTGCTTG
1	11307639	minus	MTOR_Ex6_chr1_11307639_minus	AGGATGTCCATGGAAGACATCATTACCCATCTCAGGGTAAAGATCGGAAGAGCGGTTCAGCAGGAATGCCGAGACCGATCTCGTATGCCGTCTTCTGCTTG
1	11307690	minus	MTOR_Ex7_chr1_11307690_minus	TTAATTTGTTGCCCCGCTTGGCTGCATTCCGACCTTCTGCAGATCGGAAGAGCGGTTCAGCAGGAATGCCGAGACCGATCTCGTATGCCGTCTTCTGCTTG
1	11307757	plus	MTOR_Ex7_chr1_11307757_plus	TGCTATTCCTGCATTTCAGCACCCACTGGCACACCTGAGAAGATCGGAAGAGCGGTTCAGCAGGAATGCCGAGACCGATCTCGTATGCCGTCTTCTGCTTG
1	11308008	plus	MTOR_Ex6_chr1_11308008_plus	ATTTGACTGCTGGGGCTGTACAGCCTGGAAACTGGTGAAGAGATCGGAAGAGCGGTTCAGCAGGAATGCCGAGACCGATCTCGTATGCCGTCTTCTGCTTG
1	11308050	plus	MTOR_Ex7_chr1_11308050_plus	GGTAATGTGACGAGGTTTTGTTCCGAAGCCCATGAGATCTAGATCGGAAGAGCGGTTCAGCAGGAATGCCGAGACCGATCTCGTATGCCGTCTTCTGCTTG
1	11308059	minus	MTOR_Ex6_chr1_11308059_minus	GTACTGCAAAGATCTCATGGGCTTCGGAACAAAACCTCGTAGATCGGAAGAGCGGTTCAGCAGGAATGCCGAGACCGATCTCGTATGCCGTCTTCTGCTTG
1	11308422	plus	MTOR_Ex6_chr1_11308422_plus	ACTCCTCACTTGGTTTGGAAGGGCTGACTTGCATACTGCTAGATCGGAAGAGCGGTTCAGCAGGAATGCCGAGACCGATCTCGTATGCCGTCTTCTGCTTG
1	11313629	minus	MTOR_Ex5_chr1_11313629_minus	TGAGGTGGTGTTATTTGACGGGGGTCCACATGACACGAAGAGATCGGAAGAGCGGTTCAGCAGGAATGCCGAGACCGATCTCGTATGCCGTCTTCTGCTTG
1	11313934	minus	MTOR_Ex5_chr1_11313934_minus	ATGAATCGGGATGATCGGATCCATGGAGCCTTGTTGATCCAGATCGGAAGAGCGGTTCAGCAGGAATGCCGAGACCGATCTCGTATGCCGTCTTCTGCTTG
1	11313991	plus	MTOR_Ex5_chr1_11313991_plus	AGGTCTCATCAAATCCCTTCTCTGCTTCTTCAAATGTGTGAGATCGGAAGAGCGGTTCAGCAGGAATGCCGAGACCGATCTCGTATGCCGTCTTCTGCTTG
1	11315782	minus	MTOR_Ex4_chr1_11315782_minus	AGCGATTTTCTCCCACCTTAGCCTCCCGAATAGCTAGGACAGATCGGAAGAGCGGTTCAGCAGGAATGCCGAGACCGATCTCGTATGCCGTCTTCTGCTTG
1	11316069	minus	MTOR_Ex4_chr1_11316069_minus	TGTCTGATTCTCACAACCCAGCGTGAGCCGAAGGAGATGCAGATCGGAAGAGCGGTTCAGCAGGAATGCCGAGACCGATCTCGTATGCCGTCTTCTGCTTG
1	11316159	plus	MTOR_Ex4_chr1_11316159_plus	ACACGGCCACAAAAATGTTGTCAAAGAAGGGTTGCACTTGAGATCGGAAGAGCGGTTCAGCAGGAATGCCGAGACCGATCTCGTATGCCGTCTTCTGCTTG
1	11316426	plus	MTOR_Ex4_chr1_11316426_plus	GTGCTCATTATCCTAGGTTGTTTACAAACACAGAATGCTTAGATCGGAAGAGCGGTTCAGCAGGAATGCCGAGACCGATCTCGTATGCCGTCTTCTGCTTG
1	11316798	minus	MTOR_Ex3_chr1_11316798_minus	AGGGAATCTAGCATGGTGTGGTGGGGATCAGAAGCATCAGAGATCGGAAGAGCGGTTCAGCAGGAATGCCGAGACCGATCTCGTATGCCGTCTTCTGCTTG
1	11317040	minus	MTOR_Ex3_chr1_11317040_minus	ACTTTTACCGCTGAGTACGTGGAATTTGAGGTGAAGCGAGAGATCGGAAGAGCGGTTCAGCAGGAATGCCGAGACCGATCTCGTATGCCGTCTTCTGCTTG
1	11317158	plus	MTOR_Ex3_chr1_11317158_plus	CCGAAGATAGTTGGCAAATCTGCCAATTCGGGTGGCATTCAGATCGGAAGAGCGGTTCAGCAGGAATGCCGAGACCGATCTCGTATGCCGTCTTCTGCTTG
1	11318252	minus	MTOR_Ex2_chr1_11318252_minus	CCACTCCTTCATATTGCCTTTTGTGGGCTCTGCTTCCTCAAGATCGGAAGAGCGGTTCAGCAGGAATGCCGAGACCGATCTCGTATGCCGTCTTCTGCTTG
1	11318515	minus	MTOR_Ex2_chr1_11318515_minus	ATCTTGGCCATAGGTAAGGACAGAGTCTCTGGTCACAAAAAGATCGGAAGAGCGGTTCAGCAGGAATGCCGAGACCGATCTCGTATGCCGTCTTCTGCTTG
1	11318611	plus	MTOR_Ex2_chr1_11318611_plus	TCAGTTGGTCATAGAAGCGAGTAGACTCCTCTTGACTCATAGATCGGAAGAGCGGTTCAGCAGGAATGCCGAGACCGATCTCGTATGCCGTCTTCTGCTTG
1	11318872	plus	MTOR_Ex2_chr1_11318872_plus	GAAAATGTCCTGTCCTAGGTTCTTTCTAGTACCAGGGATAAGATCGGAAGAGCGGTTCAGCAGGAATGCCGAGACCGATCTCGTATGCCGTCTTCTGCTTG
1	11319049	minus	MTOR_Ex1_chr1_11319049_minus	GCCAGAATAGACTTAGCTGTTTCTTTTAACTTTTTATTTTAGATCGGAAGAGCGGTTCAGCAGGAATGCCGAGACCGATCTCGTATGCCGTCTTCTGCTTG
1	11319342	minus	MTOR_Ex1_chr1_11319342_minus	TAAAGAGCCGGAATGAGGAAACCAGGGCCAAAGCCGCCAAAGATCGGAAGAGCGGTTCAGCAGGAATGCCGAGACCGATCTCGTATGCCGTCTTCTGCTTG
1	11319408	plus	MTOR_Ex1_chr1_11319408_plus	CTCACATTGCTAGATGTGGTGGCAGCGGTGGTGGCGGCGGAGATCGGAAGAGCGGTTCAGCAGGAATGCCGAGACCGATCTCGTATGCCGTCTTCTGCTTG
1	11319690	plus	MTOR_Ex1_chr1_11319690_plus	TTAAATTGTGGGCTATCGGCCTAGCCTACTTGGGTTTGAAAGATCGGAAGAGCGGTTCAGCAGGAATGCCGAGACCGATCTCGTATGCCGTCTTCTGCTTG
1	17345177	minus	SDHB_Ex8_chr1_17345177_minus	GAACCTGTTCCTTTACTTGCCGCAGGGGAATGTGAAGGTGAGATCGGAAGAGCGGTTCAGCAGGAATGCCGAGACCGATCTCGTATGCCGTCTTCTGCTTG
1	17345548	plus	SDHB_Ex8_chr1_17345548_plus	AGTGTCCAAGCAAGGTGAATGCAAATCAAGTCCCTCAAAAAGATCGGAAGAGCGGTTCAGCAGGAATGCCGAGACCGATCTCGTATGCCGTCTTCTGCTTG
1	17348864	minus	SDHB_Ex7_chr1_17348864_minus	CAGGAGCAGGCTTTATTTGTAGGCTACACAGGGACATTGTAGATCGGAAGAGCGGTTCAGCAGGAATGCCGAGACCGATCTCGTATGCCGTCTTCTGCTTG
1	17349090	minus	SDHB_Ex7_chr1_17349090_minus	ATGAACTGCACAAGGACCTGTCCTAAGGTACGTGGGGCTGAGATCGGAAGAGCGGTTCAGCAGGAATGCCGAGACCGATCTCGTATGCCGTCTTCTGCTTG
[truncated: 19,033 more rows]

## Sheet: SuppTable S7 Assay 3 oligos
OS-Seq_Assay 3
[truncated: 65,535 more rows]

## Sheet: SuppTable S8 Assay 4 oligos
OS-Seq_Assay 4
[truncated: 17,549 more rows]

## Sheet: SuppTable S9 Assay 5 oligos
OS-Seq_Assay 5
[truncated: 961 more rows]
